# Supplementary material for: Correction: Polyterrylenes: synthesis and regioregularity effect on p-type charge transport and deep-red light photodetection in OFETs
Source: Chem Sci. 2026 Mar 24;17(16):8300–4. doi: 10.1039/d6sc90068b (PMC13011975; doi:10.1039/d6sc90068b)
Supplement: SC-017-D6SC90068B-s002 [file SC-017-D6SC90068B-s002.cif]

# Supplementary Information (SI) for Chemical Science.
# This journal is © The Royal Society of Chemistry 2026

####################################################################### 
# 
# This file contains crystal structure data downloaded from the 
# Cambridge Structural Database (CSD) hosted by the Cambridge 
# Crystallographic Data Centre (CCDC).
# 
# Full information about CCDC data access policies and citation 
# guidelines are available at http://www.ccdc.cam.ac.uk/access/V1 
# 
# Audit and citation data items may have been added by the CCDC. 
# Please retain this information to preserve the provenance of 
# this file and to allow appropriate attribution of the data. 
# 
#######################################################################

data_SKS_CG_TER_C4PHCNR_0m_a
_database_code_depnum_ccdc_archive 'CCDC 2524128'
loop_
_audit_author_name
_audit_author_address
'Chitrak Ghosh'
;Indian Institute of Technology Kharagpur
India
;
_audit_update_record             
;
2026-02-27 deposited with the CCDC.	2026-03-26 downloaded from the CCDC.
;
_audit_creation_date             2026-01-19
_audit_creation_method           
;
Olex2 1.5
(compiled 2024.02.16 svn.r378c4104 for OlexSys, GUI svn.r6928)
;
_chemical_formula_moiety         'C52 H38 N2 O2, 1[C5H12]'
_chemical_formula_sum            'C52 H38 N2 O2, 1[C5H12]'
_chemical_formula_weight         795.044
loop_
_atom_type_symbol
_atom_type_scat_dispersion_real
_atom_type_scat_dispersion_imag
_atom_type_scat_Cromer_Mann_a1
_atom_type_scat_Cromer_Mann_a2
_atom_type_scat_Cromer_Mann_a3
_atom_type_scat_Cromer_Mann_a4
_atom_type_scat_Cromer_Mann_b1
_atom_type_scat_Cromer_Mann_b2
_atom_type_scat_Cromer_Mann_b3
_atom_type_scat_Cromer_Mann_b4
_atom_type_scat_Cromer_Mann_c
_atom_type_scat_source
_atom_type_scat_dispersion_source
C 0.00313 0.00162 2.31000 1.02000 1.58860 0.86500 20.84390 10.20750 0.56870
51.65120 0.21560 'International Tables Volume C Table 6.1.1.4 (pp. 500-502)'
'Brennan, Cowan, Rev. Sci. Instrum., 1992, 63, 850'
H 0.00000 0.00000 0.49300 0.32291 0.14019 0.04081 10.51090 26.12570 3.14236
57.79970 0.00304 'International Tables Volume C Table 6.1.1.4 (pp. 500-502)'
'Brennan, Cowan, Rev. Sci. Instrum., 1992, 63, 850'
N 0.00612 0.00332 12.21260 3.13220 2.01250 1.16630 0.00570 9.89330 28.99750
0.58260 -11.52900 'International Tables Volume C Table 6.1.1.4 (pp. 500-502)'
'Brennan, Cowan, Rev. Sci. Instrum., 1992, 63, 850'
O 0.01085 0.00610 3.04850 2.28680 1.54630 0.86700 13.27710 5.70110 0.32390
32.90890 0.25080 'International Tables Volume C Table 6.1.1.4 (pp. 500-502)'
'Brennan, Cowan, Rev. Sci. Instrum., 1992, 63, 850'

_space_group_crystal_system      triclinic
_space_group_IT_number           2
_space_group_name_H-M_alt        'P -1'
_space_group_name_Hall           '-P 1'
loop_
_space_group_symop_id
_space_group_symop_operation_xyz
1 x,y,z
2 -x,-y,-z

_symmetry_Int_Tables_number      2
_cell_length_a                   8.3962(7)
_cell_length_b                   13.2577(13)
_cell_length_c                   18.6455(18)
_cell_angle_alpha                80.895(3)
_cell_angle_beta                 80.312(3)
_cell_angle_gamma                79.112(3)
_cell_volume                     1991.9(3)
_cell_formula_units_Z            2
_cell_measurement_reflns_used    4382
_cell_measurement_temperature    120.00
_cell_measurement_theta_max      30.92
_cell_measurement_theta_min      2.24
_exptl_absorpt_coefficient_mu    0.079
_exptl_absorpt_correction_T_max  0.7372
_exptl_absorpt_correction_T_min  0.6404
_exptl_absorpt_correction_type   none
_exptl_absorpt_process_details   
;
SADABS-2016/2 (Bruker,2016/2) was used for absorption correction.
wR2(int) was 0.1235 before and 0.0989 after correction.
The Ratio of minimum to maximum transmission is 0.8687.
The \l/2 correction factor is Not present.
;
_exptl_crystal_colour            'dull reddish red'
_exptl_crystal_colour_lustre     dull
_exptl_crystal_colour_modifier   reddish
_exptl_crystal_colour_primary    red
_exptl_crystal_density_diffrn    1.326
_exptl_crystal_description       block
_exptl_crystal_F_000             844.465
_exptl_crystal_size_max          0.4
_exptl_crystal_size_mid          0.3
_exptl_crystal_size_min          0.3
_diffrn_reflns_av_R_equivalents  0.1694
_diffrn_reflns_av_unetI/netI     0.1053
_diffrn_reflns_Laue_measured_fraction_full 0.9990
_diffrn_reflns_Laue_measured_fraction_max 0.9990
_diffrn_reflns_limit_h_max       10
_diffrn_reflns_limit_h_min       -10
_diffrn_reflns_limit_k_max       16
_diffrn_reflns_limit_k_min       -16
_diffrn_reflns_limit_l_max       22
_diffrn_reflns_limit_l_min       -22
_diffrn_reflns_number            60934
_diffrn_reflns_point_group_measured_fraction_full 0.9990
_diffrn_reflns_point_group_measured_fraction_max 0.9990
_diffrn_reflns_theta_full        24.9909
_diffrn_reflns_theta_max         24.99
_diffrn_reflns_theta_min         2.24
_diffrn_ambient_temperature      120.00
_diffrn_measured_fraction_theta_full 0.9990
_diffrn_measured_fraction_theta_max 0.9990
_diffrn_measurement_device_type  'Bruker APEX-II CCD'
_diffrn_measurement_method       '\f and \w scans'
_diffrn_radiation_type           'Mo K\a'
_diffrn_radiation_wavelength     0.71073
_diffrn_source_current           1.4
_diffrn_source_power             0.07
_diffrn_source_voltage           50.0
_diffrn_standards_number         0
_reflns_Friedel_coverage         0.0
_reflns_limit_h_max              9
_reflns_limit_h_min              -9
_reflns_limit_k_max              15
_reflns_limit_k_min              -15
_reflns_limit_l_max              22
_reflns_limit_l_min              0
_reflns_number_gt                3885
_reflns_number_total             6990
_reflns_threshold_expression     I>=2u(I)
_computing_cell_refinement       'SAINT V8.40B (?, 2016)'
_computing_data_reduction        'SAINT V8.40B (?, 2016)'
_computing_molecular_graphics    'Olex2 1.5 (Dolomanov et al., 2009)'
_computing_publication_material  'Olex2 1.5 (Dolomanov et al., 2009)'
_computing_structure_refinement  'olex2.refine 1.5 (Bourhis et al., 2015)'
_computing_structure_solution    'olex2.solve 1.5 (Bourhis et al., 2015)'
_refine_diff_density_max         0.5305
_refine_diff_density_min         -0.4515
_refine_diff_density_rms         0.1123
_refine_ls_d_res_high            0.8412
_refine_ls_d_res_low             9.1110
_refine_ls_goodness_of_fit_ref   1.0502
_refine_ls_hydrogen_treatment    mixed
_refine_ls_matrix_type           full
_refine_ls_number_constraints    23
_refine_ls_number_parameters     599
_refine_ls_number_reflns         6990
_refine_ls_number_restraints     0
_refine_ls_R_factor_all          0.1246
_refine_ls_R_factor_gt           0.0563
_refine_ls_restrained_S_all      1.0502
_refine_ls_shift/su_max          0.0002
_refine_ls_shift/su_mean         0.0000
_refine_ls_structure_factor_coef Fsqd
_refine_ls_weighting_details     
'w=1/[\s^2^(Fo^2^)+(0.0755P)^2^] where P=(Fo^2^+2Fc^2^)/3'
_refine_ls_weighting_scheme      calc
_refine_ls_wR_factor_gt          0.1252
_refine_ls_wR_factor_ref         0.1706
_olex2_refinement_description    
;
1. Fixed Uiso
 At 1.2 times of:
  All C(H) groups, All C(H,H) groups
 At 1.5 times of:
  All C(H,H,H) groups
2.a Secondary CH2 refined with riding coordinates:
 C49(H49a,H49b), C51(H51a,H51b), C46(H46a,H46b)
2.b Aromatic/amide H refined with riding coordinates:
 C36(H36), C29(H29), C9(H9)
2.c Idealised Me refined as rotating group:
 C52(H52a,H52b,H52c), C48(H48a,H48b,H48c)
;
_atom_sites_solution_primary     iterative
loop_
_atom_site_label
_atom_site_type_symbol
_atom_site_fract_x
_atom_site_fract_y
_atom_site_fract_z
_atom_site_U_iso_or_equiv
_atom_site_adp_type
_atom_site_occupancy
_atom_site_refinement_flags_posn
O1 O 0.6043(2) 0.19489(15) 0.86572(10) 0.0236(5) Uani 1.000000 .
O2 O 0.9126(2) 0.12743(15) 0.82796(10) 0.0227(5) Uani 1.000000 .
C22 C 0.8332(3) 0.3075(2) 0.66053(15) 0.0165(6) Uani 1.000000 .
C23 C 0.6627(3) 0.3463(2) 0.68181(15) 0.0163(6) Uani 1.000000 .
C32 C 1.3429(3) 0.1890(2) 0.58956(15) 0.0181(7) Uani 1.000000 .
C25 C 0.6701(3) 0.2364(2) 0.79698(15) 0.0186(7) Uani 1.000000 .
C27 C 0.9253(3) 0.2339(2) 0.70989(15) 0.0175(7) Uani 1.000000 .
C37 C 1.4075(3) 0.2086(2) 0.51351(15) 0.0197(7) Uani 1.000000 .
C26 C 0.8385(3) 0.1995(2) 0.77667(15) 0.0193(7) Uani 1.000000 .
C33 C 1.1750(3) 0.2287(2) 0.61377(15) 0.0174(7) Uani 1.000000 .
C24 C 0.5778(3) 0.3079(2) 0.75090(15) 0.0178(7) Uani 1.000000 .
C17 C 0.3996(3) 0.3454(2) 0.77024(15) 0.0190(7) Uani 1.000000 .
C12 C 0.3224(3) 0.4321(2) 0.72480(15) 0.0183(7) Uani 1.000000 .
C19 C 0.6630(3) 0.4619(2) 0.56740(16) 0.0213(7) Uani 1.000000 .
C31 C 1.4386(4) 0.1273(2) 0.64127(17) 0.0213(7) Uani 1.000000 .
C34 C 1.0802(3) 0.2961(2) 0.56362(15) 0.0179(7) Uani 1.000000 .
N2 N 2.1824(3) 0.0159(2) 0.35537(15) 0.0404(8) Uani 1.000000 .
C13 C 0.1541(3) 0.4761(2) 0.74577(15) 0.0201(7) Uani 1.000000 .
C21 C 0.9115(3) 0.3433(2) 0.58971(15) 0.0173(7) Uani 1.000000 .
C28 C 1.1040(3) 0.2001(2) 0.68794(15) 0.0187(7) Uani 1.000000 .
C11 C 0.4110(3) 0.4762(2) 0.65953(15) 0.0190(7) Uani 1.000000 .
C5 C -0.0916(3) 0.6170(2) 0.72143(15) 0.0218(7) Uani 1.000000 .
C38 C 1.5774(3) 0.1629(2) 0.48334(15) 0.0195(7) Uani 1.000000 .
C41 C 1.8924(3) 0.0838(2) 0.41973(16) 0.0235(7) Uani 1.000000 .
C29 C 1.2054(3) 0.1413(2) 0.73599(16) 0.0232(7) Uani 1.000000 .
C10 C 0.3390(3) 0.5671(2) 0.62171(17) 0.0219(7) Uani 1.000000 .
C42 C 1.8712(3) 0.1411(2) 0.47806(17) 0.0245(7) Uani 1.000000 .
C20 C 0.8250(3) 0.4207(2) 0.54519(16) 0.0207(7) Uani 1.000000 .
C18 C 0.5793(3) 0.4274(2) 0.63465(15) 0.0187(7) Uani 1.000000 .
C35 C 1.1486(3) 0.3142(2) 0.49084(17) 0.0224(7) Uani 1.000000 .
C30 C 1.3716(3) 0.1069(2) 0.71266(17) 0.0238(7) Uani 1.000000 .
C36 C 1.3091(3) 0.2690(2) 0.46578(16) 0.0235(7) Uani 1.000000 .
C9 C 0.1780(3) 0.6129(2) 0.64446(15) 0.0231(7) Uani 1.000000 .
C39 C 1.6009(3) 0.1045(2) 0.42529(17) 0.0256(7) Uani 1.000000 .
C8 C 0.0823(3) 0.5681(2) 0.70360(16) 0.0216(7) Uani 1.000000 .
C43 C 1.7151(3) 0.1810(2) 0.50954(16) 0.0204(7) Uani 1.000000 .
C40 C 1.7562(3) 0.0649(3) 0.39376(18) 0.0268(8) Uani 1.000000 .
C4 C -0.1315(4) 0.7230(3) 0.72617(16) 0.0268(8) Uani 1.000000 .
C16 C 0.3032(3) 0.3007(3) 0.83024(16) 0.0244(7) Uani 1.000000 .
C2 C -0.4188(3) 0.7130(2) 0.74881(16) 0.0254(7) Uani 1.000000 .
C14 C 0.0652(4) 0.4292(2) 0.80978(17) 0.0260(8) Uani 1.000000 .
N1 N -0.7234(3) 0.7986(2) 0.77240(16) 0.0497(9) Uani 1.000000 .
C50 C 0.9707(4) -0.0502(2) 0.88219(18) 0.0260(8) Uani 1.000000 .
C7 C -0.3807(3) 0.6070(3) 0.74393(16) 0.0277(8) Uani 1.000000 .
C15 C 0.1385(3) 0.3424(3) 0.84946(18) 0.0281(8) Uani 1.000000 .
C49 C 0.8858(3) 0.0237(2) 0.82475(17) 0.0266(8) Uani 1.000000 .
C3 C -0.2937(4) 0.7709(3) 0.73980(17) 0.0301(8) Uani 1.000000 .
C6 C -0.2192(3) 0.5598(3) 0.73021(17) 0.0266(8) Uani 1.000000 .
C44 C 2.0535(4) 0.0449(2) 0.38477(17) 0.0286(8) Uani 1.000000 .
C47 C 0.6507(4) 0.0887(3) 1.01585(17) 0.0286(8) Uani 1.000000 .
C45 C 0.6241(4) 0.2512(3) 0.92389(17) 0.0296(8) Uani 1.000000 .
C1 C -0.5878(4) 0.7606(3) 0.76225(17) 0.0354(9) Uani 1.000000 .
C51 C 0.9239(4) -0.1565(2) 0.89125(19) 0.0357(9) Uani 1.000000 .
C46 C 0.5574(4) 0.1958(3) 0.99627(16) 0.0331(8) Uani 1.000000 .
C48 C 0.5952(4) 0.0398(3) 1.09345(17) 0.0398(9) Uani 1.000000 .
C52 C 1.0094(5) -0.2328(3) 0.9484(2) 0.0576(11) Uani 1.000000 .
H19 H 0.609(3) 0.519(2) 0.5338(14) 0.018(7) Uiso 1.000000 .
H14 H -0.049(3) 0.463(2) 0.8269(14) 0.019(7) Uiso 1.000000 .
H40 H 1.773(3) 0.025(2) 0.3516(16) 0.028(8) Uiso 1.000000 .
H43 H 1.698(3) 0.224(2) 0.5504(14) 0.019(7) Uiso 1.000000 .
H47a H 0.647(3) 0.043(2) 0.9767(16) 0.031(8) Uiso 1.000000 .
H31 H 1.549(3) 0.098(2) 0.6243(14) 0.027(8) Uiso 1.000000 .
H30 H 1.440(3) 0.063(2) 0.7485(15) 0.030(8) Uiso 1.000000 .
H35 H 1.081(3) 0.3591(19) 0.4575(13) 0.007(6) Uiso 1.000000 .
H10 H 0.401(3) 0.603(2) 0.5779(15) 0.025(8) Uiso 1.000000 .
H16 H 0.351(3) 0.239(2) 0.8610(14) 0.022(8) Uiso 1.000000 .
H4 H -0.043(4) 0.764(2) 0.7191(17) 0.045(10) Uiso 1.000000 .
H15 H 0.076(3) 0.308(2) 0.8935(16) 0.030(8) Uiso 1.000000 .
H45a H 0.557(4) 0.326(3) 0.9141(18) 0.058(11) Uiso 1.000000 .
H6 H -0.194(3) 0.485(2) 0.7242(14) 0.017(7) Uiso 1.000000 .
H39 H 1.502(3) 0.091(2) 0.4055(15) 0.037(9) Uiso 1.000000 .
H50a H 1.095(3) -0.051(2) 0.8676(14) 0.029(8) Uiso 1.000000 .
H50b H 0.940(3) -0.023(2) 0.9294(17) 0.036(9) Uiso 1.000000 .
H45b H 0.750(3) 0.251(2) 0.9210(14) 0.029(8) Uiso 1.000000 .
H3 H -0.317(3) 0.846(2) 0.7416(15) 0.029(8) Uiso 1.000000 .
H47b H 0.771(3) 0.094(2) 1.0103(13) 0.019(7) Uiso 1.000000 .
H7 H -0.472(4) 0.566(2) 0.7510(16) 0.042(9) Uiso 1.000000 .
H20 H 0.876(3) 0.451(2) 0.4968(15) 0.023(8) Uiso 1.000000 .
H42 H 1.967(3) 0.153(2) 0.4958(15) 0.033(8) Uiso 1.000000 .
H52a H 1.1284(5) -0.2397(14) 0.9342(7) 0.0863(17) Uiso 1.000000 GR
H52b H 0.979(2) -0.2075(9) 0.9962(3) 0.0863(17) Uiso 1.000000 GR
H52c H 0.976(2) -0.3005(5) 0.9516(9) 0.0863(17) Uiso 1.000000 GR
H48a H 0.615(2) 0.0816(8) 1.12889(17) 0.0596(14) Uiso 1.000000 GR
H48b H 0.4779(6) 0.0368(14) 1.0993(4) 0.0596(14) Uiso 1.000000 GR
H48c H 0.6569(17) -0.0305(6) 1.1021(4) 0.0596(14) Uiso 1.000000 GR
H49a H 0.7669(3) 0.0212(2) 0.83389(17) 0.0319(9) Uiso 1.000000 R
H49b H 0.9300(3) 0.0035(2) 0.77545(17) 0.0319(9) Uiso 1.000000 R
H51a H 0.8038(4) -0.1505(2) 0.90575(19) 0.0429(10) Uiso 1.000000 R
H51b H 0.9519(4) -0.1839(2) 0.84347(19) 0.0429(10) Uiso 1.000000 R
H46a H 0.4419(4) 0.1904(3) 0.99509(16) 0.0397(10) Uiso 1.000000 R
H46b H 0.5584(4) 0.2381(3) 1.03541(16) 0.0397(10) Uiso 1.000000 R
H36 H 1.3504(3) 0.2803(2) 0.41503(16) 0.0282(9) Uiso 1.000000 R
H29 H 1.1612(3) 0.1240(2) 0.78583(16) 0.0278(9) Uiso 1.000000 R
H9 H 0.1337(3) 0.6767(2) 0.61837(15) 0.0278(9) Uiso 1.000000 R

loop_
_atom_site_aniso_label
_atom_site_aniso_U_11
_atom_site_aniso_U_22
_atom_site_aniso_U_33
_atom_site_aniso_U_12
_atom_site_aniso_U_13
_atom_site_aniso_U_23
O1 0.0226(11) 0.0274(13) 0.0183(12) -0.0022(9) -0.0019(9) 0.0013(10)
O2 0.0226(11) 0.0219(12) 0.0217(12) -0.0014(9) -0.0060(9) 0.0032(10)
C22 0.0171(15) 0.0163(16) 0.0170(16) -0.0047(12) -0.0019(12) -0.0036(13)
C23 0.0150(14) 0.0149(16) 0.0173(16) -0.0024(12) 0.0009(12) 0.0000(13)
C32 0.0169(15) 0.0144(16) 0.0217(17) -0.0015(12) -0.0002(12) -0.0025(13)
C25 0.0178(15) 0.0214(17) 0.0141(16) -0.0042(13) 0.0019(12) 0.0022(13)
C27 0.0155(15) 0.0161(17) 0.0197(17) 0.0010(12) -0.0030(12) -0.0026(13)
C37 0.0182(15) 0.0188(17) 0.0219(17) -0.0032(13) -0.0025(13) -0.0026(14)
C26 0.0197(16) 0.0196(17) 0.0187(17) -0.0009(13) -0.0070(13) -0.0012(14)
C33 0.0176(15) 0.0166(17) 0.0174(16) -0.0016(13) -0.0024(12) -0.0019(13)
C24 0.0193(15) 0.0163(17) 0.0183(17) -0.0029(13) -0.0048(12) -0.0021(13)
C17 0.0177(15) 0.0198(17) 0.0199(17) -0.0038(13) -0.0023(12) -0.0032(14)
C12 0.0165(15) 0.0211(17) 0.0178(17) -0.0023(13) -0.0031(12) -0.0046(14)
C19 0.0214(17) 0.0205(18) 0.0198(18) 0.0012(14) -0.0065(14) 0.0026(14)
C31 0.0169(16) 0.0189(18) 0.0261(19) -0.0001(13) -0.0033(14) 0.0001(14)
C34 0.0172(15) 0.0176(17) 0.0184(17) -0.0027(13) -0.0016(12) -0.0018(14)
N2 0.0300(16) 0.045(2) 0.0357(18) 0.0028(14) 0.0025(14) 0.0065(15)
C13 0.0199(16) 0.0218(18) 0.0194(17) -0.0034(13) -0.0026(13) -0.0049(14)
C21 0.0170(15) 0.0196(17) 0.0159(16) -0.0039(13) -0.0031(12) -0.0021(13)
C28 0.0186(15) 0.0161(17) 0.0208(17) -0.0011(13) -0.0022(13) -0.0037(14)
C11 0.0151(15) 0.0221(18) 0.0195(17) -0.0003(13) -0.0043(12) -0.0030(14)
C5 0.0197(16) 0.0255(19) 0.0172(17) 0.0026(14) -0.0030(12) -0.0012(14)
C38 0.0203(15) 0.0179(17) 0.0171(17) -0.0012(13) 0.0011(12) 0.0015(14)
C41 0.0191(16) 0.0198(18) 0.0254(18) 0.0030(13) 0.0027(13) 0.0011(15)
C29 0.0188(16) 0.0265(19) 0.0231(18) -0.0024(13) -0.0045(13) 0.0001(15)
C10 0.0159(16) 0.0272(19) 0.0198(18) -0.0012(14) 0.0004(13) -0.0004(15)
C42 0.0203(17) 0.0233(19) 0.0266(19) -0.0033(14) -0.0024(14) 0.0048(15)
C20 0.0197(16) 0.0239(18) 0.0168(17) -0.0025(14) -0.0012(13) -0.0003(15)
C18 0.0190(15) 0.0190(17) 0.0185(17) -0.0050(13) -0.0030(13) -0.0012(14)
C35 0.0198(16) 0.0212(18) 0.0243(19) 0.0022(14) -0.0070(14) 0.0005(15)
C30 0.0210(17) 0.0265(19) 0.0224(19) -0.0016(14) -0.0074(14) 0.0033(15)
C36 0.0216(16) 0.0300(19) 0.0191(17) -0.0064(14) -0.0017(13) -0.0027(15)
C9 0.0216(16) 0.0200(18) 0.0240(18) 0.0022(13) -0.0035(13) 0.0020(14)
C39 0.0206(17) 0.0265(19) 0.0301(19) -0.0029(14) -0.0030(14) -0.0064(16)
C8 0.0191(15) 0.0246(18) 0.0210(17) -0.0011(14) -0.0054(13) -0.0027(14)
C43 0.0196(16) 0.0201(18) 0.0222(18) -0.0042(13) -0.0038(13) -0.0031(15)
C40 0.0220(17) 0.028(2) 0.030(2) 0.0011(14) -0.0002(14) -0.0096(16)
C4 0.0238(18) 0.026(2) 0.0281(19) -0.0008(15) -0.0016(14) -0.0014(15)
C16 0.0197(17) 0.028(2) 0.0224(18) -0.0032(15) -0.0023(14) 0.0035(16)
C2 0.0198(16) 0.032(2) 0.0213(18) 0.0016(14) -0.0012(13) -0.0042(15)
C14 0.0172(16) 0.029(2) 0.0281(19) 0.0001(15) -0.0003(14) -0.0008(16)
N1 0.0313(17) 0.061(2) 0.048(2) 0.0077(16) 0.0024(15) -0.0102(17)
C50 0.0243(18) 0.0227(19) 0.027(2) 0.0001(14) -0.0019(15) 0.0010(16)
C7 0.0173(17) 0.040(2) 0.0269(19) -0.0017(15) -0.0037(13) -0.0116(16)
C15 0.0197(17) 0.033(2) 0.027(2) -0.0028(15) 0.0028(14) 0.0012(17)
C49 0.0242(17) 0.0219(18) 0.033(2) -0.0017(14) -0.0062(14) -0.0004(15)
C3 0.0283(19) 0.026(2) 0.033(2) 0.0005(16) -0.0001(14) -0.0052(16)
C6 0.0239(18) 0.028(2) 0.030(2) -0.0019(15) -0.0037(14) -0.0120(16)
C44 0.0251(18) 0.031(2) 0.0264(19) -0.0018(15) -0.0015(15) 0.0011(16)
C47 0.0297(19) 0.033(2) 0.0226(19) -0.0056(16) -0.0026(15) -0.0019(16)
C45 0.040(2) 0.026(2) 0.0213(19) -0.0022(17) -0.0019(15) -0.0034(16)
C1 0.029(2) 0.043(2) 0.030(2) 0.0030(17) -0.0013(15) -0.0047(17)
C51 0.0258(18) 0.031(2) 0.045(2) -0.0033(15) -0.0024(15) 0.0063(17)
C46 0.0334(18) 0.039(2) 0.0225(19) -0.0009(16) -0.0010(14) -0.0015(16)
C48 0.040(2) 0.050(2) 0.030(2) -0.0175(18) -0.0106(16) 0.0077(18)
C52 0.073(3) 0.034(2) 0.063(3) -0.012(2) -0.022(2) 0.020(2)

loop_
_geom_bond_atom_site_label_1
_geom_bond_atom_site_label_2
_geom_bond_distance
_geom_bond_site_symmetry_2
_geom_bond_publ_flag
O1 C25 1.380(3) . ?
O1 C45 1.458(3) . ?
O2 C26 1.378(3) . ?
O2 C49 1.447(3) . ?
C22 C23 1.438(4) . ?
C22 C27 1.438(4) . ?
C22 C21 1.425(4) . ?
C23 C24 1.431(4) . ?
C23 C18 1.430(4) . ?
C32 C37 1.432(4) . ?
C32 C33 1.431(4) . ?
C32 C31 1.417(4) . ?
C25 C26 1.414(4) . ?
C25 C24 1.388(4) . ?
C27 C26 1.389(4) . ?
C27 C28 1.488(4) . ?
C37 C38 1.493(4) . ?
C37 C36 1.374(4) . ?
C33 C34 1.422(4) . ?
C33 C28 1.433(4) . ?
C24 C17 1.486(4) . ?
C17 C12 1.433(4) . ?
C17 C16 1.387(4) . ?
C12 C13 1.437(4) . ?
C12 C11 1.419(4) . ?
C19 C20 1.386(4) . ?
C19 C18 1.386(4) . ?
C19 H19 0.99(3) . ?
C31 C30 1.361(4) . ?
C31 H31 0.96(3) . ?
C34 C21 1.471(4) . ?
C34 C35 1.384(4) . ?
N2 C44 1.153(3) . ?
C13 C8 1.431(4) . ?
C13 C14 1.417(4) . ?
C21 C20 1.386(4) . ?
C28 C29 1.386(4) . ?
C11 C10 1.384(4) . ?
C11 C18 1.469(4) . ?
C5 C8 1.487(4) . ?
C5 C4 1.395(4) . ?
C5 C6 1.399(4) . ?
C38 C39 1.395(4) . ?
C38 C43 1.402(4) . ?
C41 C42 1.391(4) . ?
C41 C40 1.392(4) . ?
C41 C44 1.437(4) . ?
C29 C30 1.401(4) . ?
C29 H29 0.9500 . ?
C10 C9 1.398(4) . ?
C10 H10 0.99(3) . ?
C42 C43 1.385(4) . ?
C42 H42 0.97(3) . ?
C20 H20 0.99(3) . ?
C35 C36 1.402(4) . ?
C35 H35 0.97(2) . ?
C30 H30 1.00(3) . ?
C36 H36 0.9500 . ?
C9 C8 1.375(4) . ?
C9 H9 0.9500 . ?
C39 C40 1.379(4) . ?
C39 H39 1.02(3) . ?
C43 H43 1.00(3) . ?
C40 H40 0.99(3) . ?
C4 C3 1.389(4) . ?
C4 H4 0.98(3) . ?
C16 C15 1.398(4) . ?
C16 H16 0.98(3) . ?
C2 C7 1.395(4) . ?
C2 C3 1.388(4) . ?
C2 C1 1.438(4) . ?
C14 C15 1.366(4) . ?
C14 H14 1.00(2) . ?
N1 C1 1.152(4) . ?
C50 C49 1.509(4) . ?
C50 C51 1.510(4) . ?
C50 H50a 1.03(3) . ?
C50 H50b 0.98(3) . ?
C7 C6 1.381(4) . ?
C7 H7 1.00(3) . ?
C15 H15 1.00(3) . ?
C49 H49a 0.9900 . ?
C49 H49b 0.9900 . ?
C3 H3 0.98(3) . ?
C6 H6 0.99(3) . ?
C47 C46 1.509(4) . ?
C47 C48 1.523(4) . ?
C47 H47a 1.03(3) . ?
C47 H47b 1.01(2) . ?
C45 C46 1.504(4) . ?
C45 H45a 1.05(4) . ?
C45 H45b 1.05(3) . ?
C51 C52 1.522(4) . ?
C51 H51a 0.9900 . ?
C51 H51b 0.9900 . ?
C46 H46a 0.9900 . ?
C46 H46b 0.9900 . ?
C48 H48a 0.9800 . ?
C48 H48b 0.9800 . ?
C48 H48c 0.9800 . ?
C52 H52a 0.9800 . ?
C52 H52b 0.9800 . ?
C52 H52c 0.9800 . ?

loop_
_geom_angle_atom_site_label_1
_geom_angle_atom_site_label_2
_geom_angle_atom_site_label_3
_geom_angle
_geom_angle_site_symmetry_1
_geom_angle_site_symmetry_3
_geom_angle_publ_flag
C45 O1 C25 112.9(2) . . ?
C49 O2 C26 112.2(2) . . ?
C27 C22 C23 120.9(2) . . ?
C21 C22 C23 119.2(2) . . ?
C21 C22 C27 119.8(2) . . ?
C24 C23 C22 120.8(2) . . ?
C18 C23 C22 119.4(2) . . ?
C18 C23 C24 119.7(2) . . ?
C33 C32 C37 119.4(2) . . ?
C31 C32 C37 121.8(2) . . ?
C31 C32 C33 118.8(3) . . ?
C26 C25 O1 114.8(2) . . ?
C24 C25 O1 122.6(2) . . ?
C24 C25 C26 122.5(3) . . ?
C26 C27 C22 116.3(2) . . ?
C28 C27 C22 119.6(2) . . ?
C28 C27 C26 124.1(2) . . ?
C38 C37 C32 122.3(2) . . ?
C36 C37 C32 119.3(2) . . ?
C36 C37 C38 118.3(3) . . ?
C25 C26 O2 115.6(2) . . ?
C27 C26 O2 121.7(2) . . ?
C27 C26 C25 122.6(2) . . ?
C34 C33 C32 119.4(2) . . ?
C28 C33 C32 119.9(2) . . ?
C28 C33 C34 120.7(2) . . ?
C25 C24 C23 116.7(2) . . ?
C17 C24 C23 119.9(2) . . ?
C17 C24 C25 123.4(3) . . ?
C12 C17 C24 118.7(2) . . ?
C16 C17 C24 123.4(3) . . ?
C16 C17 C12 117.9(3) . . ?
C13 C12 C17 120.0(2) . . ?
C11 C12 C17 120.7(2) . . ?
C11 C12 C13 119.3(3) . . ?
C18 C19 C20 121.8(3) . . ?
H19 C19 C20 117.5(14) . . ?
H19 C19 C18 120.7(14) . . ?
C30 C31 C32 120.3(3) . . ?
H31 C31 C32 118.5(16) . . ?
H31 C31 C30 121.1(16) . . ?
C21 C34 C33 119.6(2) . . ?
C35 C34 C33 118.9(2) . . ?
C35 C34 C21 121.5(2) . . ?
C8 C13 C12 119.6(3) . . ?
C14 C13 C12 118.8(3) . . ?
C14 C13 C8 121.6(3) . . ?
C34 C21 C22 120.1(2) . . ?
C20 C21 C22 119.1(3) . . ?
C20 C21 C34 120.8(3) . . ?
C33 C28 C27 118.9(2) . . ?
C29 C28 C27 122.9(3) . . ?
C29 C28 C33 118.2(2) . . ?
C10 C11 C12 119.1(3) . . ?
C18 C11 C12 119.9(3) . . ?
C18 C11 C10 121.0(3) . . ?
C4 C5 C8 120.2(3) . . ?
C6 C5 C8 121.3(3) . . ?
C6 C5 C4 118.4(3) . . ?
C39 C38 C37 119.4(2) . . ?
C43 C38 C37 121.8(3) . . ?
C43 C38 C39 118.8(3) . . ?
C40 C41 C42 119.9(3) . . ?
C44 C41 C42 121.0(3) . . ?
C44 C41 C40 119.1(3) . . ?
C30 C29 C28 121.4(3) . . ?
H29 C29 C28 119.28(17) . . ?
H29 C29 C30 119.28(17) . . ?
C9 C10 C11 121.3(3) . . ?
H10 C10 C11 121.2(15) . . ?
H10 C10 C9 117.6(15) . . ?
C43 C42 C41 120.3(3) . . ?
H42 C42 C41 119.1(17) . . ?
H42 C42 C43 120.6(17) . . ?
C21 C20 C19 121.4(3) . . ?
H20 C20 C19 116.4(15) . . ?
H20 C20 C21 122.1(15) . . ?
C19 C18 C23 118.7(2) . . ?
C11 C18 C23 119.9(2) . . ?
C11 C18 C19 121.3(3) . . ?
C36 C35 C34 121.6(3) . . ?
H35 C35 C34 117.3(14) . . ?
H35 C35 C36 121.0(14) . . ?
C29 C30 C31 121.2(3) . . ?
H30 C30 C31 119.7(16) . . ?
H30 C30 C29 119.0(16) . . ?
C35 C36 C37 121.0(3) . . ?
H36 C36 C37 119.50(17) . . ?
H36 C36 C35 119.50(17) . . ?
C8 C9 C10 121.7(3) . . ?
H9 C9 C10 119.14(18) . . ?
H9 C9 C8 119.14(17) . . ?
C40 C39 C38 121.1(3) . . ?
H39 C39 C38 119.4(16) . . ?
H39 C39 C40 119.4(16) . . ?
C5 C8 C13 122.5(3) . . ?
C9 C8 C13 118.6(3) . . ?
C9 C8 C5 118.9(3) . . ?
C42 C43 C38 120.2(3) . . ?
H43 C43 C38 118.8(14) . . ?
H43 C43 C42 121.1(14) . . ?
C39 C40 C41 119.8(3) . . ?
H40 C40 C41 119.0(15) . . ?
H40 C40 C39 121.2(15) . . ?
C3 C4 C5 121.1(3) . . ?
H4 C4 C5 119.1(18) . . ?
H4 C4 C3 119.8(18) . . ?
C15 C16 C17 121.7(3) . . ?
H16 C16 C17 120.0(15) . . ?
H16 C16 C15 118.3(15) . . ?
C3 C2 C7 119.7(3) . . ?
C1 C2 C7 119.2(3) . . ?
C1 C2 C3 121.1(3) . . ?
C15 C14 C13 120.1(3) . . ?
H14 C14 C13 119.3(15) . . ?
H14 C14 C15 120.6(15) . . ?
C51 C50 C49 111.9(3) . . ?
H50a C50 C49 107.2(15) . . ?
H50a C50 C51 113.4(16) . . ?
H50b C50 C49 109.2(17) . . ?
H50b C50 C51 108.6(18) . . ?
H50b C50 H50a 106(2) . . ?
C6 C7 C2 120.2(3) . . ?
H7 C7 C2 118.8(17) . . ?
H7 C7 C6 121.0(17) . . ?
C14 C15 C16 121.3(3) . . ?
H15 C15 C16 118.0(16) . . ?
H15 C15 C14 120.7(16) . . ?
C50 C49 O2 108.9(2) . . ?
H49a C49 O2 109.90(13) . . ?
H49a C49 C50 109.90(17) . . ?
H49b C49 O2 109.90(14) . . ?
H49b C49 C50 109.90(18) . . ?
H49b C49 H49a 108.3 . . ?
C2 C3 C4 119.8(3) . . ?
H3 C3 C4 118.6(16) . . ?
H3 C3 C2 121.6(16) . . ?
C7 C6 C5 120.8(3) . . ?
H6 C6 C5 119.7(14) . . ?
H6 C6 C7 119.4(14) . . ?
C41 C44 N2 178.2(3) . . ?
C48 C47 C46 113.4(3) . . ?
H47a C47 C46 109.5(16) . . ?
H47a C47 C48 112.7(16) . . ?
H47b C47 C46 108.0(15) . . ?
H47b C47 C48 109.5(14) . . ?
H47b C47 H47a 103(2) . . ?
C46 C45 O1 108.3(3) . . ?
H45a C45 O1 106.9(18) . . ?
H45a C45 C46 111.1(18) . . ?
H45b C45 O1 107.2(15) . . ?
H45b C45 C46 110.8(15) . . ?
H45b C45 H45a 112(2) . . ?
N1 C1 C2 179.4(3) . . ?
C52 C51 C50 112.9(3) . . ?
H51a C51 C50 109.02(17) . . ?
H51a C51 C52 109.02(19) . . ?
H51b C51 C50 109.02(19) . . ?
H51b C51 C52 109.0(2) . . ?
H51b C51 H51a 107.8 . . ?
C45 C46 C47 114.4(3) . . ?
H46a C46 C47 108.66(18) . . ?
H46a C46 C45 108.66(18) . . ?
H46b C46 C47 108.66(18) . . ?
H46b C46 C45 108.66(18) . . ?
H46b C46 H46a 107.6 . . ?
H48a C48 C47 109.5 . . ?
H48b C48 C47 109.5 . . ?
H48b C48 H48a 109.5 . . ?
H48c C48 C47 109.5 . . ?
H48c C48 H48a 109.5 . . ?
H48c C48 H48b 109.5 . . ?
H52a C52 C51 109.5 . . ?
H52b C52 C51 109.5 . . ?
H52b C52 H52a 109.5 . . ?
H52c C52 C51 109.5 . . ?
H52c C52 H52a 109.5 . . ?
H52c C52 H52b 109.5 . . ?

loop_
_geom_torsion_atom_site_label_1
_geom_torsion_atom_site_label_2
_geom_torsion_atom_site_label_3
_geom_torsion_atom_site_label_4
_geom_torsion
_geom_torsion_site_symmetry_1
_geom_torsion_site_symmetry_2
_geom_torsion_site_symmetry_3
_geom_torsion_site_symmetry_4
_geom_torsion_publ_flag
O1 C25 C26 O2 0.2(3) . . . . ?
O1 C25 C26 C27 -179.1(2) . . . . ?
O1 C25 C24 C23 178.6(3) . . . . ?
O1 C25 C24 C17 -1.0(3) . . . . ?
O1 C45 C46 C47 65.0(3) . . . . ?
O2 C26 C25 C24 -179.0(2) . . . . ?
O2 C26 C27 C22 178.7(2) . . . . ?
O2 C26 C27 C28 -1.9(3) . . . . ?
O2 C49 C50 C51 170.0(2) . . . . ?
C22 C23 C24 C25 3.3(3) . . . . ?
C22 C23 C24 C17 -177.0(2) . . . . ?
C22 C23 C18 C19 4.0(3) . . . . ?
C22 C23 C18 C11 -172.8(2) . . . . ?
C22 C27 C26 C25 -2.1(3) . . . . ?
C22 C27 C28 C33 -9.8(3) . . . . ?
C22 C27 C28 C29 170.6(3) . . . . ?
C22 C21 C34 C33 -11.7(3) . . . . ?
C22 C21 C34 C35 167.3(3) . . . . ?
C22 C21 C20 C19 -1.6(3) . . . . ?
C23 C24 C25 C26 -2.3(3) . . . . ?
C23 C24 C17 C12 -10.5(3) . . . . ?
C23 C24 C17 C16 169.5(3) . . . . ?
C23 C18 C19 C20 -0.6(3) . . . . ?
C23 C18 C11 C12 -10.2(3) . . . . ?
C23 C18 C11 C10 167.4(3) . . . . ?
C32 C37 C38 C39 124.3(3) . . . . ?
C32 C37 C38 C43 -58.6(3) . . . . ?
C32 C37 C36 C35 2.1(3) . . . . ?
C32 C33 C34 C21 -175.4(2) . . . . ?
C32 C33 C34 C35 5.6(3) . . . . ?
C32 C33 C28 C27 -174.1(2) . . . . ?
C32 C33 C28 C29 5.5(3) . . . . ?
C32 C31 C30 C29 3.4(3) . . . . ?
C25 C26 C27 C28 177.3(3) . . . . ?
C25 C24 C17 C12 169.1(3) . . . . ?
C25 C24 C17 C16 -10.9(3) . . . . ?
C27 C28 C33 C34 5.7(3) . . . . ?
C27 C28 C29 C30 177.1(3) . . . . ?
C37 C38 C39 C40 177.0(3) . . . . ?
C37 C38 C43 C42 -177.2(3) . . . . ?
C37 C36 C35 C34 -3.1(3) . . . . ?
C33 C34 C21 C20 170.4(3) . . . . ?
C33 C34 C35 C36 -0.8(3) . . . . ?
C33 C28 C29 C30 -2.4(3) . . . . ?
C24 C17 C12 C13 -174.3(2) . . . . ?
C24 C17 C12 C11 4.8(3) . . . . ?
C24 C17 C16 C15 175.7(3) . . . . ?
C17 C12 C13 C8 174.5(3) . . . . ?
C17 C12 C13 C14 -3.0(3) . . . . ?
C17 C12 C11 C10 -172.3(3) . . . . ?
C17 C12 C11 C18 5.3(3) . . . . ?
C17 C16 C15 C14 0.0(3) . . . . ?
C12 C13 C8 C5 179.1(2) . . . . ?
C12 C13 C8 C9 -1.0(3) . . . . ?
C12 C13 C14 C15 -1.4(3) . . . . ?
C12 C11 C10 C9 -3.4(3) . . . . ?
C12 C11 C18 C19 173.1(3) . . . . ?
C19 C20 C21 C34 176.4(3) . . . . ?
C19 C18 C11 C10 -9.3(3) . . . . ?
C31 C30 C29 C28 -2.1(4) . . . . ?
C13 C8 C5 C4 130.6(3) . . . . ?
C13 C8 C5 C6 -52.6(3) . . . . ?
C13 C8 C9 C10 4.5(3) . . . . ?
C13 C14 C15 C16 2.9(3) . . . . ?
C11 C10 C9 C8 -2.4(3) . . . . ?
C5 C8 C9 C10 -175.6(3) . . . . ?
C5 C4 C3 C2 -0.1(4) . . . . ?
C5 C6 C7 C2 0.4(3) . . . . ?
C38 C39 C40 C41 -0.4(4) . . . . ?
C38 C43 C42 C41 0.7(3) . . . . ?
C4 C3 C2 C7 -0.1(4) . . . . ?
C4 C3 C2 C1 -179.4(3) . . . . ?

_smtbx_masks_special_details     ?
loop_
_smtbx_masks_void_nr
_smtbx_masks_void_average_x
_smtbx_masks_void_average_y
_smtbx_masks_void_average_z
_smtbx_masks_void_volume
_smtbx_masks_void_count_electrons
_smtbx_masks_void_content
1 -0.309 0.500 0.000 218.3 68.9 '2 C5H12'

_smtbx_masks_void_probe_radius   1.2
_smtbx_masks_void_truncation_radius 1.2
_shelx_fab_file                  
;
-10 -3 1 -1.1064 -0.0019
-10 -2 1 0.9592 0.0009
-9 -9 1 -0.0492 0.0022
-9 -8 1 0.2106 -0.0009
-9 -8 2 0.6934 -0.0011
-9 -8 3 1.0788 -0.0001
-9 -7 1 -0.2415 -0.0004
-9 -7 2 -0.6220 0.0003
-9 -7 3 -1.0129 0.0003
-9 -7 4 -1.0716 -0.0001
-9 -6 1 -0.0241 0.0003
-9 -6 2 0.2857 -0.0002
-9 -6 3 0.6292 -0.0001
-9 -6 4 0.7490 0.0001
-9 -6 5 0.4986 0.0001
-9 -5 1 0.4377 0.0000
-9 -5 2 0.1912 0.0005
-9 -5 3 -0.1273 0.0003
-9 -5 4 -0.3332 -0.0005
-9 -5 5 -0.2848 -0.0009
-9 -5 6 -0.0106 -0.0007
-9 -4 1 -0.5463 0.0010
-9 -4 2 -0.5195 -0.0001
-9 -4 3 -0.2988 -0.0004
-9 -4 4 -0.0353 0.0003
-9 -4 5 0.1404 0.0014
-9 -4 6 0.1653 0.0019
-9 -3 1 0.2587 -0.0023
-9 -3 2 0.5822 -0.0012
-9 -3 3 0.5577 -0.0000
-9 -3 4 0.3273 0.0001
-9 -3 5 0.0183 -0.0006
-9 -3 6 -0.2649 -0.0016
-9 -3 7 -0.4366 -0.0020
-9 -2 1 -0.0580 0.0020
-9 -2 2 -0.7103 0.0016
-9 -2 3 -0.8592 0.0004
-9 -2 4 -0.6491 -0.0004
-9 -2 5 -0.2573 -0.0005
-9 -2 6 0.1731 0.0000
-9 -2 7 0.5125 0.0007
-9 -1 1 0.2853 -0.0002
-9 -1 2 1.1835 -0.0005
-9 -1 3 1.4614 -0.0002
-9 -1 4 1.2003 0.0005
-9 -1 5 0.6503 0.0010
-9 -1 6 0.0598 0.0012
-9 -1 7 -0.3792 0.0010
-9 0 1 -0.7257 -0.0009
-9 0 2 -1.6916 -0.0004
-9 0 3 -2.1029 -0.0001
-9 0 4 -1.8708 -0.0001
-9 0 5 -1.1940 -0.0003
-9 0 6 -0.3971 -0.0008
-9 0 7 0.2069 -0.0013
-9 1 1 1.1136 0.0009
-9 1 2 1.7892 0.0003
-9 1 3 2.1887 -0.0002
-9 1 4 2.1077 -0.0007
-9 1 5 1.5558 -0.0009
-9 1 6 0.7427 -0.0007
-9 2 1 -1.4489 -0.0012
-9 2 2 -1.5729 -0.0002
-9 2 3 -1.6476 0.0007
-9 2 4 -1.5936 0.0012
-9 2 5 -1.3183 0.0016
-9 3 1 1.5954 0.0025
-9 3 2 1.3617 0.0011
-9 3 3 1.0307 -0.0002
-9 3 4 0.7688 -0.0010
-9 4 1 -1.2113 -0.0035
-9 4 2 -1.0544 -0.0023
-8 -11 1 -0.8512 0.0031
-8 -11 2 -1.1517 0.0026
-8 -10 1 0.4916 -0.0020
-8 -10 2 1.0168 -0.0023
-8 -10 3 1.4605 -0.0020
-8 -10 4 1.5811 -0.0014
-8 -9 1 0.1304 -0.0011
-8 -9 2 -0.4575 0.0003
-8 -9 3 -1.1705 0.0010
-8 -9 4 -1.6633 0.0009
-8 -9 5 -1.6323 0.0006
-8 -9 6 -1.0574 0.0006
-8 -8 1 -0.7100 0.0057
-8 -8 2 -0.2082 0.0028
-8 -8 3 0.6085 0.0004
-8 -8 4 1.3963 -0.0003
-8 -8 5 1.6889 -0.0001
-8 -8 6 1.2670 0.0001
-8 -8 7 0.3875 -0.0002
-8 -7 1 0.8533 -0.0095
-8 -7 2 0.6578 -0.0060
-8 -7 3 -0.0251 -0.0020
-8 -7 4 -0.9531 0.0002
-8 -7 5 -1.5964 0.0004
-8 -7 6 -1.5126 -0.0003
-8 -7 7 -0.7470 -0.0007
-8 -7 8 0.1556 -0.0004
-8 -6 1 -0.4341 0.0092
-8 -6 2 -0.6393 0.0070
-8 -6 3 -0.3336 0.0030
-8 -6 4 0.4463 -0.0001
-8 -6 5 1.2874 -0.0011
-8 -6 6 1.6377 -0.0004
-8 -6 7 1.2562 0.0006
-8 -6 8 0.4409 0.0012
-8 -6 9 -0.2148 0.0010
-8 -5 1 -0.0981 -0.0042
-8 -5 2 0.2862 -0.0040
-8 -5 3 0.3322 -0.0021
-8 -5 4 -0.0910 0.0002
-8 -5 5 -0.8177 0.0013
-8 -5 6 -1.4161 0.0011
-8 -5 7 -1.4991 0.0002
-8 -5 8 -1.0432 -0.0008
-8 -5 9 -0.3991 -0.0014
-8 -4 1 0.2347 -0.0006
-8 -4 2 -0.0542 -0.0004
-8 -4 3 -0.1800 -0.0006
-8 -4 4 -0.0315 -0.0009
-8 -4 5 0.3965 -0.0010
-8 -4 6 0.9208 -0.0009
-8 -4 7 1.2487 -0.0006
-8 -4 8 1.1874 -0.0001
-8 -4 9 0.7905 0.0005
-8 -4 10 0.3000 0.0010
-8 -3 1 -0.0904 0.0009
-8 -3 2 0.1025 0.0019
-8 -3 3 0.1568 0.0021
-8 -3 4 0.1053 0.0016
-8 -3 5 -0.0501 0.0007
-8 -3 6 -0.3088 0.0001
-8 -3 7 -0.5952 0.0002
-8 -3 8 -0.7575 0.0006
-8 -3 9 -0.6701 0.0006
-8 -3 10 -0.3416 0.0003
-8 -2 1 0.1187 0.0016
-8 -2 2 -0.1200 0.0002
-8 -2 3 -0.1879 -0.0008
-8 -2 4 -0.2232 -0.0010
-8 -2 5 -0.3135 -0.0004
-8 -2 6 -0.3934 0.0003
-8 -2 7 -0.3379 0.0004
-8 -2 8 -0.1376 -0.0002
-8 -2 9 0.0533 -0.0008
-8 -2 10 0.0515 -0.0011
-8 -1 1 -0.4528 -0.0017
-8 -1 2 -0.1407 -0.0017
-8 -1 3 0.0383 -0.0012
-8 -1 4 0.2374 -0.0004
-8 -1 5 0.6006 -0.0000
-8 -1 6 1.0593 -0.0002
-8 -1 7 1.3558 -0.0005
-8 -1 8 1.2879 -0.0005
-8 -1 9 0.9164 -0.0002
-8 -1 10 0.5166 0.0003
-8 0 1 1.0037 -0.0016
-8 0 2 0.6636 -0.0002
-8 0 3 0.3357 0.0008
-8 0 4 -0.0676 0.0008
-8 0 5 -0.6732 0.0002
-8 0 6 -1.4364 -0.0002
-8 0 7 -2.0724 0.0001
-8 0 8 -2.2546 0.0008
-8 0 9 -1.8955 0.0014
-8 0 10 -1.2257 0.0015
-8 1 1 -1.7882 0.0045
-8 1 2 -1.4809 0.0031
-8 1 3 -0.9524 0.0012
-8 1 4 -0.2592 0.0002
-8 1 5 0.5815 0.0002
-8 1 6 1.4966 0.0006
-8 1 7 2.2661 0.0004
-8 1 8 2.6051 -0.0006
-8 1 9 2.3745 -0.0019
-8 1 10 1.7049 -0.0027
-8 2 1 2.6180 -0.0043
-8 2 2 2.5318 -0.0035
-8 2 3 1.8829 -0.0019
-8 2 4 0.8413 -0.0007
-8 2 5 -0.3368 -0.0005
-8 2 6 -1.4020 -0.0008
-8 2 7 -2.1391 -0.0008
-8 2 8 -2.4012 0.0001
-8 2 9 -2.1775 0.0015
-8 2 10 -1.6158 0.0025
-8 3 1 -2.9029 0.0024
-8 3 2 -3.2344 0.0016
-8 3 3 -2.7873 0.0004
-8 3 4 -1.6512 -0.0003
-8 3 5 -0.1959 -0.0001
-8 3 6 1.1092 0.0006
-8 3 7 1.8981 0.0010
-8 3 8 2.0438 0.0004
-8 3 9 1.6824 -0.0006
-8 4 1 2.3350 -0.0012
-8 4 2 2.9257 -0.0004
-8 4 3 2.9033 0.0009
-8 4 4 2.1482 0.0016
-8 4 5 0.8635 0.0011
-8 4 6 -0.4878 -0.0001
-8 4 7 -1.4121 -0.0010
-8 4 8 -1.6418 -0.0010
-8 5 1 -1.4187 0.0008
-8 5 2 -1.7987 0.0005
-8 5 3 -1.9736 -0.0006
-8 5 4 -1.7679 -0.0015
-8 5 5 -1.1193 -0.0014
-8 5 6 -0.2044 -0.0004
-8 5 7 0.6153 0.0008
-8 6 1 0.8411 0.0002
-8 6 2 0.7691 -0.0005
-8 6 3 0.7376 -0.0004
-8 6 4 0.7622 0.0003
-8 6 5 0.7149 0.0007
-8 7 1 -0.6336 -0.0015
-8 7 2 -0.3486 -0.0005
-8 7 3 -0.0541 0.0003
-7 -12 1 0.2997 -0.0028
-7 -12 2 0.1317 -0.0016
-7 -12 3 -0.3227 -0.0000
-7 -11 1 -0.6362 0.0016
-7 -11 2 -0.6602 0.0016
-7 -11 3 -0.0983 0.0006
-7 -11 4 0.8141 -0.0004
-7 -11 5 1.4865 -0.0008
-7 -11 6 1.4660 -0.0006
-7 -10 1 0.9191 0.0009
-7 -10 2 1.2307 -0.0001
-7 -10 3 0.8242 -0.0005
-7 -10 4 -0.2614 -0.0004
-7 -10 5 -1.4152 0.0000
-7 -10 6 -1.9043 0.0003
-7 -10 7 -1.4914 0.0005
-7 -9 1 -1.2485 -0.0019
-7 -9 2 -1.6916 -0.0014
-7 -9 3 -1.4855 -0.0004
-7 -9 4 -0.4986 0.0004
-7 -9 5 0.8016 0.0007
-7 -9 6 1.6360 0.0005
-7 -9 7 1.5331 0.0001
-7 -9 8 0.7099 -0.0003
-7 -9 9 -0.1469 -0.0007
-7 -8 1 1.6417 0.0002
-7 -8 2 2.1309 0.0008
-7 -8 3 2.0485 0.0007
-7 -8 4 1.2253 0.0001
-7 -8 5 -0.0061 -0.0003
-7 -8 6 -0.9713 -0.0005
-7 -8 7 -1.1430 -0.0004
-7 -8 8 -0.5468 -0.0001
-7 -8 9 0.2826 0.0003
-7 -8 10 0.7507 0.0008
-7 -7 1 -1.7587 0.0009
-7 -7 2 -2.3964 0.0004
-7 -7 3 -2.5198 0.0002
-7 -7 4 -1.9449 0.0001
-7 -7 5 -0.8948 -0.0001
-7 -7 6 0.1058 -0.0004
-7 -7 7 0.5800 -0.0004
-7 -7 8 0.4163 -0.0001
-7 -7 9 -0.0927 0.0001
-7 -7 10 -0.5084 -0.0002
-7 -7 11 -0.5716 -0.0006
-7 -6 1 1.4052 0.0011
-7 -6 2 2.1960 0.0008
-7 -6 3 2.6383 0.0000
-7 -6 4 2.4907 -0.0007
-7 -6 5 1.8180 -0.0005
-7 -6 6 0.9316 0.0005
-7 -6 7 0.1727 0.0011
-7 -6 8 -0.2734 0.0009
-7 -6 9 -0.4155 0.0001
-7 -6 10 -0.3745 -0.0004
-7 -6 11 -0.2750 -0.0001
-7 -5 1 -0.8577 -0.0031
-7 -5 2 -1.6538 -0.0038
-7 -5 3 -2.3222 -0.0026
-7 -5 4 -2.6176 -0.0003
-7 -5 5 -2.4532 0.0011
-7 -5 6 -1.8898 0.0007
-7 -5 7 -1.0477 -0.0004
-7 -5 8 -0.0749 -0.0009
-7 -5 9 0.8250 -0.0004
-7 -5 10 1.4129 0.0004
-7 -5 11 1.5292 0.0006
-7 -5 12 1.2129 -0.0000
-7 -4 1 0.3925 0.0006
-7 -4 2 1.1856 0.0039
-7 -4 3 1.9447 0.0046
-7 -4 4 2.5035 0.0025
-7 -4 5 2.7287 -0.0003
-7 -4 6 2.5132 -0.0016
-7 -4 7 1.7752 -0.0011
-7 -4 8 0.5515 -0.0001
-7 -4 9 -0.8822 0.0002
-7 -4 10 -2.0446 -0.0002
-7 -4 11 -2.5003 -0.0004
-7 -4 12 -2.1526 0.0000
-7 -4 13 -1.3122 0.0006
-7 -3 1 0.0236 0.0049
-7 -3 2 -0.9275 0.0005
-7 -3 3 -1.8095 -0.0028
-7 -3 4 -2.5221 -0.0030
-7 -3 5 -2.9563 -0.0010
-7 -3 6 -2.9511 0.0011
-7 -3 7 -2.3268 0.0017
-7 -3 8 -1.0422 0.0011
-7 -3 9 0.6304 0.0003
-7 -3 10 2.1173 -0.0001
-7 -3 11 2.8338 -0.0002
-7 -3 12 2.5638 -0.0006
-7 -3 13 1.6100 -0.0009
-7 -2 1 -0.4033 -0.0070
-7 -2 2 0.7537 -0.0046
-7 -2 3 1.7970 -0.0012
-7 -2 4 2.6513 0.0010
-7 -2 5 3.2420 0.0010
-7 -2 6 3.4000 -0.0002
-7 -2 7 2.9045 -0.0010
-7 -2 8 1.6735 -0.0010
-7 -2 9 -0.0410 -0.0004
-7 -2 10 -1.6564 0.0001
-7 -2 11 -2.5436 0.0006
-7 -2 12 -2.4213 0.0010
-7 -2 13 -1.5450 0.0012
-7 -1 1 0.6344 0.0033
-7 -1 2 -0.6150 0.0039
-7 -1 3 -1.7071 0.0027
-7 -1 4 -2.5999 0.0010
-7 -1 5 -3.2877 0.0000
-7 -1 6 -3.6339 -0.0000
-7 -1 7 -3.3928 0.0002
-7 -1 8 -2.4212 0.0002
-7 -1 9 -0.8973 -0.0000
-7 -1 10 0.6639 -0.0003
-7 -1 11 1.6634 -0.0006
-7 -1 12 1.7840 -0.0008
-7 -1 13 1.1912 -0.0010
-7 0 1 -0.7751 0.0016
-7 0 2 0.4542 -0.0003
-7 0 3 1.4820 -0.0012
-7 0 4 2.2852 -0.0010
-7 0 5 2.9405 -0.0005
-7 0 6 3.3954 -0.0001
-7 0 7 3.4354 0.0001
-7 0 8 2.8771 0.0003
-7 0 9 1.7925 0.0005
-7 0 10 0.5497 0.0007
-7 0 11 -0.3794 0.0007
-7 0 12 -0.7086 0.0006
-7 0 13 -0.5071 0.0005
-7 1 1 0.9156 -0.0037
-7 1 2 -0.1365 -0.0018
-7 1 3 -1.0446 -0.0002
-7 1 4 -1.7713 0.0003
-7 1 5 -2.3958 0.0001
-7 1 6 -2.8952 -0.0001
-7 1 7 -3.0955 -0.0002
-7 1 8 -2.8385 -0.0002
-7 1 9 -2.1713 -0.0004
-7 1 10 -1.3599 -0.0008
-7 1 11 -0.7183 -0.0010
-7 1 12 -0.4094 -0.0009
-7 1 13 -0.3689 -0.0005
-7 2 1 -0.7979 0.0035
-7 2 2 -0.1940 0.0016
-7 2 3 0.4187 -0.0002
-7 2 4 1.0624 -0.0008
-7 2 5 1.7777 -0.0002
-7 2 6 2.4476 0.0004
-7 2 7 2.8095 0.0005
-7 2 8 2.6775 0.0001
-7 2 9 2.1408 -0.0001
-7 2 10 1.5164 0.0001
-7 2 11 1.0997 0.0007
-7 2 12 0.9583 0.0012
-7 2 13 0.9408 0.0011
-7 3 1 0.1483 -0.0036
-7 3 2 0.1192 -0.0015
-7 3 3 0.0347 0.0008
-7 3 4 -0.3120 0.0017
-7 3 5 -1.0420 0.0010
-7 3 6 -1.9719 -0.0003
-7 3 7 -2.6558 -0.0009
-7 3 8 -2.7161 -0.0004
-7 3 9 -2.1693 0.0004
-7 3 10 -1.4183 0.0008
-7 3 11 -0.9097 0.0004
-7 3 12 -0.7898 -0.0004
-7 4 1 0.7036 0.0037
-7 4 2 0.3892 0.0023
-7 4 3 0.0008 -0.0001
-7 4 4 -0.1223 -0.0016
-7 4 5 0.3227 -0.0014
-7 4 6 1.2799 -0.0001
-7 4 7 2.2636 0.0010
-7 4 8 2.6817 0.0009
-7 4 9 2.3063 -0.0001
-7 4 10 1.4530 -0.0011
-7 4 11 0.6921 -0.0015
-7 4 12 0.3743 -0.0010
-7 5 1 -1.1261 -0.0026
-7 5 2 -0.7787 -0.0023
-7 5 3 -0.2770 -0.0009
-7 5 4 0.1368 0.0005
-7 5 5 0.1052 0.0009
-7 5 6 -0.5268 0.0002
-7 5 7 -1.4816 -0.0006
-7 5 8 -2.1763 -0.0010
-7 5 9 -2.1640 -0.0006
-7 5 10 -1.4992 0.0003
-7 5 11 -0.6694 0.0012
-7 6 1 1.0548 0.0007
-7 6 2 0.6910 0.0008
-7 6 3 0.3147 0.0005
-7 6 4 -0.0481 0.0001
-7 6 5 -0.2160 -0.0001
-7 6 6 0.0165 0.0000
-7 6 7 0.6357 0.0004
-7 6 8 1.3073 0.0007
-7 6 9 1.5888 0.0008
-7 6 10 1.2982 0.0006
-7 7 1 -1.0395 0.0005
-7 7 2 -0.4802 0.0006
-7 7 3 -0.1249 0.0006
-7 7 4 0.0896 0.0003
-7 7 5 0.2098 -0.0002
-7 7 6 0.1804 -0.0005
-7 7 7 -0.0808 -0.0005
-7 7 8 -0.5118 -0.0005
-7 7 9 -0.8642 -0.0006
-7 8 1 1.3951 -0.0004
-7 8 2 0.6321 -0.0007
-7 8 3 0.1198 -0.0009
-7 8 4 -0.1083 -0.0005
-7 8 5 -0.1691 0.0002
-7 8 6 -0.1758 0.0008
-7 8 7 -0.1241 0.0010
-7 9 1 -1.7232 0.0002
-7 9 2 -1.0037 0.0001
-7 9 3 -0.3904 0.0001
-7 9 4 -0.0448 0.0000
-6 -14 1 -0.4113 -0.0012
-6 -13 1 0.8194 0.0011
-6 -13 2 0.0876 0.0016
-6 -13 3 -0.5733 0.0015
-6 -13 4 -0.9424 0.0012
-6 -12 1 -1.1719 -0.0007
-6 -12 2 -0.5500 -0.0010
-6 -12 3 0.2550 -0.0010
-6 -12 4 1.0616 -0.0008
-6 -12 5 1.5962 -0.0007
-6 -12 6 1.7018 -0.0006
-6 -11 1 1.2313 0.0010
-6 -11 2 0.9492 0.0008
-6 -11 3 0.4183 0.0003
-6 -11 4 -0.4299 -0.0002
-6 -11 5 -1.3356 -0.0003
-6 -11 6 -1.9241 0.0001
-6 -11 7 -1.9811 0.0006
-6 -11 8 -1.5781 0.0009
-6 -10 1 -1.3463 -0.0015
-6 -10 2 -1.2486 -0.0015
-6 -10 3 -1.0600 -0.0006
-6 -10 4 -0.4827 0.0005
-6 -10 5 0.4034 0.0011
-6 -10 6 1.2213 0.0009
-6 -10 7 1.6010 0.0001
-6 -10 8 1.4381 -0.0006
-6 -10 9 0.9351 -0.0011
-6 -10 10 0.4369 -0.0011
-6 -9 1 2.0875 0.0008
-6 -9 2 1.9706 0.0016
-6 -9 3 1.8280 0.0014
-6 -9 4 1.3511 0.0004
-6 -9 5 0.5340 -0.0006
-6 -9 6 -0.3152 -0.0010
-6 -9 7 -0.8218 -0.0007
-6 -9 8 -0.8136 -0.0001
-6 -9 9 -0.4182 0.0005
-6 -9 10 0.0449 0.0008
-6 -9 11 0.2856 0.0007
-6 -8 1 -3.3161 0.0002
-6 -8 2 -3.3342 -0.0008
-6 -8 3 -3.1210 -0.0012
-6 -8 4 -2.4638 -0.0009
-6 -8 5 -1.4329 -0.0004
-6 -8 6 -0.3777 0.0002
-6 -8 7 0.3057 0.0004
-6 -8 8 0.4224 0.0004
-6 -8 9 0.0731 0.0001
-6 -8 10 -0.4335 -0.0002
-6 -8 11 -0.7716 -0.0003
-6 -8 12 -0.7797 -0.0002
-6 -7 1 4.2794 0.0005
-6 -7 2 4.7255 0.0005
-6 -7 3 4.6678 0.0003
-6 -7 4 3.9212 0.0001
-6 -7 5 2.6261 0.0001
-6 -7 6 1.2073 0.0002
-6 -7 7 0.1325 0.0001
-6 -7 8 -0.3271 0.0000
-6 -7 9 -0.1893 -0.0001
-6 -7 10 0.2973 -0.0001
-6 -7 11 0.7964 -0.0000
-6 -7 12 1.0446 0.0001
-6 -7 13 0.9655 0.0001
-6 -6 1 -4.5244 -0.0020
-6 -6 2 -5.4520 -0.0014
-6 -6 3 -5.7337 -0.0003
-6 -6 4 -5.1802 0.0006
-6 -6 5 -3.9352 0.0009
-6 -6 6 -2.4017 0.0007
-6 -6 7 -1.0244 0.0002
-6 -6 8 -0.1070 -0.0001
-6 -6 9 0.2456 -0.0003
-6 -6 10 0.1040 -0.0003
-6 -6 11 -0.3271 -0.0001
-6 -6 12 -0.7728 -0.0000
-6 -6 13 -0.9973 -0.0002
-6 -5 1 4.1414 0.0011
-6 -5 2 5.4468 0.0011
-6 -5 3 6.0574 0.0004
-6 -5 4 5.8113 -0.0005
-6 -5 5 4.8757 -0.0010
-6 -5 6 3.5996 -0.0010
-6 -5 7 2.2975 -0.0008
-6 -5 8 1.1575 -0.0004
-6 -5 9 0.2971 0.0002
-6 -5 10 -0.1742 0.0007
-6 -5 11 -0.1988 0.0007
-6 -5 12 0.1276 0.0002
-6 -5 13 0.5452 -0.0001
-6 -5 14 0.7724 0.0003
-6 -4 1 -3.3399 0.0016
-6 -4 2 -4.9371 0.0013
-6 -4 3 -5.8843 0.0011
-6 -4 4 -5.9858 0.0006
-6 -4 5 -5.4189 0.0001
-6 -4 6 -4.5184 -0.0001
-6 -4 7 -3.5048 0.0002
-6 -4 8 -2.4143 0.0005
-6 -4 9 -1.2582 0.0002
-6 -4 10 -0.1969 -0.0007
-6 -4 11 0.4873 -0.0011
-6 -4 12 0.6076 -0.0005
-6 -4 13 0.2611 0.0005
-6 -4 14 -0.2075 0.0007
-6 -4 15 -0.4501 -0.0002
-6 -3 1 2.3443 -0.0021
-6 -3 2 4.0333 -0.0029
-6 -3 3 5.3199 -0.0029
-6 -3 4 5.8851 -0.0018
-6 -3 5 5.7825 0.0000
-6 -3 6 5.2686 0.0014
-6 -3 7 4.5169 0.0013
-6 -3 8 3.5092 0.0003
-6 -3 9 2.1899 -0.0004
-6 -3 10 0.6969 -0.0000
-6 -3 11 -0.5947 0.0007
-6 -3 12 -1.2845 0.0006
-6 -3 13 -1.2370 -0.0006
-6 -3 14 -0.6937 -0.0018
-6 -3 15 -0.1083 -0.0016
-6 -2 1 -1.4613 -0.0005
-6 -2 2 -2.9108 0.0009
-6 -2 3 -4.3182 0.0021
-6 -2 4 -5.3216 0.0021
-6 -2 5 -5.7902 0.0006
-6 -2 6 -5.7732 -0.0013
-6 -2 7 -5.3227 -0.0020
-6 -2 8 -4.4031 -0.0011
-6 -2 9 -2.9886 0.0003
-6 -2 10 -1.2361 0.0008
-6 -2 11 0.4630 0.0002
-6 -2 12 1.6387 -0.0003
-6 -2 13 2.0022 0.0005
-6 -2 14 1.6201 0.0019
-6 -2 15 0.8733 0.0026
-6 -1 1 0.7987 0.0023
-6 -1 2 1.8696 0.0020
-6 -1 3 3.0952 0.0007
-6 -1 4 4.2426 -0.0005
-6 -1 5 5.1338 -0.0006
-6 -1 6 5.6324 0.0004
-6 -1 7 5.6024 0.0013
-6 -1 8 4.9304 0.0010
-6 -1 9 3.6247 -0.0003
-6 -1 10 1.8986 -0.0012
-6 -1 11 0.1401 -0.0009
-6 -1 12 -1.2312 -0.0002
-6 -1 13 -1.9323 -0.0002
-6 -1 14 -1.9183 -0.0012
-6 -1 15 -1.3837 -0.0022
-6 0 1 -0.1721 -0.0009
-6 0 2 -1.0347 -0.0020
-6 0 3 -2.0126 -0.0021
-6 0 4 -3.0265 -0.0012
-6 0 5 -4.0051 -0.0002
-6 0 6 -4.7885 0.0001
-6 0 7 -5.1269 -0.0002
-6 0 8 -4.8101 -0.0003
-6 0 9 -3.8343 0.0003
-6 0 10 -2.4525 0.0009
-6 0 11 -1.0463 0.0008
-6 0 12 0.0745 0.0002
-6 0 13 0.7822 -0.0003
-6 0 14 1.0885 0.0001
-6 0 15 1.0511 0.0008
-6 1 1 -0.4477 -0.0013
-6 1 2 0.3665 -0.0003
-6 1 3 1.2114 0.0007
-6 1 4 2.0466 0.0010
-6 1 5 2.9080 0.0004
-6 1 6 3.7163 -0.0002
-6 1 7 4.2237 -0.0004
-6 1 8 4.1727 -0.0002
-6 1 9 3.5279 -0.0001
-6 1 10 2.5562 -0.0002
-6 1 11 1.6547 -0.0001
-6 1 12 1.0650 0.0003
-6 1 13 0.7342 0.0008
-6 1 14 0.4498 0.0007
-6 1 15 0.1022 0.0003
-6 2 1 0.7655 0.0011
-6 2 2 0.0734 0.0011
-6 2 3 -0.6543 0.0006
-6 2 4 -1.3471 0.0001
-6 2 5 -2.0730 0.0000
-6 2 6 -2.8183 0.0004
-6 2 7 -3.3779 0.0007
-6 2 8 -3.4818 0.0005
-6 2 9 -3.0465 0.0001
-6 2 10 -2.3088 -0.0003
-6 2 11 -1.6875 -0.0004
-6 2 12 -1.4614 -0.0006
-6 2 13 -1.5408 -0.0007
-6 2 14 -1.5578 -0.0006
-6 2 15 -1.2163 -0.0005
-6 3 1 -0.6395 0.0007
-6 3 2 -0.2354 0.0001
-6 3 3 0.2748 -0.0001
-6 3 4 0.8133 -0.0001
-6 3 5 1.4311 -0.0001
-6 3 6 2.1241 -0.0003
-6 3 7 2.7169 -0.0006
-6 3 8 2.9469 -0.0006
-6 3 9 2.6802 -0.0002
-6 3 10 2.0631 0.0003
-6 3 11 1.4631 0.0004
-6 3 12 1.2142 0.0002
-6 3 13 1.3519 -0.0001
-6 3 14 1.5688 -0.0003
-6 3 15 1.4680 -0.0004
-6 4 1 0.3181 -0.0013
-6 4 2 0.3172 -0.0011
-6 4 3 0.0940 -0.0007
-6 4 4 -0.3112 -0.0006
-6 4 5 -0.8987 -0.0004
-6 4 6 -1.5965 -0.0001
-6 4 7 -2.2078 0.0004
-6 4 8 -2.5005 0.0005
-6 4 9 -2.3599 0.0002
-6 4 10 -1.8723 -0.0002
-6 4 11 -1.2847 -0.0003
-6 4 12 -0.8714 0.0001
-6 4 13 -0.7713 0.0007
-6 4 14 -0.8854 0.0011
-6 5 1 -0.0207 0.0003
-6 5 2 -0.5020 0.0003
-6 5 3 -0.6159 0.0003
-6 5 4 -0.3009 0.0003
-6 5 5 0.3951 0.0004
-6 5 6 1.2538 0.0003
-6 5 7 1.9456 -0.0001
-6 5 8 2.2160 -0.0003
-6 5 9 2.0387 -0.0001
-6 5 10 1.5866 0.0004
-6 5 11 1.0737 0.0007
-6 5 12 0.6422 0.0005
-6 5 13 0.3641 -0.0001
-6 5 14 0.2622 -0.0007
-6 6 1 -0.3441 0.0008
-6 6 2 0.6021 0.0008
-6 6 3 1.1200 0.0008
-6 6 4 0.9762 0.0005
-6 6 5 0.1727 0.0001
-6 6 6 -0.9647 -0.0001
-6 6 7 -1.9020 -0.0000
-6 6 8 -2.2209 0.0001
-6 6 9 -1.9007 -0.0001
-6 6 10 -1.2807 -0.0006
-6 6 11 -0.7319 -0.0011
-6 6 12 -0.3825 -0.0014
-6 6 13 -0.1523 -0.0011
-6 7 1 0.8584 -0.0008
-6 7 2 -0.3116 -0.0007
-6 7 3 -1.1740 -0.0008
-6 7 4 -1.3575 -0.0006
-6 7 5 -0.7116 -0.0003
-6 7 6 0.5194 -0.0000
-6 7 7 1.7253 0.0000
-6 7 8 2.2741 -0.0000
-6 7 9 1.9609 0.0001
-6 7 10 1.1445 0.0004
-6 7 11 0.4043 0.0009
-6 7 12 0.0476 0.0013
-6 8 1 -1.2630 0.0002
-6 8 2 -0.2645 -0.0000
-6 8 3 0.6431 -0.0002
-6 8 4 1.1247 -0.0003
-6 8 5 0.9199 -0.0003
-6 8 6 0.0339 -0.0002
-6 8 7 -1.1262 0.0000
-6 8 8 -1.9064 0.0002
-6 8 9 -1.8578 0.0002
-6 8 10 -1.1066 0.0000
-6 8 11 -0.2396 -0.0002
-6 9 1 1.1686 0.0002
-6 9 2 0.6225 0.0003
-6 9 3 0.0435 0.0007
-6 9 4 -0.4349 0.0010
-6 9 5 -0.6322 0.0010
-6 9 6 -0.3752 0.0005
-6 9 7 0.3003 -0.0002
-6 9 8 1.0241 -0.0007
-6 9 9 1.2972 -0.0009
-6 10 1 -0.5577 -0.0003
-6 10 2 -0.4374 0.0001
-6 10 3 -0.3303 -0.0001
-6 10 4 -0.1732 -0.0006
-6 10 5 0.0769 -0.0010
-6 10 6 0.2947 -0.0006
-6 10 7 0.2581 0.0003
-6 11 1 -0.0774 0.0004
-6 11 2 -0.0331 -0.0006
-5 -14 1 0.6820 -0.0038
-5 -14 2 0.2145 -0.0020
-5 -14 3 -0.0964 0.0000
-5 -14 4 -0.2513 0.0010
-5 -13 1 -1.6750 0.0032
-5 -13 2 -0.8179 0.0021
-5 -13 3 0.0223 0.0004
-5 -13 4 0.6421 -0.0010
-5 -13 5 0.7959 -0.0015
-5 -13 6 0.4165 -0.0012
-5 -12 1 2.7709 -0.0008
-5 -12 2 1.9348 -0.0012
-5 -12 3 0.8311 -0.0007
-5 -12 4 -0.2720 0.0003
-5 -12 5 -0.9299 0.0011
-5 -12 6 -0.8272 0.0013
-5 -12 7 -0.0900 0.0012
-5 -12 8 0.7304 0.0012
-5 -11 1 -3.6177 -0.0018
-5 -11 2 -2.9923 -0.0005
-5 -11 3 -1.9617 0.0005
-5 -11 4 -0.6941 0.0006
-5 -11 5 0.3688 0.0001
-5 -11 6 0.7539 -0.0004
-5 -11 7 0.3351 -0.0007
-5 -11 8 -0.5027 -0.0008
-5 -11 9 -1.1299 -0.0009
-5 -11 10 -1.1660 -0.0009
-5 -10 1 4.4040 0.0022
-5 -10 2 3.8341 0.0015
-5 -10 3 2.8713 0.0002
-5 -10 4 1.6093 -0.0007
-5 -10 5 0.3693 -0.0007
-5 -10 6 -0.4066 -0.0004
-5 -10 7 -0.4484 -0.0001
-5 -10 8 0.1009 0.0001
-5 -10 9 0.7562 0.0004
-5 -10 10 1.0591 0.0006
-5 -10 11 0.9109 0.0004
-5 -9 1 -5.2782 -0.0006
-5 -9 2 -4.6830 -0.0005
-5 -9 3 -3.6685 0.0001
-5 -9 4 -2.3473 0.0004
-5 -9 5 -0.9681 0.0004
-5 -9 6 0.1166 0.0002
-5 -9 7 0.6119 0.0002
-5 -9 8 0.4803 0.0003
-5 -9 9 -0.0084 0.0001
-5 -9 10 -0.4617 -0.0002
-5 -9 11 -0.6376 -0.0002
-5 -9 12 -0.5564 0.0004
-5 -9 13 -0.3756 0.0012
-5 -8 1 5.8900 -0.0004
-5 -8 2 5.4556 -0.0007
-5 -8 3 4.5148 -0.0010
-5 -8 4 3.1904 -0.0008
-5 -8 5 1.7063 -0.0001
-5 -8 6 0.3541 0.0005
-5 -8 7 -0.5870 0.0005
-5 -8 8 -0.9634 0.0000
-5 -8 9 -0.8286 -0.0002
-5 -8 10 -0.4102 -0.0000
-5 -8 11 0.0285 0.0002
-5 -8 12 0.3153 -0.0002
-5 -8 13 0.3938 -0.0011
-5 -8 14 0.2809 -0.0018
-5 -7 1 -5.8469 -0.0004
-5 -7 2 -5.8092 0.0004
-5 -7 3 -5.1972 0.0012
-5 -7 4 -4.0946 0.0011
-5 -7 5 -2.7105 0.0002
-5 -7 6 -1.3019 -0.0007
-5 -7 7 -0.1012 -0.0008
-5 -7 8 0.7206 -0.0003
-5 -7 9 1.0784 0.0002
-5 -7 10 0.9934 0.0002
-5 -7 11 0.5909 -0.0001
-5 -7 12 0.0705 -0.0001
-5 -7 13 -0.3433 0.0005
-5 -7 14 -0.4740 0.0012
-5 -6 1 5.1463 0.0011
-5 -6 2 5.6679 0.0004
-5 -6 3 5.5444 -0.0004
-5 -6 4 4.7871 -0.0005
-5 -6 5 3.6315 -0.0000
-5 -6 6 2.3884 0.0006
-5 -6 7 1.2758 0.0006
-5 -6 8 0.3761 0.0001
-5 -6 9 -0.2863 -0.0004
-5 -6 10 -0.6635 -0.0004
-5 -6 11 -0.6887 -0.0001
-5 -6 12 -0.3641 0.0002
-5 -6 13 0.1556 0.0001
-5 -6 14 0.5856 -0.0002
-5 -6 15 0.6687 -0.0005
-5 -5 1 -3.9787 -0.0007
-5 -5 2 -5.1466 -0.0001
-5 -5 3 -5.6162 0.0002
-5 -5 4 -5.2324 -0.0000
-5 -5 5 -4.2389 -0.0006
-5 -5 6 -3.1060 -0.0009
-5 -5 7 -2.1974 -0.0006
-5 -5 8 -1.5682 0.0002
-5 -5 9 -1.0462 0.0007
-5 -5 10 -0.4874 0.0006
-5 -5 11 0.0385 0.0002
-5 -5 12 0.2965 -0.0001
-5 -5 13 0.1214 -0.0003
-5 -5 14 -0.3749 -0.0004
-5 -5 15 -0.8277 -0.0005
-5 -5 16 -0.8849 -0.0007
-5 -4 1 2.5662 0.0009
-5 -4 2 4.2214 -0.0003
-5 -4 3 5.2954 -0.0010
-5 -4 4 5.3851 -0.0005
-5 -4 5 4.5874 0.0006
-5 -4 6 3.4485 0.0013
-5 -4 7 2.5634 0.0008
-5 -4 8 2.1545 -0.0001
-5 -4 9 1.9764 -0.0006
-5 -4 10 1.6095 -0.0005
-5 -4 11 0.8801 -0.0001
-5 -4 12 0.0460 0.0001
-5 -4 13 -0.4115 0.0000
-5 -4 14 -0.2119 0.0002
-5 -4 15 0.4517 0.0008
-5 -4 16 1.0387 0.0014
-5 -3 1 -1.2407 -0.0029
-5 -3 2 -2.9304 -0.0010
-5 -3 3 -4.3218 0.0008
-5 -3 4 -4.8940 0.0011
-5 -3 5 -4.5131 0.0001
-5 -3 6 -3.5632 -0.0008
-5 -3 7 -2.6801 -0.0007
-5 -3 8 -2.2782 0.0001
-5 -3 9 -2.2504 0.0006
-5 -3 10 -2.1025 0.0003
-5 -3 11 -1.4198 -0.0002
-5 -3 12 -0.2804 -0.0002
-5 -3 13 0.7482 0.0002
-5 -3 14 1.0479 0.0003
-5 -3 15 0.4657 -0.0002
-5 -3 16 -0.5349 -0.0012
-5 -3 17 -1.2252 -0.0018
-5 -2 1 0.2246 0.0040
-5 -2 2 1.5904 0.0027
-5 -2 3 2.8514 0.0006
-5 -2 4 3.6286 -0.0006
-5 -2 5 3.7247 -0.0004
-5 -2 6 3.2820 0.0002
-5 -2 7 2.7078 0.0002
-5 -2 8 2.3745 -0.0005
-5 -2 9 2.3119 -0.0008
-5 -2 10 2.1659 -0.0003
-5 -2 11 1.5073 0.0005
-5 -2 12 0.2648 0.0007
-5 -2 13 -1.0974 -0.0000
-5 -2 14 -1.8580 -0.0007
-5 -2 15 -1.5850 -0.0006
-5 -2 16 -0.4989 0.0002
-5 -2 17 0.6693 0.0011
-5 -1 1 0.6406 -0.0025
-5 -1 2 -0.4512 -0.0023
-5 -1 3 -1.4299 -0.0011
-5 -1 4 -2.1188 -0.0000
-5 -1 5 -2.4662 0.0001
-5 -1 6 -2.5406 -0.0003
-5 -1 7 -2.4909 -0.0002
-5 -1 8 -2.4514 0.0006
-5 -1 9 -2.4138 0.0010
-5 -1 10 -2.1737 0.0005
-5 -1 11 -1.4591 -0.0005
-5 -1 12 -0.2047 -0.0010
-5 -1 13 1.2509 -0.0004
-5 -1 14 2.2786 0.0005
-5 -1 15 2.3671 0.0010
-5 -1 16 1.5190 0.0007
-5 -1 17 0.2831 0.0000
-5 0 1 -1.5799 0.0000
-5 0 2 -0.5546 0.0004
-5 0 3 0.3564 -0.0000
-5 0 4 0.9892 -0.0005
-5 0 5 1.4082 -0.0003
-5 0 6 1.7506 0.0003
-5 0 7 2.0773 0.0005
-5 0 8 2.3345 0.0000
-5 0 9 2.3971 -0.0006
-5 0 10 2.1196 -0.0005
-5 0 11 1.3915 0.0003
-5 0 12 0.2358 0.0010
-5 0 13 -1.0903 0.0007
-5 0 14 -2.1269 -0.0001
-5 0 15 -2.4467 -0.0009
-5 0 16 -1.9572 -0.0011
-5 0 17 -1.0016 -0.0009
-5 1 1 2.4450 0.0009
-5 1 2 1.4879 0.0005
-5 1 3 0.4744 0.0006
-5 1 4 -0.2940 0.0010
-5 1 5 -0.8188 0.0009
-5 1 6 -1.2588 0.0002
-5 1 7 -1.6983 -0.0004
-5 1 8 -2.0539 -0.0004
-5 1 9 -2.1602 0.0000
-5 1 10 -1.9014 0.0003
-5 1 11 -1.2669 -0.0000
-5 1 12 -0.3446 -0.0005
-5 1 13 0.6786 -0.0005
-5 1 14 1.5205 -0.0001
-5 1 15 1.8961 0.0005
-5 1 16 1.6987 0.0010
-5 1 17 1.1145 0.0011
-5 2 1 -2.9067 -0.0008
-5 2 2 -2.1644 -0.0000
-5 2 3 -1.1434 0.0003
-5 2 4 -0.2414 -0.0000
-5 2 5 0.4028 -0.0006
-5 2 6 0.8758 -0.0006
-5 2 7 1.2837 -0.0002
-5 2 8 1.6050 0.0002
-5 2 9 1.7267 0.0001
-5 2 10 1.5750 -0.0002
-5 2 11 1.1791 -0.0003
-5 2 12 0.6250 -0.0002
-5 2 13 0.0023 -0.0000
-5 2 14 -0.5794 -0.0000
-5 2 15 -0.9660 -0.0002
-5 2 16 -1.0282 -0.0004
-5 2 17 -0.7918 -0.0007
-5 3 1 2.8726 0.0014
-5 3 2 2.4035 0.0003
-5 3 3 1.5414 -0.0008
-5 3 4 0.6794 -0.0010
-5 3 5 0.0527 -0.0004
-5 3 6 -0.3363 0.0003
-5 3 7 -0.6049 0.0004
-5 3 8 -0.8323 0.0002
-5 3 9 -1.0113 -0.0001
-5 3 10 -1.1128 0.0001
-5 3 11 -1.1434 0.0003
-5 3 12 -1.1128 0.0005
-5 3 13 -0.9772 0.0003
-5 3 14 -0.6742 0.0000
-5 3 15 -0.2374 -0.0003
-5 3 16 0.1617 -0.0004
-5 3 17 0.3428 -0.0002
-5 4 1 -2.4275 -0.0024
-5 4 2 -2.2158 -0.0016
-5 4 3 -1.5988 -0.0003
-5 4 4 -0.9009 0.0007
-5 4 5 -0.4017 0.0007
-5 4 6 -0.1936 0.0001
-5 4 7 -0.1717 -0.0003
-5 4 8 -0.1455 -0.0001
-5 4 9 0.0295 0.0003
-5 4 10 0.3952 0.0004
-5 4 11 0.9079 0.0001
-5 4 12 1.4549 -0.0002
-5 4 13 1.8512 -0.0001
-5 4 14 1.8877 0.0003
-5 4 15 1.4770 0.0009
-5 4 16 0.7801 0.0013
-5 5 1 1.6108 0.0025
-5 5 2 1.6567 0.0024
-5 5 3 1.3636 0.0015
-5 5 4 0.9062 0.0003
-5 5 5 0.5352 -0.0002
-5 5 6 0.4416 -0.0001
-5 5 7 0.6198 0.0001
-5 5 8 0.8498 -0.0001
-5 5 9 0.8413 -0.0006
-5 5 10 0.4297 -0.0008
-5 5 11 -0.3347 -0.0006
-5 5 12 -1.2361 -0.0003
-5 5 13 -1.9904 -0.0002
-5 5 14 -2.3280 -0.0006
-5 5 15 -2.0960 -0.0012
-5 5 16 -1.3798 -0.0017
-5 6 1 -0.5669 -0.0017
-5 6 2 -0.7907 -0.0018
-5 6 3 -0.8836 -0.0012
-5 6 4 -0.7970 -0.0003
-5 6 5 -0.6094 0.0002
-5 6 6 -0.5255 0.0002
-5 6 7 -0.7001 0.0000
-5 6 8 -1.0431 0.0001
-5 6 9 -1.2395 0.0005
-5 6 10 -1.0045 0.0007
-5 6 11 -0.3223 0.0004
-5 6 12 0.5551 -0.0001
-5 6 13 1.3021 -0.0003
-5 6 14 1.6862 0.0000
-5 6 15 1.6132 0.0007
-5 7 1 -0.2255 0.0003
-5 7 2 -0.0892 0.0005
-5 7 3 0.2469 0.0002
-5 7 4 0.5912 -0.0006
-5 7 5 0.7506 -0.0011
-5 7 6 0.7513 -0.0009
-5 7 7 0.8079 -0.0003
-5 7 8 1.0417 0.0001
-5 7 9 1.2856 0.0000
-5 7 10 1.2332 0.0000
-5 7 11 0.7733 0.0005
-5 7 12 0.1199 0.0011
-5 7 13 -0.3906 0.0015
-5 7 14 -0.5773 0.0013
-5 7 15 -0.4776 0.0007
-5 8 1 0.1953 0.0013
-5 8 2 0.4444 0.0005
-5 8 3 0.2690 0.0003
-5 8 4 -0.2653 0.0009
-5 8 5 -0.8085 0.0014
-5 8 6 -1.0848 0.0013
-5 8 7 -1.1425 0.0005
-5 8 8 -1.2047 -0.0004
-5 8 9 -1.3286 -0.0008
-5 8 10 -1.3216 -0.0009
-5 8 11 -1.0146 -0.0012
-5 8 12 -0.5263 -0.0018
-5 8 13 -0.1735 -0.0023
-5 8 14 -0.1439 -0.0024
-5 9 1 0.7119 -0.0026
-5 9 2 0.0689 -0.0011
-5 9 3 -0.2948 -0.0001
-5 9 4 -0.0627 -0.0000
-5 9 5 0.5708 -0.0005
-5 9 6 1.1431 -0.0007
-5 9 7 1.3917 -0.0002
-5 9 8 1.4142 0.0007
-5 9 9 1.4016 0.0013
-5 9 10 1.3473 0.0014
-5 9 11 1.1093 0.0013
-5 9 12 0.6940 0.0015
-5 10 1 -1.7488 0.0029
-5 10 2 -1.1123 0.0013
-5 10 3 -0.2448 -0.0004
-5 10 4 0.1648 -0.0011
-5 10 5 -0.1056 -0.0008
-5 10 6 -0.7090 -0.0003
-5 10 7 -1.1629 -0.0003
-5 10 8 -1.2951 -0.0008
-5 10 9 -1.2458 -0.0012
-5 10 10 -1.1516 -0.0013
-5 10 11 -0.9745 -0.0009
-5 11 1 1.9538 -0.0020
-5 11 2 1.8036 -0.0009
-5 11 3 0.9063 0.0006
-5 11 4 0.0135 0.0015
-5 11 5 -0.2747 0.0015
-5 11 6 0.0412 0.0009
-5 11 7 0.5175 0.0004
-5 11 8 0.7733 0.0004
-5 12 1 -1.1675 0.0006
-5 12 2 -1.5623 0.0002
-5 12 3 -1.0927 -0.0006
-5 12 4 -0.2262 -0.0013
-5 12 5 0.3751 -0.0013
-4 -15 1 0.9233 0.0005
-4 -15 2 0.4335 0.0023
-4 -14 1 -1.8553 0.0009
-4 -14 2 -0.9404 -0.0011
-4 -14 3 0.0718 -0.0019
-4 -14 4 0.6804 -0.0014
-4 -14 5 0.6263 -0.0006
-4 -13 1 2.9485 -0.0013
-4 -13 2 1.8740 -0.0002
-4 -13 3 0.4258 0.0006
-4 -13 4 -0.6536 0.0008
-4 -13 5 -0.7987 0.0007
-4 -13 6 -0.0784 0.0006
-4 -13 7 0.8924 0.0007
-4 -13 8 1.4567 0.0005
-4 -12 1 -3.6047 0.0001
-4 -12 2 -2.7223 0.0004
-4 -12 3 -1.2141 0.0004
-4 -12 4 0.1150 0.0003
-4 -12 5 0.4756 0.0001
-4 -12 6 -0.2251 -0.0003
-4 -12 7 -1.3188 -0.0006
-4 -12 8 -1.9762 -0.0005
-4 -12 9 -1.8595 0.0001
-4 -12 10 -1.2372 0.0006
-4 -11 1 3.6124 0.0011
-4 -11 2 3.0515 0.0003
-4 -11 3 1.7580 -0.0003
-4 -11 4 0.4429 -0.0006
-4 -11 5 -0.0168 -0.0006
-4 -11 6 0.6157 -0.0002
-4 -11 7 1.6818 0.0002
-4 -11 8 2.2284 0.0003
-4 -11 9 1.8634 -0.0001
-4 -11 10 1.0084 -0.0007
-4 -11 11 0.3653 -0.0007
-4 -10 1 -3.2100 -0.0017
-4 -10 2 -2.9348 -0.0007
-4 -10 3 -1.9400 -0.0000
-4 -10 4 -0.7365 0.0002
-4 -10 5 -0.1717 0.0002
-4 -10 6 -0.6359 0.0001
-4 -10 7 -1.5988 -0.0000
-4 -10 8 -2.0505 -0.0001
-4 -10 9 -1.4641 0.0002
-4 -10 10 -0.2887 0.0006
-4 -10 11 0.5338 0.0007
-4 -10 12 0.4900 0.0002
-4 -10 13 -0.1084 -0.0005
-4 -9 1 2.6224 0.0032
-4 -9 2 2.5712 0.0012
-4 -9 3 1.9244 -0.0001
-4 -9 4 0.9174 -0.0002
-4 -9 5 0.2131 0.0002
-4 -9 6 0.3148 0.0005
-4 -9 7 0.9805 0.0003
-4 -9 8 1.3524 0.0000
-4 -9 9 0.7849 -0.0002
-4 -9 10 -0.4670 -0.0003
-4 -9 11 -1.4600 -0.0004
-4 -9 12 -1.4745 -0.0001
-4 -9 13 -0.6668 0.0003
-4 -9 14 0.1843 0.0005
-4 -8 1 -1.9389 -0.0062
-4 -8 2 -2.0096 -0.0030
-4 -8 3 -1.7007 -0.0002
-4 -8 4 -1.0239 0.0008
-4 -8 5 -0.3291 0.0003
-4 -8 6 -0.0631 -0.0004
-4 -8 7 -0.2783 -0.0005
-4 -8 8 -0.4745 -0.0002
-4 -8 9 -0.0717 0.0001
-4 -8 10 0.9309 0.0002
-4 -8 11 1.8592 0.0001
-4 -8 12 1.9999 -0.0001
-4 -8 13 1.3025 -0.0002
-4 -8 14 0.3921 -0.0002
-4 -8 15 -0.0856 -0.0000
-4 -7 1 1.2223 0.0079
-4 -7 2 1.3492 0.0051
-4 -7 3 1.2498 0.0015
-4 -7 4 0.8928 -0.0007
-4 -7 5 0.3730 -0.0010
-4 -7 6 -0.0469 -0.0003
-4 -7 7 -0.1780 0.0001
-4 -7 8 -0.1615 0.0001
-4 -7 9 -0.3639 -0.0001
-4 -7 10 -0.9468 -0.0000
-4 -7 11 -1.6029 0.0002
-4 -7 12 -1.8202 0.0003
-4 -7 13 -1.4219 0.0002
-4 -7 14 -0.7648 -0.0000
-4 -7 15 -0.3586 -0.0004
-4 -7 16 -0.3467 -0.0007
-4 -6 1 -0.3985 -0.0057
-4 -6 2 -0.7137 -0.0047
-4 -6 3 -0.7831 -0.0022
-4 -6 4 -0.6202 0.0000
-4 -6 5 -0.2369 0.0008
-4 -6 6 0.2281 0.0006
-4 -6 7 0.5447 0.0002
-4 -6 8 0.6082 0.0001
-4 -6 9 0.5684 0.0001
-4 -6 10 0.6659 -0.0001
-4 -6 11 0.9397 -0.0003
-4 -6 12 1.1669 -0.0004
-4 -6 13 1.1306 -0.0001
-4 -6 14 0.8877 0.0003
-4 -6 15 0.6990 0.0007
-4 -6 16 0.7040 0.0011
-4 -5 1 -0.7265 0.0013
-4 -5 2 -0.0190 0.0017
-4 -5 3 0.3971 0.0009
-4 -5 4 0.4675 -0.0001
-4 -5 5 0.1671 -0.0005
-4 -5 6 -0.3874 -0.0003
-4 -5 7 -0.9016 -0.0001
-4 -5 8 -1.0758 -0.0000
-4 -5 9 -0.8616 -0.0000
-4 -5 10 -0.5154 0.0001
-4 -5 11 -0.3589 0.0003
-4 -5 12 -0.4895 0.0003
-4 -5 13 -0.7432 0.0001
-4 -5 14 -0.9152 -0.0003
-4 -5 15 -0.9547 -0.0007
-4 -5 16 -0.9286 -0.0010
-4 -5 17 -0.8598 -0.0013
-4 -4 1 2.1128 0.0015
-4 -4 2 1.0321 0.0010
-4 -4 3 0.1351 0.0008
-4 -4 4 -0.3434 0.0007
-4 -4 5 -0.2644 0.0006
-4 -4 6 0.2943 0.0003
-4 -4 7 0.9907 0.0001
-4 -4 8 1.3749 -0.0000
-4 -4 9 1.2030 -0.0001
-4 -4 10 0.6467 -0.0001
-4 -4 11 0.1652 -0.0002
-4 -4 12 0.1211 -0.0001
-4 -4 13 0.4943 0.0000
-4 -4 14 0.9491 0.0001
-4 -4 15 1.1559 0.0003
-4 -4 16 1.0370 0.0004
-4 -4 17 0.7398 0.0006
-4 -4 18 0.4435 0.0008
-4 -3 1 -3.4014 -0.0017
-4 -3 2 -2.1655 -0.0017
-4 -3 3 -0.9236 -0.0014
-4 -3 4 -0.0447 -0.0008
-4 -3 5 0.2128 -0.0004
-4 -3 6 -0.1446 -0.0003
-4 -3 7 -0.8025 -0.0004
-4 -3 8 -1.2804 -0.0003
-4 -3 9 -1.2317 -0.0001
-4 -3 10 -0.7065 0.0001
-4 -3 11 -0.1303 0.0001
-4 -3 12 0.0329 -0.0001
-4 -3 13 -0.3337 -0.0002
-4 -3 14 -0.9112 -0.0001
-4 -3 15 -1.2306 0.0002
-4 -3 16 -1.0620 0.0004
-4 -3 17 -0.5595 0.0004
-4 -3 18 -0.0730 0.0003
-4 -2 1 4.2755 0.0003
-4 -2 2 3.0616 0.0011
-4 -2 3 1.7119 0.0012
-4 -2 4 0.6397 0.0005
-4 -2 5 0.1542 -0.0002
-4 -2 6 0.2787 -0.0003
-4 -2 7 0.7294 0.0001
-4 -2 8 1.0733 0.0005
-4 -2 9 0.9926 0.0003
-4 -2 10 0.5009 -0.0001
-4 -2 11 -0.0579 -0.0002
-4 -2 12 -0.2652 0.0000
-4 -2 13 0.0366 0.0003
-4 -2 14 0.6077 0.0002
-4 -2 15 0.9997 -0.0003
-4 -2 16 0.9147 -0.0008
-4 -2 17 0.4259 -0.0011
-4 -2 18 -0.1176 -0.0011
-4 -1 1 -4.6367 0.0022
-4 -1 2 -3.5769 0.0004
-4 -1 3 -2.2869 -0.0009
-4 -1 4 -1.1701 -0.0007
-4 -1 5 -0.5721 0.0003
-4 -1 6 -0.5560 0.0010
-4 -1 7 -0.8599 0.0007
-4 -1 8 -1.0722 0.0001
-4 -1 9 -0.9071 -0.0001
-4 -1 10 -0.3892 0.0002
-4 -1 11 0.1807 0.0005
-4 -1 12 0.4578 0.0002
-4 -1 13 0.3101 -0.0002
-4 -1 14 -0.0927 -0.0003
-4 -1 15 -0.4228 0.0000
-4 -1 16 -0.4461 0.0006
-4 -1 17 -0.1804 0.0009
-4 -1 18 0.1534 0.0011
-4 0 1 4.4514 -0.0052
-4 0 2 3.7377 -0.0030
-4 0 3 2.7151 -0.0004
-4 0 4 1.6517 0.0008
-4 0 5 0.8975 0.0003
-4 0 6 0.6507 -0.0007
-4 0 7 0.8023 -0.0010
-4 0 8 1.0105 -0.0006
-4 0 9 0.9588 -0.0003
-4 0 10 0.5887 -0.0004
-4 0 11 0.1105 -0.0006
-4 0 12 -0.2048 -0.0004
-4 0 13 -0.2567 0.0001
-4 0 14 -0.1650 0.0005
-4 0 15 -0.1203 0.0004
-4 0 16 -0.2004 0.0001
-4 0 17 -0.3260 -0.0001
-4 0 18 -0.3670 -0.0003
-4 0 19 -0.2703 -0.0006
-4 1 1 -3.7622 0.0063
-4 1 2 -3.4806 0.0052
-4 1 3 -2.9731 0.0024
-4 1 4 -2.2091 0.0001
-4 1 5 -1.3561 -0.0006
-4 1 6 -0.7082 -0.0001
-4 1 7 -0.4584 0.0003
-4 1 8 -0.5357 0.0003
-4 1 9 -0.6796 0.0001
-4 1 10 -0.6788 0.0001
-4 1 11 -0.5307 0.0003
-4 1 12 -0.3666 0.0002
-4 1 13 -0.2525 -0.0001
-4 1 14 -0.1048 -0.0005
-4 1 15 0.1835 -0.0006
-4 1 16 0.5663 -0.0006
-4 1 17 0.8402 -0.0007
-4 1 18 0.8280 -0.0007
-4 1 19 0.5504 -0.0004
-4 2 1 2.8259 -0.0038
-4 2 2 2.7519 -0.0044
-4 2 3 2.7528 -0.0030
-4 2 4 2.5471 -0.0010
-4 2 5 1.9372 0.0003
-4 2 6 1.0566 0.0006
-4 2 7 0.2923 0.0004
-4 2 8 -0.0416 0.0003
-4 2 9 0.0527 0.0004
-4 2 10 0.3231 0.0004
-4 2 11 0.5289 0.0003
-4 2 12 0.6001 0.0002
-4 2 13 0.5622 0.0003
-4 2 14 0.3902 0.0003
-4 2 15 0.0154 0.0003
-4 2 16 -0.5217 0.0004
-4 2 17 -0.9999 0.0007
-4 2 18 -1.1651 0.0011
-4 2 19 -0.9596 0.0010
-4 3 1 -1.9556 -0.0003
-4 3 2 -1.7393 0.0009
-4 3 3 -1.8764 0.0011
-4 3 4 -2.1481 0.0005
-4 3 5 -2.0925 -0.0002
-4 3 6 -1.4784 -0.0006
-4 3 7 -0.5595 -0.0005
-4 3 8 0.1470 -0.0004
-4 3 9 0.3204 -0.0004
-4 3 10 0.0727 -0.0004
-4 3 11 -0.2343 -0.0004
-4 3 12 -0.3432 -0.0003
-4 3 13 -0.2481 -0.0002
-4 3 14 -0.0528 -0.0000
-4 3 15 0.2094 0.0003
-4 3 16 0.5613 0.0005
-4 3 17 0.9377 0.0002
-4 3 18 1.1568 -0.0005
-4 4 1 1.2591 0.0026
-4 4 2 0.7856 0.0021
-4 4 3 0.6640 0.0013
-4 4 4 1.0092 0.0007
-4 4 5 1.4289 0.0005
-4 4 6 1.4216 0.0005
-4 4 7 0.8854 0.0003
-4 4 8 0.2132 0.0001
-4 4 9 -0.1110 -0.0000
-4 4 10 0.0167 -0.0002
-4 4 11 0.2628 -0.0002
-4 4 12 0.2351 -0.0001
-4 4 13 -0.1366 -0.0000
-4 4 14 -0.6020 -0.0001
-4 4 15 -0.9042 -0.0005
-4 4 16 -1.0121 -0.0010
-4 4 17 -1.0413 -0.0010
-4 4 18 -1.0378 -0.0005
-4 5 1 -0.7012 -0.0015
-4 5 2 -0.1358 -0.0023
-4 5 3 0.3028 -0.0019
-4 5 4 0.2008 -0.0009
-4 5 5 -0.3515 -0.0002
-4 5 6 -0.8568 0.0001
-4 5 7 -0.9104 0.0001
-4 5 8 -0.5884 0.0001
-4 5 9 -0.3238 0.0002
-4 5 10 -0.4103 0.0004
-4 5 11 -0.6708 0.0005
-4 5 12 -0.6525 0.0005
-4 5 13 -0.1255 0.0002
-4 5 14 0.6642 0.0000
-4 5 15 1.2473 0.0001
-4 5 16 1.3801 0.0005
-4 5 17 1.1957 0.0008
-4 5 18 0.9523 0.0007
-4 6 1 0.3238 -0.0015
-4 6 2 -0.1551 0.0003
-4 6 3 -0.6905 0.0008
-4 6 4 -0.8106 0.0002
-4 6 5 -0.3521 -0.0006
-4 6 6 0.3675 -0.0009
-4 6 7 0.8322 -0.0007
-4 6 8 0.8140 -0.0003
-4 6 9 0.5712 -0.0001
-4 6 10 0.5358 0.0000
-4 6 11 0.8117 -0.0000
-4 6 12 1.0377 -0.0001
-4 6 13 0.7841 -0.0000
-4 6 14 0.0465 0.0002
-4 6 15 -0.7202 0.0004
-4 6 16 -1.0599 0.0004
-4 6 17 -0.9352 0.0001
-4 7 1 -0.2420 0.0040
-4 7 2 0.1571 0.0017
-4 7 3 0.6074 0.0003
-4 7 4 0.7589 0.0002
-4 7 5 0.3920 0.0006
-4 7 6 -0.3410 0.0009
-4 7 7 -0.9622 0.0008
-4 7 8 -1.0508 0.0005
-4 7 9 -0.6448 -0.0000
-4 7 10 -0.2287 -0.0004
-4 7 11 -0.2513 -0.0006
-4 7 12 -0.6552 -0.0005
-4 7 13 -0.9442 -0.0004
-4 7 14 -0.7335 -0.0004
-4 7 15 -0.1654 -0.0005
-4 7 16 0.2764 -0.0007
-4 8 1 0.4336 -0.0037
-4 8 2 -0.0002 -0.0021
-4 8 3 -0.3768 -0.0006
-4 8 4 -0.4705 0.0002
-4 8 5 -0.1474 0.0004
-4 8 6 0.5097 0.0003
-4 8 7 1.1327 0.0002
-4 8 8 1.2444 -0.0000
-4 8 9 0.6667 -0.0001
-4 8 10 -0.2148 0.0001
-4 8 11 -0.7108 0.0004
-4 8 12 -0.4554 0.0004
-4 8 13 0.2400 0.0001
-4 8 14 0.7189 -0.0001
-4 8 15 0.6506 -0.0000
-4 8 16 0.2968 0.0002
-4 9 1 -0.5823 0.0008
-4 9 2 -0.1151 0.0005
-4 9 3 0.2490 -0.0000
-4 9 4 0.3127 -0.0005
-4 9 5 0.0509 -0.0010
-4 9 6 -0.4457 -0.0014
-4 9 7 -0.9493 -0.0013
-4 9 8 -1.0819 -0.0007
-4 9 9 -0.5410 0.0001
-4 9 10 0.5257 0.0005
-4 9 11 1.4570 0.0006
-4 9 12 1.5755 0.0007
-4 9 13 0.8262 0.0008
-4 9 14 -0.1481 0.0010
-4 9 15 -0.6291 0.0009
-4 10 1 0.2492 0.0024
-4 10 2 -0.0652 0.0018
-4 10 3 -0.3461 0.0010
-4 10 4 -0.3513 0.0005
-4 10 5 -0.1248 0.0006
-4 10 6 0.1800 0.0011
-4 10 7 0.4487 0.0014
-4 10 8 0.5304 0.0010
-4 10 9 0.1916 0.0001
-4 10 10 -0.6443 -0.0008
-4 10 11 -1.6066 -0.0013
-4 10 12 -2.0208 -0.0015
-4 10 13 -1.5087 -0.0016
-4 11 1 0.6043 -0.0032
-4 11 2 0.6037 -0.0025
-4 11 3 0.6767 -0.0012
-4 11 4 0.5196 -0.0000
-4 11 5 0.1872 0.0004
-4 11 6 -0.0631 0.0001
-4 11 7 -0.1133 -0.0006
-4 11 8 -0.0308 -0.0009
-4 11 9 0.1648 -0.0004
-4 11 10 0.5766 0.0004
-4 11 11 1.1757 0.0010
-4 11 12 1.6013 0.0013
-4 12 1 -1.3656 0.0018
-4 12 2 -1.1157 0.0012
-4 12 3 -1.0190 0.0002
-4 12 4 -0.7212 -0.0008
-4 12 5 -0.2040 -0.0013
-4 12 6 0.1984 -0.0009
-4 12 7 0.2276 -0.0001
-4 12 8 -0.0116 0.0007
-4 12 9 -0.2416 0.0008
-4 13 1 1.3855 -0.0005
-4 13 2 1.0754 0.0004
-4 13 3 0.9885 0.0013
-4 13 4 0.7615 0.0018
-4 13 5 0.2255 0.0019
-4 13 6 -0.3425 0.0013
-3 -15 1 0.6095 -0.0040
-3 -15 2 0.8043 -0.0020
-3 -15 3 0.7027 0.0003
-3 -15 4 0.4730 0.0014
-3 -14 1 -0.0520 0.0061
-3 -14 2 -0.4010 0.0034
-3 -14 3 -0.6233 0.0002
-3 -14 4 -0.6872 -0.0016
-3 -14 5 -0.5854 -0.0010
-3 -14 6 -0.2828 0.0006
-3 -14 7 0.1863 0.0017
-3 -13 1 -0.4559 -0.0073
-3 -13 2 -0.3058 -0.0047
-3 -13 3 -0.0338 -0.0007
-3 -13 4 0.2442 0.0021
-3 -13 5 0.4186 0.0021
-3 -13 6 0.3613 0.0001
-3 -13 7 0.0005 -0.0017
-3 -13 8 -0.5265 -0.0020
-3 -13 9 -0.8723 -0.0010
-3 -12 1 0.4428 0.0062
-3 -12 2 0.5709 0.0050
-3 -12 3 0.5070 0.0015
-3 -12 4 0.3443 -0.0019
-3 -12 5 0.1352 -0.0029
-3 -12 6 -0.0570 -0.0014
-3 -12 7 -0.0932 0.0007
-3 -12 8 0.1285 0.0017
-3 -12 9 0.4825 0.0010
-3 -12 10 0.6375 -0.0003
-3 -12 11 0.3656 -0.0010
-3 -11 1 -0.0458 -0.0028
-3 -11 2 -0.1787 -0.0035
-3 -11 3 -0.2465 -0.0019
-3 -11 4 -0.3647 0.0006
-3 -11 5 -0.4760 0.0022
-3 -11 6 -0.3911 0.0018
-3 -11 7 -0.0771 0.0002
-3 -11 8 0.2117 -0.0010
-3 -11 9 0.1908 -0.0008
-3 -11 10 -0.1014 0.0002
-3 -11 11 -0.3157 0.0009
-3 -11 12 -0.1917 0.0010
-3 -10 1 -0.3489 -0.0007
-3 -10 2 -0.4844 0.0008
-3 -10 3 -0.5501 0.0012
-3 -10 4 -0.2878 0.0003
-3 -10 5 0.2591 -0.0007
-3 -10 6 0.6446 -0.0008
-3 -10 7 0.4533 -0.0000
-3 -10 8 -0.1966 0.0006
-3 -10 9 -0.7088 0.0005
-3 -10 10 -0.6165 -0.0002
-3 -10 11 -0.0612 -0.0006
-3 -10 12 0.4035 -0.0005
-3 -10 13 0.4326 -0.0003
-3 -10 14 0.2019 -0.0001
-3 -9 1 0.6160 0.0017
-3 -9 2 0.9978 0.0008
-3 -9 3 1.3331 -0.0001
-3 -9 4 1.1771 -0.0003
-3 -9 5 0.3783 0.0001
-3 -9 6 -0.5727 0.0001
-3 -9 7 -0.8931 -0.0004
-3 -9 8 -0.2966 -0.0008
-3 -9 9 0.6482 -0.0006
-3 -9 10 1.0523 0.0001
-3 -9 11 0.5881 0.0005
-3 -9 12 -0.2420 0.0003
-3 -9 13 -0.7047 -0.0002
-3 -9 14 -0.5815 -0.0004
-3 -9 15 -0.2480 -0.0001
-3 -8 1 -0.8771 -0.0013
-3 -8 2 -1.2093 -0.0007
-3 -8 3 -1.6888 0.0000
-3 -8 4 -1.8030 0.0003
-3 -8 5 -1.1269 -0.0001
-3 -8 6 0.1086 -0.0004
-3 -8 7 1.0477 -0.0001
-3 -8 8 0.9782 0.0006
-3 -8 9 0.0709 0.0007
-3 -8 10 -0.7581 0.0002
-3 -8 11 -0.7633 -0.0004
-3 -8 12 -0.0780 -0.0004
-3 -8 13 0.5345 0.0002
-3 -8 14 0.5407 0.0006
-3 -8 15 0.1211 0.0004
-3 -8 16 -0.1835 -0.0002
-3 -7 1 1.2422 0.0021
-3 -7 2 1.1902 0.0011
-3 -7 3 1.4865 -0.0002
-3 -7 4 1.8027 -0.0009
-3 -7 5 1.5899 -0.0004
-3 -7 6 0.6547 0.0006
-3 -7 7 -0.5046 0.0010
-3 -7 8 -1.0915 0.0004
-3 -7 9 -0.7983 -0.0004
-3 -7 10 -0.1162 -0.0004
-3 -7 11 0.2077 0.0001
-3 -7 12 -0.0351 0.0004
-3 -7 13 -0.3672 0.0002
-3 -7 14 -0.2530 -0.0003
-3 -7 15 0.2708 -0.0004
-3 -7 16 0.6811 0.0001
-3 -7 17 0.5995 0.0005
-3 -6 1 -1.6950 -0.0037
-3 -6 2 -1.1712 -0.0028
-3 -6 3 -0.9755 -0.0008
-3 -6 4 -1.1483 0.0010
-3 -6 5 -1.3511 0.0014
-3 -6 6 -1.1532 0.0003
-3 -6 7 -0.4909 -0.0009
-3 -6 8 0.2443 -0.0011
-3 -6 9 0.6289 -0.0003
-3 -6 10 0.6502 0.0003
-3 -6 11 0.6315 0.0003
-3 -6 12 0.7465 -0.0001
-3 -6 13 0.7569 -0.0003
-3 -6 14 0.3307 -0.0001
-3 -6 15 -0.4520 0.0001
-3 -6 16 -1.0631 -0.0002
-3 -6 17 -1.0448 -0.0004
-3 -5 1 2.1205 0.0033
-3 -5 2 1.3748 0.0036
-3 -5 3 0.6965 0.0023
-3 -5 4 0.3777 0.0001
-3 -5 5 0.4944 -0.0013
-3 -5 6 0.8016 -0.0012
-3 -5 7 0.9486 -0.0001
-3 -5 8 0.7718 0.0007
-3 -5 9 0.3426 0.0006
-3 -5 10 -0.2124 -0.0001
-3 -5 11 -0.8152 -0.0003
-3 -5 12 -1.3259 -0.0002
-3 -5 13 -1.4536 0.0001
-3 -5 14 -0.9570 0.0001
-3 -5 15 0.0168 0.0001
-3 -5 16 0.8980 0.0003
-3 -5 17 1.1282 0.0005
-3 -5 18 0.6582 0.0004
-3 -4 1 -2.4050 -0.0004
-3 -4 2 -1.7534 -0.0019
-3 -4 3 -0.9451 -0.0023
-3 -4 4 -0.1845 -0.0012
-3 -4 5 0.2207 0.0003
-3 -4 6 0.1226 0.0011
-3 -4 7 -0.3237 0.0007
-3 -4 8 -0.7676 0.0000
-3 -4 9 -0.8862 -0.0003
-3 -4 10 -0.5330 -0.0001
-3 -4 11 0.2182 0.0002
-3 -4 12 1.0744 0.0002
-3 -4 13 1.6008 0.0001
-3 -4 14 1.4524 0.0000
-3 -4 15 0.6670 -0.0000
-3 -4 16 -0.2709 -0.0003
-3 -4 17 -0.7624 -0.0006
-3 -4 18 -0.5782 -0.0006
-3 -4 19 -0.0289 -0.0002
-3 -3 1 2.4934 -0.0022
-3 -3 2 1.9983 -0.0007
-3 -3 3 1.3744 0.0007
-3 -3 4 0.5721 0.0011
-3 -3 5 -0.2285 0.0004
-3 -3 6 -0.7148 -0.0003
-3 -3 7 -0.6965 -0.0006
-3 -3 8 -0.2706 -0.0004
-3 -3 9 0.2345 -0.0001
-3 -3 10 0.4625 -0.0000
-3 -3 11 0.2314 -0.0000
-3 -3 12 -0.3601 0.0000
-3 -3 13 -0.9664 -0.0000
-3 -3 14 -1.1900 -0.0002
-3 -3 15 -0.8612 -0.0002
-3 -3 16 -0.1974 0.0000
-3 -3 17 0.3409 0.0005
-3 -3 18 0.4218 0.0008
-3 -3 19 0.1140 0.0006
-3 -2 1 -2.2947 0.0028
-3 -2 2 -1.8313 0.0019
-3 -2 3 -1.3766 0.0006
-3 -2 4 -0.8028 -0.0003
-3 -2 5 -0.0641 -0.0004
-3 -2 6 0.6843 -0.0001
-3 -2 7 1.1745 0.0003
-3 -2 8 1.2296 0.0004
-3 -2 9 0.8955 0.0003
-3 -2 10 0.4112 0.0001
-3 -2 11 0.0631 -0.0001
-3 -2 12 0.0204 -0.0002
-3 -2 13 0.2360 -0.0002
-3 -2 14 0.4767 0.0001
-3 -2 15 0.4907 0.0003
-3 -2 16 0.2110 0.0003
-3 -2 17 -0.1788 -0.0001
-3 -2 18 -0.4014 -0.0005
-3 -2 19 -0.3341 -0.0006
-3 -1 1 1.6628 -0.0024
-3 -1 2 1.2032 -0.0018
-3 -1 3 0.7586 -0.0009
-3 -1 4 0.3346 -0.0002
-3 -1 5 -0.1358 0.0000
-3 -1 6 -0.6713 0.0000
-3 -1 7 -1.1730 -0.0001
-3 -1 8 -1.4730 -0.0002
-3 -1 9 -1.4476 -0.0002
-3 -1 10 -1.1049 -0.0002
-3 -1 11 -0.5979 0.0000
-3 -1 12 -0.1541 0.0003
-3 -1 13 0.0514 0.0005
-3 -1 14 0.0090 0.0003
-3 -1 15 -0.1199 -0.0001
-3 -1 16 -0.1333 -0.0004
-3 -1 17 0.0425 -0.0003
-3 -1 18 0.2984 -0.0001
-3 -1 19 0.4551 0.0001
-3 -1 20 0.4289 0.0002
-3 0 1 -0.6462 0.0022
-3 0 2 -0.2921 0.0014
-3 0 3 0.1400 0.0007
-3 0 4 0.5561 0.0004
-3 0 5 0.8996 0.0004
-3 0 6 1.1668 0.0002
-3 0 7 1.3685 -0.0000
-3 0 8 1.4861 -0.0002
-3 0 9 1.4606 -0.0002
-3 0 10 1.2324 -0.0001
-3 0 11 0.8128 -0.0001
-3 0 12 0.3277 -0.0002
-3 0 13 -0.0278 -0.0004
-3 0 14 -0.1171 -0.0004
-3 0 15 0.0297 -0.0002
-3 0 16 0.2315 0.0001
-3 0 17 0.2960 0.0003
-3 0 18 0.1610 0.0005
-3 0 19 -0.0809 0.0005
-3 0 20 -0.2799 0.0004
-3 1 1 -0.3998 -0.0025
-3 1 2 -0.5975 -0.0010
-3 1 3 -0.8734 0.0000
-3 1 4 -1.2233 0.0001
-3 1 5 -1.5653 -0.0004
-3 1 6 -1.8003 -0.0005
-3 1 7 -1.8803 -0.0001
-3 1 8 -1.8214 0.0005
-3 1 9 -1.6570 0.0008
-3 1 10 -1.3905 0.0006
-3 1 11 -1.0133 0.0003
-3 1 12 -0.5695 0.0000
-3 1 13 -0.1833 -0.0000
-3 1 14 0.0065 0.0000
-3 1 15 -0.0474 0.0001
-3 1 16 -0.2600 0.0001
-3 1 17 -0.4793 0.0000
-3 1 18 -0.5862 -0.0002
-3 1 19 -0.5433 -0.0006
-3 1 20 -0.3783 -0.0007
-3 2 1 1.1514 0.0030
-3 2 2 1.2415 0.0007
-3 2 3 1.2804 -0.0011
-3 2 4 1.4080 -0.0013
-3 2 5 1.6725 -0.0004
-3 2 6 1.9888 0.0004
-3 2 7 2.2218 0.0003
-3 2 8 2.2946 -0.0003
-3 2 9 2.2114 -0.0008
-3 2 10 2.0003 -0.0007
-3 2 11 1.6698 -0.0003
-3 2 12 1.2356 0.0002
-3 2 13 0.7670 0.0004
-3 2 14 0.3721 0.0005
-3 2 15 0.1304 0.0004
-3 2 16 0.0555 0.0002
-3 2 17 0.1247 -0.0000
-3 2 18 0.3126 -0.0000
-3 2 19 0.5667 0.0002
-3 2 20 0.7652 0.0003
-3 3 1 -1.5840 -0.0033
-3 3 2 -1.6482 -0.0008
-3 3 3 -1.5101 0.0016
-3 3 4 -1.3710 0.0023
-3 3 5 -1.4407 0.0014
-3 3 6 -1.7551 0.0001
-3 3 7 -2.1720 -0.0004
-3 3 8 -2.5158 -0.0001
-3 3 9 -2.6959 0.0004
-3 3 10 -2.6994 0.0003
-3 3 11 -2.5214 -0.0001
-3 3 12 -2.1477 -0.0005
-3 3 13 -1.6017 -0.0006
-3 3 14 -0.9685 -0.0006
-3 3 15 -0.3531 -0.0005
-3 3 16 0.1620 -0.0003
-3 3 17 0.4988 -0.0001
-3 3 18 0.5572 0.0000
-3 3 19 0.2786 0.0000
-3 3 20 -0.2291 0.0000
-3 4 1 1.7541 0.0031
-3 4 2 1.8940 0.0012
-3 4 3 1.7334 -0.0011
-3 4 4 1.4367 -0.0020
-3 4 5 1.3142 -0.0014
-3 4 6 1.5411 -0.0001
-3 4 7 2.0263 0.0006
-3 4 8 2.5329 0.0004
-3 4 9 2.8829 -0.0000
-3 4 10 3.0304 0.0000
-3 4 11 2.9779 0.0005
-3 4 12 2.6930 0.0008
-3 4 13 2.1391 0.0007
-3 4 14 1.3602 0.0002
-3 4 15 0.4911 -0.0002
-3 4 16 -0.3155 -0.0004
-3 4 17 -0.9397 -0.0004
-3 4 18 -1.2717 -0.0002
-3 4 19 -1.2071 0.0000
-3 5 1 -1.6165 -0.0027
-3 5 2 -1.8954 -0.0014
-3 5 3 -1.8677 0.0003
-3 5 4 -1.5812 0.0012
-3 5 5 -1.3656 0.0007
-3 5 6 -1.5135 -0.0004
-3 5 7 -2.0108 -0.0011
-3 5 8 -2.5772 -0.0007
-3 5 9 -2.9388 -0.0000
-3 5 10 -3.0272 0.0002
-3 5 11 -2.9197 -0.0002
-3 5 12 -2.6483 -0.0007
-3 5 13 -2.1362 -0.0006
-3 5 14 -1.3306 0.0001
-3 5 15 -0.3468 0.0009
-3 5 16 0.5685 0.0013
-3 5 17 1.2067 0.0013
-3 5 18 1.5004 0.0008
-3 5 19 1.4751 0.0001
-3 6 1 1.2650 0.0022
-3 6 2 1.5631 0.0015
-3 6 3 1.6759 0.0002
-3 6 4 1.4902 -0.0007
-3 6 5 1.2679 -0.0005
-3 6 6 1.3781 0.0005
-3 6 7 1.9126 0.0012
-3 6 8 2.5787 0.0010
-3 6 9 2.9734 0.0001
-3 6 10 2.9433 -0.0006
-3 6 11 2.6503 -0.0006
-3 6 12 2.3016 0.0000
-3 6 13 1.8832 0.0003
-3 6 14 1.2161 0.0000
-3 6 15 0.2570 -0.0007
-3 6 16 -0.7354 -0.0013
-3 6 17 -1.3818 -0.0014
-3 6 18 -1.5071 -0.0010
-3 6 19 -1.2495 -0.0004
-3 7 1 -1.0613 -0.0006
-3 7 2 -1.1050 -0.0011
-3 7 3 -1.1471 -0.0008
-3 7 4 -0.9701 0.0002
-3 7 5 -0.7212 0.0008
-3 7 6 -0.7826 0.0004
-3 7 7 -1.3648 -0.0004
-3 7 8 -2.2284 -0.0008
-3 7 9 -2.8440 -0.0003
-3 7 10 -2.8640 0.0005
-3 7 11 -2.4219 0.0008
-3 7 12 -1.9322 0.0005
-3 7 13 -1.6110 -0.0001
-3 7 14 -1.2646 -0.0003
-3 7 15 -0.5901 -0.0001
-3 7 16 0.3714 0.0002
-3 7 17 1.1755 0.0003
-3 7 18 1.3903 0.0002
-3 8 1 1.2910 -0.0035
-3 8 2 0.9379 -0.0010
-3 8 3 0.6468 0.0007
-3 8 4 0.2442 0.0008
-3 8 5 -0.1818 -0.0002
-3 8 6 -0.2767 -0.0010
-3 8 7 0.2673 -0.0007
-3 8 8 1.3337 0.0001
-3 8 9 2.3448 0.0004
-3 8 10 2.6988 0.0000
-3 8 11 2.3038 -0.0004
-3 8 12 1.6431 -0.0004
-3 8 13 1.2580 0.0000
-3 8 14 1.1905 0.0005
-3 8 15 1.0088 0.0007
-3 8 16 0.3816 0.0007
-3 8 17 -0.4714 0.0007
-3 9 1 -1.8370 0.0082
-3 9 2 -1.2886 0.0048
-3 9 3 -0.6343 0.0008
-3 9 4 0.1615 -0.0015
-3 9 5 0.9526 -0.0013
-3 9 6 1.3856 0.0001
-3 9 7 1.0847 0.0008
-3 9 8 0.0005 0.0004
-3 9 9 -1.3776 -0.0003
-3 9 10 -2.2690 -0.0004
-3 9 11 -2.2191 0.0000
-3 9 12 -1.5072 0.0003
-3 9 13 -0.8652 0.0001
-3 9 14 -0.7433 -0.0004
-3 9 15 -0.9044 -0.0007
-3 9 16 -0.7885 -0.0007
-3 10 1 2.2742 -0.0101
-3 10 2 1.9544 -0.0074
-3 10 3 1.2434 -0.0028
-3 10 4 0.1667 0.0011
-3 10 5 -1.0258 0.0022
-3 10 6 -1.9301 0.0012
-3 10 7 -2.1146 -0.0001
-3 10 8 -1.3598 -0.0003
-3 10 9 0.0672 0.0002
-3 10 10 1.4159 0.0004
-3 10 11 1.9321 -0.0000
-3 10 12 1.4800 -0.0006
-3 10 13 0.6593 -0.0006
-3 10 14 0.2138 -0.0002
-3 10 15 0.3210 0.0002
-3 11 1 -2.1968 0.0077
-3 11 2 -2.4034 0.0065
-3 11 3 -2.0737 0.0029
-3 11 4 -1.1146 -0.0007
-3 11 5 0.2209 -0.0023
-3 11 6 1.4965 -0.0016
-3 11 7 2.2499 -0.0001
-3 11 8 2.1321 0.0005
-3 11 9 1.1301 0.0002
-3 11 10 -0.2634 -0.0001
-3 11 11 -1.2528 0.0004
-3 11 12 -1.3213 0.0011
-3 11 13 -0.6726 0.0014
-3 11 14 -0.0142 0.0009
-3 12 1 1.5565 -0.0037
-3 12 2 2.1769 -0.0032
-3 12 3 2.4164 -0.0008
-3 12 4 1.9766 0.0018
-3 12 5 0.9553 0.0027
-3 12 6 -0.2966 0.0016
-3 12 7 -1.3691 -0.0002
-3 12 8 -1.8838 -0.0011
-3 12 9 -1.6093 -0.0009
-3 12 10 -0.6739 -0.0005
-3 12 11 0.3708 -0.0006
-3 12 12 0.8867 -0.0013
-3 13 1 -0.7868 0.0014
-3 13 2 -1.3567 0.0004
-3 13 3 -1.8880 -0.0015
-3 13 4 -1.9982 -0.0033
-3 13 5 -1.5901 -0.0036
-3 13 6 -0.8184 -0.0022
-3 13 7 0.0757 0.0001
-3 13 8 0.8261 0.0015
-3 13 9 1.1508 0.0016
-3 14 1 0.3932 -0.0011
-3 14 2 0.5281 0.0001
-3 14 3 0.8596 0.0020
-3 14 4 1.1369 0.0036
-3 14 5 1.2022 0.0039
-2 -15 1 -0.0414 0.0022
-2 -15 2 0.1136 0.0018
-2 -15 3 -0.0684 0.0011
-2 -15 4 -0.4680 0.0010
-2 -14 1 -0.1446 -0.0017
-2 -14 2 -0.3077 -0.0012
-2 -14 3 -0.0994 -0.0004
-2 -14 4 0.4582 -0.0002
-2 -14 5 0.9417 -0.0009
-2 -14 6 0.9727 -0.0018
-2 -14 7 0.6059 -0.0021
-2 -13 1 0.0529 0.0007
-2 -13 2 0.4140 0.0003
-2 -13 3 0.4736 -0.0005
-2 -13 4 0.0241 -0.0008
-2 -13 5 -0.5985 -0.0003
-2 -13 6 -0.8256 0.0007
-2 -13 7 -0.4566 0.0015
-2 -13 8 0.1433 0.0015
-2 -13 9 0.4578 0.0009
-2 -13 10 0.3411 -0.0002
-2 -12 1 0.2847 0.0004
-2 -12 2 -0.2627 0.0004
-2 -12 3 -0.7500 0.0007
-2 -12 4 -0.6732 0.0009
-2 -12 5 -0.0718 0.0007
-2 -12 6 0.4458 0.0003
-2 -12 7 0.3240 -0.0003
-2 -12 8 -0.3446 -0.0006
-2 -12 9 -0.9142 -0.0007
-2 -12 10 -0.8590 -0.0002
-2 -12 11 -0.2758 0.0008
-2 -11 1 -0.3874 -0.0012
-2 -11 2 0.1129 -0.0009
-2 -11 3 0.8829 -0.0007
-2 -11 4 1.2327 -0.0003
-2 -11 5 0.7870 0.0000
-2 -11 6 -0.0533 0.0001
-2 -11 7 -0.4555 -0.0002
-2 -11 8 -0.0079 -0.0003
-2 -11 9 0.8353 -0.0001
-2 -11 10 1.2147 0.0002
-2 -11 11 0.7406 -0.0001
-2 -11 12 -0.1516 -0.0012
-2 -11 13 -0.7011 -0.0022
-2 -10 1 -0.0818 0.0015
-2 -10 2 -0.3056 0.0012
-2 -10 3 -1.0202 0.0007
-2 -10 4 -1.6269 0.0001
-2 -10 5 -1.4280 -0.0007
-2 -10 6 -0.3993 -0.0009
-2 -10 7 0.6444 -0.0004
-2 -10 8 0.7958 0.0003
-2 -10 9 -0.0165 0.0007
-2 -10 10 -0.9304 0.0003
-2 -10 11 -1.0275 -0.0001
-2 -10 12 -0.2516 0.0003
-2 -10 13 0.5996 0.0013
-2 -10 14 0.7486 0.0019
-2 -9 1 0.9668 -0.0017
-2 -9 2 0.8776 -0.0011
-2 -9 3 1.2302 -0.0006
-2 -9 4 1.7945 -0.0001
-2 -9 5 1.8615 0.0004
-2 -9 6 0.9728 0.0009
-2 -9 7 -0.4350 0.0008
-2 -9 8 -1.2981 0.0001
-2 -9 9 -0.9605 -0.0005
-2 -9 10 0.1168 -0.0005
-2 -9 11 0.7986 0.0000
-2 -9 12 0.4389 0.0002
-2 -9 13 -0.4912 -0.0003
-2 -9 14 -0.9722 -0.0011
-2 -9 15 -0.5306 -0.0012
-2 -9 16 0.3400 -0.0005
-2 -8 1 -1.9157 0.0029
-2 -8 2 -1.6757 0.0014
-2 -8 3 -1.5657 0.0002
-2 -8 4 -1.7848 -0.0002
-2 -8 5 -1.9623 -0.0002
-2 -8 6 -1.4740 -0.0002
-2 -8 7 -0.2322 -0.0003
-2 -8 8 0.9978 -0.0002
-2 -8 9 1.2774 0.0002
-2 -8 10 0.5107 0.0003
-2 -8 11 -0.3724 -0.0001
-2 -8 12 -0.3617 -0.0004
-2 -8 13 0.5666 -0.0003
-2 -8 14 1.4477 0.0002
-2 -8 15 1.3789 0.0006
-2 -8 16 0.4446 0.0005
-2 -8 17 -0.4631 0.0001
-2 -7 1 2.7800 -0.0042
-2 -7 2 2.6498 -0.0024
-2 -7 3 2.2489 -0.0002
-2 -7 4 1.9918 0.0008
-2 -7 5 1.9866 0.0006
-2 -7 6 1.8139 0.0000
-2 -7 7 1.0445 -0.0002
-2 -7 8 -0.0921 -0.0002
-2 -7 9 -0.7907 -0.0001
-2 -7 10 -0.5436 -0.0001
-2 -7 11 0.1900 0.0001
-2 -7 12 0.3830 0.0005
-2 -7 13 -0.4550 0.0006
-2 -7 14 -1.7076 0.0003
-2 -7 15 -2.2766 -0.0001
-2 -7 16 -1.7103 -0.0003
-2 -7 17 -0.5975 -0.0002
-2 -6 1 -3.5571 0.0033
-2 -6 2 -3.8102 0.0025
-2 -6 3 -3.4961 0.0006
-2 -6 4 -2.9253 -0.0009
-2 -6 5 -2.5456 -0.0011
-2 -6 6 -2.3579 -0.0003
-2 -6 7 -1.9315 0.0003
-2 -6 8 -1.0395 0.0003
-2 -6 9 -0.0952 0.0002
-2 -6 10 0.2449 0.0002
-2 -6 11 -0.1049 0.0001
-2 -6 12 -0.4395 -0.0002
-2 -6 13 0.0103 -0.0004
-2 -6 14 1.2014 -0.0004
-2 -6 15 2.2680 -0.0001
-2 -6 16 2.4009 0.0001
-2 -6 17 1.6302 0.0002
-2 -6 18 0.6913 0.0002
-2 -5 1 4.1190 -0.0005
-2 -5 2 4.9501 -0.0011
-2 -5 3 5.1283 -0.0004
-2 -5 4 4.6315 0.0006
-2 -5 5 3.9586 0.0008
-2 -5 6 3.5050 0.0003
-2 -5 7 3.1103 -0.0002
-2 -5 8 2.3476 -0.0002
-2 -5 9 1.1867 -0.0000
-2 -5 10 0.1689 -0.0001
-2 -5 11 -0.1717 -0.0003
-2 -5 12 0.0474 -0.0003
-2 -5 13 0.1482 -0.0000
-2 -5 14 -0.3612 0.0002
-2 -5 15 -1.2469 0.0001
-2 -5 16 -1.8217 -0.0001
-2 -5 17 -1.6783 -0.0002
-2 -5 18 -1.0497 -0.0001
-2 -5 19 -0.4722 -0.0001
-2 -4 1 -4.3311 -0.0019
-2 -4 2 -5.6671 -0.0007
-2 -4 3 -6.5282 -0.0002
-2 -4 4 -6.4945 -0.0003
-2 -4 5 -5.8259 -0.0003
-2 -4 6 -5.0960 0.0002
-2 -4 7 -4.5166 0.0005
-2 -4 8 -3.7585 0.0003
-2 -4 9 -2.4747 -0.0001
-2 -4 10 -0.8775 -0.0002
-2 -4 11 0.3504 0.0001
-2 -4 12 0.7283 0.0004
-2 -4 13 0.4578 0.0004
-2 -4 14 0.1768 0.0001
-2 -4 15 0.2984 -0.0000
-2 -4 16 0.6721 0.0001
-2 -4 17 0.8712 0.0002
-2 -4 18 0.6942 0.0002
-2 -4 19 0.3222 0.0000
-2 -3 1 4.4221 0.0021
-2 -3 2 5.8008 0.0012
-2 -3 3 7.1193 0.0004
-2 -3 4 7.6954 0.0001
-2 -3 5 7.3694 -0.0001
-2 -3 6 6.5635 -0.0005
-2 -3 7 5.7380 -0.0007
-2 -3 8 4.8797 -0.0005
-2 -3 9 3.6194 0.0001
-2 -3 10 1.8308 0.0004
-2 -3 11 -0.0137 0.0002
-2 -3 12 -1.1742 -0.0002
-2 -3 13 -1.3142 -0.0002
-2 -3 14 -0.7881 0.0000
-2 -3 15 -0.2668 0.0002
-2 -3 16 -0.1347 0.0001
-2 -3 17 -0.2660 -0.0002
-2 -3 18 -0.3146 -0.0003
-2 -3 19 -0.1262 -0.0001
-2 -3 20 0.1488 -0.0000
-2 -2 1 -4.7589 -0.0011
-2 -2 2 -5.6260 -0.0008
-2 -2 3 -6.8590 -0.0001
-2 -2 4 -7.8405 0.0002
-2 -2 5 -8.0576 0.0003
-2 -2 6 -7.5076 0.0004
-2 -2 7 -6.5688 0.0005
-2 -2 8 -5.5120 0.0004
-2 -2 9 -4.2401 -0.0001
-2 -2 10 -2.5585 -0.0005
-2 -2 11 -0.6327 -0.0004
-2 -2 12 0.9477 -0.0000
-2 -2 13 1.6273 0.0001
-2 -2 14 1.3894 -0.0002
-2 -2 15 0.7684 -0.0005
-2 -2 16 0.3640 -0.0005
-2 -2 17 0.3556 -0.0002
-2 -2 18 0.4732 0.0001
-2 -2 19 0.3803 0.0003
-2 -2 20 0.0383 0.0003
-2 -1 1 5.0535 0.0003
-2 -1 2 5.3172 0.0003
-2 -1 3 6.0956 0.0000
-2 -1 4 7.1289 -0.0001
-2 -1 5 7.8596 -0.0001
-2 -1 6 7.8717 -0.0001
-2 -1 7 7.1631 -0.0002
-2 -1 8 5.9991 -0.0002
-2 -1 9 4.5819 0.0001
-2 -1 10 2.9493 0.0004
-2 -1 11 1.1880 0.0003
-2 -1 12 -0.3716 0.0000
-2 -1 13 -1.2944 -0.0002
-2 -1 14 -1.4140 -0.0000
-2 -1 15 -1.0264 0.0003
-2 -1 16 -0.6591 0.0005
-2 -1 17 -0.6241 0.0004
-2 -1 18 -0.7977 0.0002
-2 -1 19 -0.8244 -0.0001
-2 -1 20 -0.5165 -0.0004
-2 0 1 -4.3320 0.0001
-2 0 2 -4.4189 0.0001
-2 0 3 -4.9336 0.0002
-2 0 4 -5.9244 0.0001
-2 0 5 -7.0368 -0.0002
-2 0 6 -7.7135 -0.0003
-2 0 7 -7.5811 -0.0002
-2 0 8 -6.6479 0.0001
-2 0 9 -5.1833 0.0001
-2 0 10 -3.4863 -0.0001
-2 0 11 -1.7972 -0.0002
-2 0 12 -0.3549 -0.0000
-2 0 13 0.5966 0.0002
-2 0 14 0.9455 0.0003
-2 0 15 0.8452 0.0002
-2 0 16 0.6435 -0.0000
-2 0 17 0.6193 -0.0002
-2 0 18 0.7696 -0.0002
-2 0 19 0.8584 -0.0000
-2 0 20 0.6828 0.0003
-2 0 21 0.2904 0.0007
-2 1 1 2.1590 0.0001
-2 1 2 2.3622 -0.0005
-2 1 3 3.0575 -0.0009
-2 1 4 4.2730 -0.0007
-2 1 5 5.7685 -0.0001
-2 1 6 7.0378 0.0003
-2 1 7 7.5738 0.0004
-2 1 8 7.1637 0.0002
-2 1 9 5.9667 -0.0001
-2 1 10 4.3593 -0.0001
-2 1 11 2.7274 0.0001
-2 1 12 1.3513 0.0002
-2 1 13 0.3831 0.0001
-2 1 14 -0.1565 -0.0002
-2 1 15 -0.3725 -0.0004
-2 1 16 -0.4400 -0.0005
-2 1 17 -0.4971 -0.0003
-2 1 18 -0.5625 -0.0001
-2 1 19 -0.5553 -0.0000
-2 1 20 -0.4036 -0.0002
-2 1 21 -0.1430 -0.0006
-2 2 1 0.5086 -0.0005
-2 2 2 0.5079 0.0003
-2 2 3 -0.3852 0.0010
-2 2 4 -2.0089 0.0011
-2 2 5 -3.9898 0.0007
-2 2 6 -5.7840 0.0001
-2 2 7 -6.8752 -0.0003
-2 2 8 -7.0063 -0.0004
-2 2 9 -6.2705 -0.0002
-2 2 10 -5.0100 0.0000
-2 2 11 -3.6211 -0.0000
-2 2 12 -2.3954 -0.0002
-2 2 13 -1.4544 -0.0004
-2 2 14 -0.7723 -0.0002
-2 2 15 -0.2571 0.0002
-2 2 16 0.1519 0.0005
-2 2 17 0.4361 0.0005
-2 2 18 0.5355 0.0003
-2 2 19 0.4334 0.0000
-2 2 20 0.2002 0.0001
-2 2 21 -0.0446 0.0005
-2 3 1 -2.2030 0.0003
-2 3 2 -2.9478 0.0001
-2 3 3 -2.3985 -0.0001
-2 3 4 -0.7008 -0.0003
-2 3 5 1.6334 -0.0003
-2 3 6 3.8880 -0.0001
-2 3 7 5.4395 0.0001
-2 3 8 6.0113 0.0004
-2 3 9 5.7168 0.0003
-2 3 10 4.8963 0.0001
-2 3 11 3.8998 -0.0000
-2 3 12 2.9528 0.0000
-2 3 13 2.1307 0.0003
-2 3 14 1.4022 0.0003
-2 3 15 0.7112 0.0001
-2 3 16 0.0664 -0.0003
-2 3 17 -0.4265 -0.0004
-2 3 18 -0.6406 -0.0002
-2 3 19 -0.5566 0.0002
-2 3 20 -0.3073 0.0003
-2 3 21 -0.0739 -0.0001
-2 4 1 2.3806 0.0004
-2 4 2 3.9619 -0.0000
-2 4 3 4.2758 -0.0006
-2 4 4 3.1728 -0.0010
-2 4 5 1.0060 -0.0009
-2 4 6 -1.4569 -0.0006
-2 4 7 -3.4099 -0.0003
-2 4 8 -4.4171 -0.0002
-2 4 9 -4.5446 -0.0002
-2 4 10 -4.1549 0.0000
-2 4 11 -3.5852 0.0003
-2 4 12 -2.9749 0.0005
-2 4 13 -2.3069 0.0003
-2 4 14 -1.5407 -0.0001
-2 4 15 -0.7069 -0.0002
-2 4 16 0.0720 0.0000
-2 4 17 0.6226 0.0002
-2 4 18 0.8161 0.0001
-2 4 19 0.6775 -0.0004
-2 4 20 0.4027 -0.0006
-2 5 1 -1.5650 -0.0003
-2 5 2 -3.5460 -0.0004
-2 5 3 -4.7214 0.0002
-2 5 4 -4.6534 0.0010
-2 5 5 -3.2737 0.0013
-2 5 6 -1.0781 0.0010
-2 5 7 1.0926 0.0004
-2 5 8 2.5588 0.0001
-2 5 9 3.1701 -0.0000
-2 5 10 3.2315 -0.0002
-2 5 11 3.1096 -0.0006
-2 5 12 2.9105 -0.0009
-2 5 13 2.4923 -0.0008
-2 5 14 1.7169 -0.0003
-2 5 15 0.6632 0.0003
-2 5 16 -0.3743 0.0005
-2 5 17 -1.0553 0.0002
-2 5 18 -1.1934 0.0001
-2 5 19 -0.8682 0.0002
-2 5 20 -0.3884 0.0005
-2 6 1 0.4493 -0.0009
-2 6 2 2.3084 0.0001
-2 6 3 3.9241 0.0003
-2 6 4 4.8333 -0.0000
-2 6 5 4.5694 -0.0004
-2 6 6 3.1193 -0.0003
-2 6 7 1.0755 0.0001
-2 6 8 -0.7360 0.0003
-2 6 9 -1.8336 0.0002
-2 6 10 -2.3233 0.0000
-2 6 11 -2.6031 0.0003
-2 6 12 -2.8660 0.0007
-2 6 13 -2.9089 0.0009
-2 6 14 -2.3979 0.0005
-2 6 15 -1.2764 -0.0004
-2 6 16 0.0937 -0.0011
-2 6 17 1.1570 -0.0011
-2 6 18 1.5270 -0.0006
-2 6 19 1.2045 -0.0002
-2 6 20 0.5376 -0.0001
-2 7 1 0.6227 0.0017
-2 7 2 -0.8435 0.0007
-2 7 3 -2.4541 -0.0001
-2 7 4 -3.9641 -0.0004
-2 7 5 -4.7511 -0.0004
-2 7 6 -4.3064 -0.0006
-2 7 7 -2.7566 -0.0009
-2 7 8 -0.8536 -0.0009
-2 7 9 0.6108 -0.0004
-2 7 10 1.4050 0.0002
-2 7 11 1.8807 0.0005
-2 7 12 2.4311 0.0001
-2 7 13 2.9864 -0.0004
-2 7 14 3.0728 -0.0004
-2 7 15 2.3357 0.0003
-2 7 16 0.9568 0.0012
-2 7 17 -0.4409 0.0016
-2 7 18 -1.2541 0.0012
-2 7 19 -1.2837 0.0004
-2 8 1 -1.5354 -0.0009
-2 8 2 -0.4455 -0.0008
-2 8 3 0.9431 -0.0005
-2 8 4 2.6601 -0.0002
-2 8 5 4.1848 0.0001
-2 8 6 4.7310 0.0004
-2 8 7 3.9261 0.0007
-2 8 8 2.2208 0.0008
-2 8 9 0.5549 0.0005
-2 8 10 -0.4403 -0.0002
-2 8 11 -0.9028 -0.0009
-2 8 12 -1.3982 -0.0009
-2 8 13 -2.1773 -0.0004
-2 8 14 -2.8518 0.0001
-2 8 15 -2.8144 0.0000
-2 8 16 -1.9010 -0.0006
-2 8 17 -0.5831 -0.0012
-2 8 18 0.4510 -0.0011
-2 8 19 0.8323 -0.0006
-2 9 1 2.2413 -0.0003
-2 9 2 1.3410 0.0003
-2 9 3 0.1334 0.0007
-2 9 4 -1.5552 0.0007
-2 9 5 -3.4336 0.0005
-2 9 6 -4.7265 0.0004
-2 9 7 -4.7254 0.0002
-2 9 8 -3.4593 0.0000
-2 9 9 -1.7650 -0.0001
-2 9 10 -0.5791 -0.0000
-2 9 11 -0.1304 0.0005
-2 9 12 0.1222 0.0008
-2 9 13 0.7546 0.0007
-2 9 14 1.6770 0.0001
-2 9 15 2.2351 -0.0003
-2 9 16 1.9467 -0.0002
-2 9 17 1.0173 0.0002
-2 9 18 0.1053 0.0004
-2 10 1 -2.6766 0.0008
-2 10 2 -1.8251 -0.0001
-2 10 3 -0.6485 -0.0008
-2 10 4 0.9477 -0.0007
-2 10 5 2.8436 -0.0003
-2 10 6 4.4862 -0.0002
-2 10 7 5.1185 -0.0004
-2 10 8 4.4131 -0.0006
-2 10 9 2.8871 -0.0004
-2 10 10 1.5374 -0.0000
-2 10 11 0.9585 0.0002
-2 10 12 0.8593 0.0000
-2 10 13 0.5215 -0.0002
-2 10 14 -0.3194 -0.0000
-2 10 15 -1.1697 0.0003
-2 10 16 -1.3622 0.0005
-2 10 17 -0.8125 0.0004
-2 11 1 2.6865 -0.0009
-2 11 2 1.9749 0.0003
-2 11 3 0.7965 0.0012
-2 11 4 -0.7017 0.0010
-2 11 5 -2.3832 -0.0001
-2 11 6 -3.9480 -0.0009
-2 11 7 -4.8520 -0.0007
-2 11 8 -4.6405 0.0001
-2 11 9 -3.4582 0.0005
-2 11 10 -2.0913 0.0002
-2 11 11 -1.3191 -0.0004
-2 11 12 -1.2008 -0.0007
-2 11 13 -1.1148 -0.0005
-2 11 14 -0.5358 -0.0002
-2 11 15 0.3391 -0.0002
-2 12 1 -2.1882 0.0014
-2 12 2 -1.8590 0.0001
-2 12 3 -0.8453 -0.0013
-2 12 4 0.4962 -0.0015
-2 12 5 1.8512 -0.0003
-2 12 6 3.0354 0.0013
-2 12 7 3.8145 0.0018
-2 12 8 3.8649 0.0010
-2 12 9 3.0925 -0.0001
-2 12 10 1.9241 -0.0004
-2 12 11 1.0638 0.0001
-2 12 12 0.8478 0.0007
-2 12 13 0.9293 0.0007
-2 12 14 0.7143 0.0004
-2 13 1 1.4170 -0.0021
-2 13 2 1.5854 -0.0012
-2 13 3 0.9534 0.0006
-2 13 4 -0.1222 0.0016
-2 13 5 -1.1527 0.0010
-2 13 6 -1.8957 -0.0005
-2 13 7 -2.3264 -0.0016
-2 13 8 -2.3843 -0.0013
-2 13 9 -1.9580 -0.0003
-2 13 10 -1.1540 0.0004
-2 13 11 -0.4014 0.0003
-2 13 12 -0.1123 -0.0002
-2 14 1 -0.7608 0.0021
-2 14 2 -1.2748 0.0018
-2 14 3 -1.1071 0.0004
-2 14 4 -0.3951 -0.0011
-2 14 5 0.3708 -0.0014
-2 14 6 0.8268 -0.0005
-2 14 7 0.9609 0.0006
-2 14 8 0.9107 0.0009
-2 14 9 0.7029 0.0003
-1 -15 1 -0.3938 -0.0010
-1 -15 2 -0.2841 -0.0008
-1 -15 3 -0.0495 -0.0007
-1 -15 4 0.0838 -0.0006
-1 -15 5 0.0723 -0.0005
-1 -14 1 1.1606 0.0004
-1 -14 2 1.0969 0.0001
-1 -14 3 0.5866 0.0001
-1 -14 4 -0.0083 0.0003
-1 -14 5 -0.3835 0.0005
-1 -14 6 -0.5490 0.0002
-1 -14 7 -0.6409 -0.0003
-1 -14 8 -0.6308 -0.0005
-1 -13 1 -1.8269 -0.0004
-1 -13 2 -1.9508 0.0002
-1 -13 3 -1.3896 0.0004
-1 -13 4 -0.4535 0.0001
-1 -13 5 0.3850 -0.0001
-1 -13 6 0.9132 -0.0000
-1 -13 7 1.1878 0.0003
-1 -13 8 1.2312 0.0005
-1 -13 9 0.9136 0.0002
-1 -13 10 0.2028 -0.0003
-1 -12 1 2.2812 0.0011
-1 -12 2 2.4558 0.0002
-1 -12 3 1.9775 -0.0002
-1 -12 4 0.9744 -0.0000
-1 -12 5 -0.1130 0.0002
-1 -12 6 -0.9443 -0.0000
-1 -12 7 -1.4707 -0.0005
-1 -12 8 -1.7278 -0.0006
-1 -12 9 -1.6023 -0.0001
-1 -12 10 -0.9558 0.0006
-1 -12 11 0.0439 0.0010
-1 -12 12 0.8721 0.0007
-1 -11 1 -2.7169 -0.0017
-1 -11 2 -2.6967 -0.0009
-1 -11 3 -2.2359 -0.0003
-1 -11 4 -1.3095 -0.0003
-1 -11 5 -0.2118 -0.0005
-1 -11 6 0.7092 -0.0003
-1 -11 7 1.3493 0.0004
-1 -11 8 1.7953 0.0007
-1 -11 9 2.0288 0.0004
-1 -11 10 1.8348 -0.0005
-1 -11 11 1.0905 -0.0010
-1 -11 12 0.0807 -0.0008
-1 -11 13 -0.6095 -0.0002
-1 -10 1 3.1940 0.0017
-1 -10 2 2.9750 0.0010
-1 -10 3 2.4890 0.0003
-1 -10 4 1.6372 0.0002
-1 -10 5 0.5723 0.0004
-1 -10 6 -0.3673 0.0004
-1 -10 7 -0.9954 -0.0002
-1 -10 8 -1.4430 -0.0007
-1 -10 9 -1.9113 -0.0005
-1 -10 10 -2.3160 0.0002
-1 -10 11 -2.3009 0.0006
-1 -10 12 -1.6602 0.0004
-1 -10 13 -0.6815 -0.0001
-1 -10 14 0.0274 -0.0003
-1 -10 15 0.0842 -0.0000
-1 -9 1 -3.5437 -0.0009
-1 -9 2 -3.3798 -0.0004
-1 -9 3 -3.0156 0.0002
-1 -9 4 -2.2887 0.0003
-1 -9 5 -1.2026 -0.0001
-1 -9 6 -0.0929 -0.0003
-1 -9 7 0.6596 0.0001
-1 -9 8 1.0503 0.0006
-1 -9 9 1.4569 0.0005
-1 -9 10 2.1550 -0.0001
-1 -9 11 2.8939 -0.0005
-1 -9 12 3.0738 -0.0001
-1 -9 13 2.3807 0.0006
-1 -9 14 1.1805 0.0008
-1 -9 15 0.2169 0.0001
-1 -9 16 -0.0675 -0.0009
-1 -8 1 3.7509 0.0006
-1 -8 2 3.8508 0.0001
-1 -8 3 3.7677 -0.0006
-1 -8 4 3.2962 -0.0007
-1 -8 5 2.2495 -0.0002
-1 -8 6 0.8510 0.0003
-1 -8 7 -0.3337 0.0001
-1 -8 8 -0.9461 -0.0004
-1 -8 9 -1.2356 -0.0004
-1 -8 10 -1.7731 0.0001
-1 -8 11 -2.7342 0.0006
-1 -8 12 -3.5740 0.0003
-1 -8 13 -3.5253 -0.0005
-1 -8 14 -2.4094 -0.0010
-1 -8 15 -0.8699 -0.0004
-1 -8 16 0.2205 0.0007
-1 -8 17 0.5200 0.0016
-1 -7 1 -4.0263 -0.0014
-1 -7 2 -4.4601 -0.0008
-1 -7 3 -4.6169 0.0002
-1 -7 4 -4.4013 0.0007
-1 -7 5 -3.5333 0.0004
-1 -7 6 -1.9970 -0.0003
-1 -7 7 -0.2947 -0.0005
-1 -7 8 0.9162 -0.0001
-1 -7 9 1.4648 0.0003
-1 -7 10 1.8187 0.0001
-1 -7 11 2.4907 -0.0005
-1 -7 12 3.3504 -0.0006
-1 -7 13 3.6690 -0.0000
-1 -7 14 2.8979 0.0005
-1 -7 15 1.3152 0.0004
-1 -7 16 -0.1879 -0.0003
-1 -7 17 -0.9252 -0.0010
-1 -7 18 -0.9325 -0.0010
-1 -6 1 4.2580 0.0022
-1 -6 2 5.2378 0.0019
-1 -6 3 5.5760 0.0008
-1 -6 4 5.4331 -0.0003
-1 -6 5 4.7342 -0.0006
-1 -6 6 3.3391 -0.0000
-1 -6 7 1.4456 0.0005
-1 -6 8 -0.3620 0.0004
-1 -6 9 -1.5816 -0.0001
-1 -6 10 -2.2426 -0.0003
-1 -6 11 -2.7513 0.0001
-1 -6 12 -3.2801 0.0004
-1 -6 13 -3.4599 0.0003
-1 -6 14 -2.7962 -0.0000
-1 -6 15 -1.3385 -0.0001
-1 -6 16 0.2131 0.0002
-1 -6 17 1.1189 0.0002
-1 -6 18 1.2330 -0.0003
-1 -6 19 0.9719 -0.0010
-1 -5 1 -3.7050 -0.0010
-1 -5 2 -5.7323 -0.0014
-1 -5 3 -6.5539 -0.0011
-1 -5 4 -6.4393 -0.0002
-1 -5 5 -5.7414 0.0005
-1 -5 6 -4.5593 0.0005
-1 -5 7 -2.8834 -0.0000
-1 -5 8 -0.9189 -0.0003
-1 -5 9 0.9103 -0.0000
-1 -5 10 2.2870 0.0003
-1 -5 11 3.1927 0.0003
-1 -5 12 3.7023 -0.0000
-1 -5 13 3.6943 -0.0002
-1 -5 14 2.9426 -0.0001
-1 -5 15 1.5249 -0.0001
-1 -5 16 -0.0044 -0.0003
-1 -5 17 -0.9909 -0.0000
-1 -5 18 -1.2258 0.0009
-1 -5 19 -1.0348 0.0022
-1 -4 1 1.5382 -0.0014
-1 -4 2 5.0883 -0.0010
-1 -4 3 7.0525 -0.0003
-1 -4 4 7.3732 -0.0001
-1 -4 5 6.6735 -0.0004
-1 -4 6 5.5445 -0.0005
-1 -4 7 4.1486 -0.0002
-1 -4 8 2.4111 0.0001
-1 -4 9 0.3997 0.0001
-1 -4 10 -1.5787 -0.0002
-1 -4 11 -3.1669 -0.0004
-1 -4 12 -4.1154 -0.0002
-1 -4 13 -4.2777 -0.0000
-1 -4 14 -3.6154 0.0000
-1 -4 15 -2.3239 0.0000
-1 -4 16 -0.8840 0.0002
-1 -4 17 0.1757 0.0001
-1 -4 18 0.6494 -0.0007
-1 -4 19 0.7479 -0.0021
-1 -4 20 0.7810 -0.0031
-1 -3 1 2.5468 0.0019
-1 -3 2 -2.6008 0.0024
-1 -3 3 -6.2981 0.0018
-1 -3 4 -7.7851 0.0009
-1 -3 5 -7.5035 0.0004
-1 -3 6 -6.3997 0.0002
-1 -3 7 -5.0733 -0.0000
-1 -3 8 -3.5350 -0.0004
-1 -3 9 -1.6047 -0.0004
-1 -3 10 0.6241 -0.0001
-1 -3 11 2.7180 0.0002
-1 -3 12 4.1770 0.0002
-1 -3 13 4.7136 0.0000
-1 -3 14 4.3484 -0.0001
-1 -3 15 3.3655 0.0000
-1 -3 16 2.1891 0.0000
-1 -3 17 1.1923 -0.0001
-1 -3 18 0.5091 0.0002
-1 -3 19 0.0239 0.0010
-1 -3 20 -0.4097 0.0021
-1 -2 1 -8.3788 0.0002
-1 -2 2 -2.0124 -0.0011
-1 -2 3 3.5838 -0.0013
-1 -2 4 6.8788 -0.0006
-1 -2 5 7.7333 -0.0001
-1 -2 6 7.0476 0.0000
-1 -2 7 5.7791 0.0002
-1 -2 8 4.2737 0.0005
-1 -2 9 2.3946 0.0007
-1 -2 10 0.0913 0.0005
-1 -2 11 -2.2699 -0.0000
-1 -2 12 -4.0914 -0.0002
-1 -2 13 -4.9647 -0.0001
-1 -2 14 -4.9004 0.0001
-1 -2 15 -4.2301 0.0000
-1 -2 16 -3.3433 -0.0001
-1 -2 17 -2.4792 -0.0000
-1 -2 18 -1.6796 0.0002
-1 -2 19 -0.8918 0.0001
-1 -2 20 -0.1295 -0.0005
-1 -2 21 0.4489 -0.0011
-1 -1 1 15.3520 -0.0023
-1 -1 2 8.5785 -0.0011
-1 -1 3 1.4590 -0.0007
-1 -1 4 -3.8722 -0.0009
-1 -1 5 -6.5244 -0.0009
-1 -1 6 -6.9584 -0.0004
-1 -1 7 -6.1825 0.0000
-1 -1 8 -4.8598 -0.0001
-1 -1 9 -3.0841 -0.0004
-1 -1 10 -0.8122 -0.0005
-1 -1 11 1.6745 -0.0001
-1 -1 12 3.7877 0.0003
-1 -1 13 5.0381 0.0002
-1 -1 14 5.3563 -0.0001
-1 -1 15 5.0290 -0.0001
-1 -1 16 4.3837 0.0001
-1 -1 17 3.5622 0.0002
-1 -1 18 2.5601 -0.0001
-1 -1 19 1.4229 -0.0005
-1 -1 20 0.3640 -0.0006
-1 -1 21 -0.3214 -0.0002
-1 0 1 -21.9499 0.0023
-1 0 2 -16.0535 0.0015
-1 0 3 -8.4032 0.0014
-1 0 4 -1.4235 0.0017
-1 0 5 3.2804 0.0016
-1 0 6 5.4681 0.0008
-1 0 7 5.8415 -0.0002
-1 0 8 5.1797 -0.0006
-1 0 9 3.8323 -0.0003
-1 0 10 1.8735 0.0000
-1 0 11 -0.4791 -0.0000
-1 0 12 -2.7364 -0.0003
-1 0 13 -4.4125 -0.0002
-1 0 14 -5.3354 0.0001
-1 0 15 -5.6357 0.0002
-1 0 16 -5.4686 -0.0000
-1 0 17 -4.8183 -0.0003
-1 0 18 -3.6118 -0.0002
-1 0 19 -1.9942 0.0003
-1 0 20 -0.4293 0.0008
-1 0 21 0.5362 0.0007
-1 1 1 25.9269 -0.0006
-1 1 2 22.2803 -0.0002
-1 1 3 15.5643 -0.0004
-1 1 4 8.0178 -0.0009
-1 1 5 1.6870 -0.0011
-1 1 6 -2.4259 -0.0005
-1 1 7 -4.4156 0.0004
-1 1 8 -4.8790 0.0009
-1 1 9 -4.3121 0.0007
-1 1 10 -2.9682 0.0002
-1 1 11 -1.0808 0.0001
-1 1 12 0.9808 0.0003
-1 1 13 2.8360 0.0003
-1 1 14 4.2990 -0.0001
-1 1 15 5.3655 -0.0004
-1 1 16 5.9851 -0.0003
-1 1 17 5.9221 0.0001
-1 1 18 4.9327 0.0003
-1 1 19 3.1154 0.0001
-1 1 20 1.0549 -0.0004
-1 1 21 -0.4572 -0.0006
-1 2 1 -25.9055 -0.0011
-1 2 2 -25.1084 -0.0010
-1 2 3 -20.5793 -0.0006
-1 2 4 -13.8866 -0.0002
-1 2 5 -7.0207 0.0000
-1 2 6 -1.4979 -0.0003
-1 2 7 2.0809 -0.0007
-1 2 8 3.8501 -0.0008
-1 2 9 4.2165 -0.0005
-1 2 10 3.5627 0.0001
-1 2 11 2.2311 0.0002
-1 2 12 0.5756 -0.0000
-1 2 13 -1.1079 -0.0003
-1 2 14 -2.6870 -0.0001
-1 2 15 -4.1375 0.0003
-1 2 16 -5.3334 0.0004
-1 2 17 -5.9324 0.0002
-1 2 18 -5.5557 -0.0002
-1 2 19 -4.1472 -0.0002
-1 2 20 -2.1649 -0.0000
-1 2 21 -0.3795 0.0003
-1 3 1 22.6228 0.0019
-1 3 2 24.1280 0.0012
-1 3 3 22.0968 0.0004
-1 3 4 17.2636 -0.0000
-1 3 5 11.1156 0.0001
-1 3 6 5.2144 0.0006
-1 3 7 0.6208 0.0009
-1 3 8 -2.2714 0.0007
-1 3 9 -3.5520 0.0002
-1 3 10 -3.5420 -0.0004
-1 3 11 -2.6542 -0.0006
-1 3 12 -1.3147 -0.0003
-1 3 13 0.1448 0.0001
-1 3 14 1.5726 0.0003
-1 3 15 2.9342 0.0000
-1 3 16 4.1255 -0.0002
-1 3 17 4.8701 -0.0002
-1 3 18 4.8556 -0.0001
-1 3 19 4.0064 0.0001
-1 3 20 2.6210 0.0002
-1 3 21 1.2226 0.0000
-1 4 1 -17.9992 -0.0015
-1 4 2 -20.7918 -0.0007
-1 4 3 -20.7308 0.0003
-1 4 4 -17.9373 0.0008
-1 4 5 -13.2817 0.0004
-1 4 6 -8.0049 -0.0002
-1 4 7 -3.2397 -0.0006
-1 4 8 0.2970 -0.0005
-1 4 9 2.3465 0.0000
-1 4 10 3.0010 0.0005
-1 4 11 2.5806 0.0006
-1 4 12 1.5126 0.0003
-1 4 13 0.1867 0.0000
-1 4 14 -1.1534 -0.0002
-1 4 15 -2.3825 -0.0002
-1 4 16 -3.3580 -0.0000
-1 4 17 -3.8560 0.0001
-1 4 18 -3.6991 0.0001
-1 4 19 -2.9566 -0.0000
-1 4 20 -1.9709 -0.0002
-1 4 21 -1.1354 -0.0003
-1 5 1 13.3237 0.0005
-1 5 2 16.7346 0.0000
-1 5 3 18.0248 -0.0008
-1 5 4 16.9824 -0.0010
-1 5 5 13.9971 -0.0005
-1 5 6 9.8983 0.0002
-1 5 7 5.6405 0.0004
-1 5 8 2.0070 0.0001
-1 5 9 -0.5384 -0.0003
-1 5 10 -1.8584 -0.0004
-1 5 11 -2.0823 -0.0003
-1 5 12 -1.5120 -0.0001
-1 5 13 -0.4903 0.0000
-1 5 14 0.7130 -0.0000
-1 5 15 1.9056 -0.0001
-1 5 16 2.8741 -0.0000
-1 5 17 3.3401 0.0000
-1 5 18 3.1020 0.0000
-1 5 19 2.2580 0.0000
-1 5 20 1.2366 0.0002
-1 5 21 0.5193 0.0004
-1 6 1 -8.9588 -0.0003
-1 6 2 -12.6199 0.0003
-1 6 3 -14.8768 0.0009
-1 6 4 -15.3137 0.0008
-1 6 5 -13.9460 0.0000
-1 6 6 -11.2083 -0.0007
-1 6 7 -7.8003 -0.0008
-1 6 8 -4.4495 -0.0001
-1 6 9 -1.7094 0.0006
-1 6 10 0.1302 0.0006
-1 6 11 1.0345 0.0002
-1 6 12 1.1557 -0.0002
-1 6 13 0.7288 -0.0001
-1 6 14 -0.0329 0.0002
-1 6 15 -0.9717 0.0004
-1 6 16 -1.9125 0.0001
-1 6 17 -2.5855 -0.0003
-1 6 18 -2.6991 -0.0005
-1 6 19 -2.1630 -0.0004
-1 6 20 -1.2411 -0.0002
-1 6 21 -0.4115 -0.0003
-1 7 1 5.2549 0.0014
-1 7 2 8.6683 0.0003
-1 7 3 11.4196 -0.0006
-1 7 4 13.0156 -0.0006
-1 7 5 13.1563 0.0002
-1 7 6 11.8510 0.0011
-1 7 7 9.4667 0.0011
-1 7 8 6.6101 0.0003
-1 7 9 3.8942 -0.0006
-1 7 10 1.7416 -0.0008
-1 7 11 0.3232 -0.0003
-1 7 12 -0.3934 0.0003
-1 7 13 -0.5578 0.0003
-1 7 14 -0.3486 -0.0003
-1 7 15 0.0947 -0.0006
-1 7 16 0.6775 -0.0002
-1 7 17 1.2809 0.0007
-1 7 18 1.7082 0.0014
-1 7 19 1.7550 0.0014
-1 7 20 1.3774 0.0008
-1 8 1 -2.6812 -0.0025
-1 8 2 -5.3492 -0.0014
-1 8 3 -7.9241 -0.0002
-1 8 4 -10.0699 0.0003
-1 8 5 -11.3574 -0.0001
-1 8 6 -11.4099 -0.0008
-1 8 7 -10.1658 -0.0009
-1 8 8 -7.9870 -0.0003
-1 8 9 -5.4800 0.0006
-1 8 10 -3.1932 0.0008
-1 8 11 -1.4418 0.0003
-1 8 12 -0.3226 -0.0003
-1 8 13 0.2110 -0.0004
-1 8 14 0.3080 0.0002
-1 8 15 0.1739 0.0007
-1 8 16 -0.0272 0.0004
-1 8 17 -0.2457 -0.0009
-1 8 18 -0.4979 -0.0022
-1 8 19 -0.7449 -0.0027
-1 9 1 1.1114 0.0023
-1 9 2 3.0043 0.0016
-1 9 3 5.0006 0.0007
-1 9 4 7.0469 0.0001
-1 9 5 8.8511 0.0000
-1 9 6 9.8746 0.0003
-1 9 7 9.6805 0.0003
-1 9 8 8.2930 0.0000
-1 9 9 6.1916 -0.0005
-1 9 10 3.9732 -0.0006
-1 9 11 2.0530 -0.0002
-1 9 12 0.6358 0.0005
-1 9 13 -0.1818 0.0007
-1 9 14 -0.4114 0.0003
-1 9 15 -0.2510 -0.0005
-1 9 16 -0.0276 -0.0007
-1 9 17 0.0327 0.0003
-1 9 18 -0.0359 0.0019
-1 9 19 -0.0495 0.0031
-1 10 1 0.1560 -0.0012
-1 10 2 -1.3506 -0.0010
-1 10 3 -2.9572 -0.0005
-1 10 4 -4.7111 -0.0002
-1 10 5 -6.5312 0.0000
-1 10 6 -7.9702 0.0001
-1 10 7 -8.4420 0.0002
-1 10 8 -7.7077 0.0003
-1 10 9 -6.0765 0.0004
-1 10 10 -4.1200 0.0004
-1 10 11 -2.2665 0.0001
-1 10 12 -0.7133 -0.0005
-1 10 13 0.3882 -0.0010
-1 10 14 0.8630 -0.0008
-1 10 15 0.7074 -0.0001
-1 10 16 0.2409 0.0006
-1 10 17 -0.0846 0.0005
-1 10 18 -0.0642 -0.0006
-1 11 1 -1.4801 0.0003
-1 11 2 -0.0973 0.0004
-1 11 3 1.5417 0.0003
-1 11 4 3.2777 0.0001
-1 11 5 5.0431 -0.0001
-1 11 6 6.5342 -0.0004
-1 11 7 7.2238 -0.0006
-1 11 8 6.7887 -0.0006
-1 11 9 5.4453 -0.0003
-1 11 10 3.7631 -0.0000
-1 11 11 2.1796 0.0001
-1 11 12 0.7966 0.0003
-1 11 13 -0.3701 0.0007
-1 11 14 -1.1255 0.0011
-1 11 15 -1.2328 0.0010
-1 11 16 -0.7693 0.0004
-1 11 17 -0.1811 -0.0003
-1 12 1 2.4616 0.0002
-1 12 2 1.3365 -0.0000
-1 12 3 -0.4261 -0.0002
-1 12 4 -2.3724 -0.0003
-1 12 5 -4.2281 -0.0001
-1 12 6 -5.7057 0.0004
-1 12 7 -6.3834 0.0008
-1 12 8 -5.9702 0.0008
-1 12 9 -4.6657 0.0002
-1 12 10 -3.0890 -0.0003
-1 12 11 -1.7709 -0.0004
-1 12 12 -0.7840 -0.0001
-1 12 13 0.0691 -0.0001
-1 12 14 0.8072 -0.0007
-1 12 15 1.1712 -0.0014
-1 13 1 -2.5590 -0.0007
-1 13 2 -1.9372 -0.0004
-1 13 3 -0.3746 0.0000
-1 13 4 1.5845 0.0005
-1 13 5 3.4660 0.0006
-1 13 6 4.9087 0.0003
-1 13 7 5.5516 -0.0004
-1 13 8 5.1446 -0.0006
-1 13 9 3.8510 -0.0000
-1 13 10 2.2909 0.0008
-1 13 11 1.1109 0.0010
-1 13 12 0.4893 0.0004
-1 13 13 0.1377 -0.0002
-1 13 14 -0.2294 -0.0001
-1 14 1 1.8037 0.0012
-1 14 2 1.6724 0.0009
-1 14 3 0.6586 0.0004
-1 14 4 -0.8558 -0.0003
-1 14 5 -2.3990 -0.0009
-1 14 6 -3.6036 -0.0011
-1 14 7 -4.1728 -0.0006
-1 14 8 -3.8896 -0.0002
-1 14 9 -2.8203 -0.0004
-1 14 10 -1.4443 -0.0011
-1 14 11 -0.3981 -0.0015
-1 15 1 -0.8030 -0.0013
-1 15 2 -0.8732 -0.0010
-1 15 3 -0.4293 -0.0008
-1 15 4 0.3732 -0.0003
-1 15 5 1.2375 0.0006
-1 15 6 1.9241 0.0013
-1 15 7 2.2694 0.0014
0 -15 1 -1.6958 0.0001
0 -15 2 -2.1788 -0.0004
0 -15 3 -1.8500 0.0001
0 -15 4 -1.0201 0.0010
0 -14 1 1.4223 -0.0005
0 -14 2 2.3140 0.0003
0 -14 3 2.5187 0.0004
0 -14 4 1.9970 -0.0003
0 -14 5 1.2908 -0.0009
0 -14 6 0.9629 -0.0008
0 -14 7 1.0579 -0.0002
0 -13 1 -0.6215 0.0006
0 -13 2 -1.5829 0.0001
0 -13 3 -2.2754 -0.0002
0 -13 4 -2.3223 0.0001
0 -13 5 -2.0065 0.0004
0 -13 6 -1.9305 0.0005
0 -13 7 -2.3075 0.0001
0 -13 8 -2.7181 -0.0003
0 -13 9 -2.5839 -0.0001
0 -13 10 -1.7828 0.0003
0 -12 1 -0.5081 -0.0000
0 -12 2 0.3013 -0.0000
0 -12 3 1.3330 -0.0000
0 -12 4 1.9666 -0.0002
0 -12 5 2.1490 -0.0004
0 -12 6 2.4043 -0.0004
0 -12 7 3.1413 0.0000
0 -12 8 4.0696 0.0003
0 -12 9 4.4043 0.0003
0 -12 10 3.6286 -0.0002
0 -12 11 1.9997 -0.0007
0 -12 12 0.3289 -0.0011
0 -11 1 1.7662 -0.0007
0 -11 2 1.1532 -0.0007
0 -11 3 -0.1188 -0.0005
0 -11 4 -1.2991 -0.0001
0 -11 5 -1.9616 0.0002
0 -11 6 -2.4043 0.0003
0 -11 7 -3.2065 -0.0000
0 -11 8 -4.4334 -0.0003
0 -11 9 -5.3873 -0.0004
0 -11 10 -5.1950 -0.0002
0 -11 11 -3.6291 0.0003
0 -11 12 -1.3602 0.0007
0 -11 13 0.5441 0.0011
0 -10 1 -2.8226 0.0001
0 -10 2 -2.4218 0.0009
0 -10 3 -1.0417 0.0011
0 -10 4 0.6003 0.0006
0 -10 5 1.7683 0.0001
0 -10 6 2.3704 -0.0001
0 -10 7 2.9493 0.0001
0 -10 8 3.9744 0.0003
0 -10 9 5.1887 0.0003
0 -10 10 5.7190 0.0002
0 -10 11 4.8608 0.0001
0 -10 12 2.7704 -0.0000
0 -10 13 0.4208 -0.0005
0 -10 14 -1.1085 -0.0011
0 -10 15 -1.3716 -0.0016
0 -9 1 3.2967 0.0029
0 -9 2 3.1943 0.0005
0 -9 3 1.9603 -0.0010
0 -9 4 0.1019 -0.0010
0 -9 5 -1.5514 -0.0003
0 -9 6 -2.5014 0.0002
0 -9 7 -2.9710 0.0001
0 -9 8 -3.5753 -0.0001
0 -9 9 -4.5693 -0.0001
0 -9 10 -5.4541 0.0000
0 -9 11 -5.3793 -0.0001
0 -9 12 -3.9711 -0.0003
0 -9 13 -1.7771 -0.0003
0 -9 14 0.1031 0.0004
0 -9 15 0.8593 0.0012
0 -9 16 0.5301 0.0018
0 -8 1 -2.9607 -0.0072
0 -8 2 -3.3438 -0.0034
0 -8 3 -2.5809 -0.0001
0 -8 4 -0.9064 0.0011
0 -8 5 1.0143 0.0005
0 -8 6 2.4716 -0.0004
0 -8 7 3.2537 -0.0005
0 -8 8 3.7599 -0.0003
0 -8 9 4.4853 -0.0001
0 -8 10 5.3733 -0.0002
0 -8 11 5.7450 -0.0002
0 -8 12 4.9448 0.0002
0 -8 13 3.0735 0.0005
0 -8 14 1.0450 0.0003
0 -8 15 -0.1293 -0.0005
0 -8 16 -0.1501 -0.0012
0 -8 17 0.4247 -0.0015
0 -7 1 1.6955 0.0097
0 -7 2 2.8718 0.0061
0 -7 3 2.9047 0.0016
0 -7 4 1.8393 -0.0009
0 -7 5 0.0553 -0.0010
0 -7 6 -1.7894 0.0000
0 -7 7 -3.1756 0.0007
0 -7 8 -4.1044 0.0006
0 -7 9 -4.9608 0.0003
0 -7 10 -5.9228 0.0002
0 -7 11 -6.5627 0.0002
0 -7 12 -6.1638 -0.0000
0 -7 13 -4.4980 -0.0004
0 -7 14 -2.2392 -0.0004
0 -7 15 -0.5094 -0.0000
0 -7 16 0.0386 0.0005
0 -7 17 -0.3009 0.0007
0 -7 18 -0.6914 0.0006
0 -6 1 0.6715 -0.0077
0 -6 2 -1.6678 -0.0059
0 -6 3 -2.7736 -0.0022
0 -6 4 -2.6431 0.0007
0 -6 5 -1.4386 0.0015
0 -6 6 0.3880 0.0006
0 -6 7 2.2497 -0.0003
0 -6 8 3.8132 -0.0005
0 -6 9 5.1653 -0.0003
0 -6 10 6.4738 -0.0001
0 -6 11 7.4932 -0.0001
0 -6 12 7.5607 0.0000
0 -6 13 6.2218 0.0003
0 -6 14 3.8513 0.0003
0 -6 15 1.5330 0.0001
0 -6 16 0.2238 -0.0002
0 -6 17 0.0189 -0.0002
0 -6 18 0.2437 0.0002
0 -6 19 0.2169 0.0006
0 -5 1 -4.4260 0.0027
0 -5 2 -0.5238 0.0027
0 -5 3 1.8693 0.0010
0 -5 4 2.8168 -0.0009
0 -5 5 2.4815 -0.0015
0 -5 6 1.1498 -0.0009
0 -5 7 -0.7181 -0.0000
0 -5 8 -2.6693 0.0003
0 -5 9 -4.5055 0.0001
0 -5 10 -6.2259 -0.0001
0 -5 11 -7.6641 -0.0001
0 -5 12 -8.2967 -0.0001
0 -5 13 -7.5930 -0.0002
0 -5 14 -5.6184 -0.0001
0 -5 15 -3.1935 0.0001
0 -5 16 -1.3267 0.0003
0 -5 17 -0.4439 0.0001
0 -5 18 -0.1929 -0.0004
0 -5 19 0.0245 -0.0011
0 -5 20 0.4099 -0.0013
0 -4 1 10.2140 0.0009
0 -4 2 4.0945 0.0004
0 -4 3 0.0279 0.0006
0 -4 4 -2.0649 0.0011
0 -4 5 -2.6242 0.0011
0 -4 6 -2.0462 0.0005
0 -4 7 -0.6590 -0.0002
0 -4 8 1.1977 -0.0004
0 -4 9 3.2183 -0.0001
0 -4 10 5.1895 0.0002
0 -4 11 6.8819 0.0003
0 -4 12 7.9085 0.0003
0 -4 13 7.8456 0.0002
0 -4 14 6.6141 -0.0000
0 -4 15 4.7031 -0.0003
0 -4 16 2.8920 -0.0006
0 -4 17 1.6767 -0.0004
0 -4 18 0.9779 0.0002
0 -4 19 0.4146 0.0008
0 -4 20 -0.1939 0.0011
0 -3 1 -19.2212 -0.0009
0 -3 2 -9.9002 -0.0009
0 -3 3 -3.2002 -0.0005
0 -3 4 0.4995 -0.0003
0 -3 5 1.9624 -0.0003
0 -3 6 2.0879 -0.0001
0 -3 7 1.3744 0.0003
0 -3 8 0.0067 0.0005
0 -3 9 -1.8453 0.0004
0 -3 10 -3.8844 0.0001
0 -3 11 -5.7170 -0.0002
0 -3 12 -6.9381 -0.0003
0 -3 13 -7.2477 -0.0003
0 -3 14 -6.6087 -0.0001
0 -3 15 -5.3263 0.0003
0 -3 16 -3.8986 0.0006
0 -3 17 -2.7016 0.0005
0 -3 18 -1.7939 -0.0000
0 -3 19 -1.0292 -0.0005
0 -3 20 -0.3274 -0.0006
0 -3 21 0.2109 -0.0004
0 -2 1 32.0031 -0.0003
0 -2 2 19.0626 0.0001
0 -2 3 8.4824 -0.0007
0 -2 4 1.9976 -0.0012
0 -2 5 -0.9208 -0.0009
0 -2 6 -1.7552 -0.0002
0 -2 7 -1.6159 0.0001
0 -2 8 -0.8408 0.0001
0 -2 9 0.5890 -0.0001
0 -2 10 2.5200 -0.0002
0 -2 11 4.4903 -0.0002
0 -2 12 5.9576 0.0000
0 -2 13 6.5861 0.0002
0 -2 14 6.3625 0.0003
0 -2 15 5.5145 0.0001
0 -2 16 4.3373 -0.0003
0 -2 17 3.0595 -0.0004
0 -2 18 1.8314 -0.0001
0 -2 19 0.7958 0.0003
0 -2 20 0.1101 0.0003
0 -2 21 -0.1500 -0.0002
0 -1 1 -46.1896 -0.0006
0 -1 2 -31.2070 -0.0012
0 -1 3 -16.6487 0.0002
0 -1 4 -6.2440 0.0017
0 -1 5 -0.7137 0.0017
0 -1 6 1.3856 0.0006
0 -1 7 1.8342 -0.0006
0 -1 8 1.5449 -0.0009
0 -1 9 0.6017 -0.0006
0 -1 10 -1.0280 -0.0000
0 -1 11 -3.0132 0.0003
0 -1 12 -4.7724 0.0004
0 -1 13 -5.8677 0.0001
0 -1 14 -6.2052 -0.0002
0 -1 15 -5.8985 -0.0004
0 -1 16 -5.0328 -0.0002
0 -1 17 -3.6261 0.0001
0 -1 18 -1.8238 0.0001
0 -1 19 -0.0644 -0.0001
0 -1 20 1.0579 -0.0001
0 -1 21 1.2025 0.0003
0 0 1 56.2220 0.0035
0 0 2 42.7932 0.0044
0 0 3 26.5311 0.0024
0 0 4 12.6811 -0.0002
0 0 5 3.8191 -0.0014
0 0 6 -0.4543 -0.0007
0 0 7 -1.9577 0.0006
0 0 8 -2.1816 0.0011
0 0 9 -1.6547 0.0008
0 0 10 -0.4102 0.0002
0 0 11 1.3597 -0.0003
0 0 12 3.1773 -0.0005
0 0 13 4.6115 -0.0004
0 0 14 5.5319 -0.0001
0 0 15 5.9744 0.0003
0 0 16 5.8375 0.0004
0 0 17 4.8416 0.0001
0 0 18 2.8795 -0.0002
0 0 19 0.4005 -0.0002
0 0 20 -1.6541 -0.0002
0 0 21 -2.4409 -0.0004
0 0 22 -1.8547 -0.0008
0 1 0 -56.1927 -0.0024
0 1 1 -57.1133 -0.0058
0 1 2 -48.6620 -0.0068
0 1 3 -34.4802 -0.0049
0 1 4 -19.8066 -0.0016
0 1 5 -8.5471 0.0004
0 1 6 -1.8372 0.0005
0 1 7 1.3149 -0.0003
0 1 8 2.4053 -0.0007
0 1 9 2.3431 -0.0004
0 1 10 1.4462 0.0002
0 1 11 -0.0355 0.0004
0 1 12 -1.6730 0.0003
0 1 13 -3.0782 0.0003
0 1 14 -4.1638 0.0001
0 1 15 -5.0371 -0.0001
0 1 16 -5.6300 -0.0002
0 1 17 -5.5332 -0.0001
0 1 18 -4.3122 0.0002
0 1 19 -2.0467 0.0005
0 1 20 0.4680 0.0005
0 1 21 2.1540 0.0005
0 1 22 2.4045 0.0006
0 2 0 43.3571 0.0025
0 2 1 48.8231 0.0053
0 2 2 46.2593 0.0064
0 2 3 36.9566 0.0048
0 2 4 24.6956 0.0019
0 2 5 13.4142 -0.0004
0 2 6 5.3075 -0.0008
0 2 7 0.5376 -0.0001
0 2 8 -1.7702 0.0002
0 2 9 -2.4553 -0.0001
0 2 10 -1.9946 -0.0007
0 2 11 -0.7704 -0.0007
0 2 12 0.7137 -0.0002
0 2 13 1.9916 0.0002
0 2 14 2.9120 0.0002
0 2 15 3.6318 0.0002
0 2 16 4.2844 0.0001
0 2 17 4.6829 0.0000
0 2 18 4.4039 -0.0002
0 2 19 3.2037 -0.0004
0 2 20 1.3663 -0.0003
0 2 21 -0.3805 -0.0002
0 2 22 -1.3449 -0.0002
0 3 0 -29.0355 -0.0002
0 3 1 -36.1044 -0.0020
0 3 2 -37.7967 -0.0032
0 3 3 -33.6536 -0.0027
0 3 4 -25.5617 -0.0008
0 3 5 -16.4552 0.0009
0 3 6 -8.6660 0.0013
0 3 7 -3.1390 0.0006
0 3 8 0.2364 0.0000
0 3 9 1.8811 0.0001
0 3 10 2.1362 0.0005
0 3 11 1.3487 0.0006
0 3 12 0.0246 0.0001
0 3 13 -1.2755 -0.0003
0 3 14 -2.1989 -0.0005
0 3 15 -2.7191 -0.0003
0 3 16 -2.9907 -0.0002
0 3 17 -3.1105 -0.0000
0 3 18 -3.0200 0.0001
0 3 19 -2.6064 -0.0000
0 3 20 -1.8688 -0.0004
0 3 21 -0.9847 -0.0008
0 3 22 -0.2207 -0.0009
0 4 0 17.5202 -0.0015
0 4 1 24.0995 -0.0014
0 4 2 27.7734 -0.0006
0 4 3 27.3231 -0.0001
0 4 4 23.1817 -0.0002
0 4 5 17.0376 -0.0009
0 4 6 10.7526 -0.0012
0 4 7 5.5085 -0.0009
0 4 8 1.6954 -0.0002
0 4 9 -0.7044 0.0001
0 4 10 -1.7952 0.0001
0 4 11 -1.7483 0.0001
0 4 12 -0.8974 0.0002
0 4 13 0.2938 0.0003
0 4 14 1.3887 0.0003
0 4 15 2.1038 0.0001
0 4 16 2.3323 -0.0000
0 4 17 2.1257 -0.0001
0 4 18 1.6707 -0.0001
0 4 19 1.2186 0.0002
0 4 20 0.9457 0.0010
0 4 21 0.8447 0.0018
0 4 22 0.7627 0.0023
0 5 0 -9.5490 -0.0008
0 5 1 -14.9446 0.0015
0 5 2 -19.1311 0.0026
0 5 3 -20.7865 0.0021
0 5 4 -19.5050 0.0008
0 5 5 -15.9713 0.0000
0 5 6 -11.4429 -0.0000
0 5 7 -7.0395 0.0003
0 5 8 -3.3902 0.0004
0 5 9 -0.7206 0.0001
0 5 10 0.9301 -0.0003
0 5 11 1.6158 -0.0006
0 5 12 1.4934 -0.0006
0 5 13 0.8076 -0.0004
0 5 14 -0.1551 0.0000
0 5 15 -1.0842 0.0003
0 5 16 -1.6609 0.0004
0 5 17 -1.6670 0.0004
0 5 18 -1.1546 0.0004
0 5 19 -0.4781 0.0002
0 5 20 -0.0638 -0.0007
0 5 21 -0.0812 -0.0019
0 5 22 -0.3340 -0.0030
0 6 0 4.1342 0.0061
0 6 1 8.3104 0.0022
0 6 2 12.3193 -0.0014
0 6 3 15.0318 -0.0025
0 6 4 15.6451 -0.0013
0 6 5 14.1341 0.0005
0 6 6 11.1886 0.0012
0 6 7 7.7442 0.0006
0 6 8 4.5349 -0.0003
0 6 9 1.9519 -0.0007
0 6 10 0.1316 -0.0002
0 6 11 -0.9332 0.0005
0 6 12 -1.3376 0.0008
0 6 13 -1.2167 0.0005
0 6 14 -0.7071 -0.0001
0 6 15 0.0245 -0.0004
0 6 16 0.7180 -0.0004
0 6 17 1.0623 -0.0004
0 6 18 0.8950 -0.0005
0 6 19 0.3764 -0.0007
0 6 20 -0.0991 -0.0004
0 6 21 -0.2301 0.0007
0 7 0 -0.5186 -0.0099
0 7 1 -3.5681 -0.0064
0 7 2 -6.9934 -0.0016
0 7 3 -10.0019 0.0014
0 7 4 -11.7392 0.0014
0 7 5 -11.7509 -0.0002
0 7 6 -10.2210 -0.0014
0 7 7 -7.7866 -0.0010
0 7 8 -5.1408 0.0002
0 7 9 -2.7689 0.0010
0 7 10 -0.9287 0.0007
0 7 11 0.2718 -0.0001
0 7 12 0.8409 -0.0006
0 7 13 0.8949 -0.0004
0 7 14 0.6106 0.0001
0 7 15 0.1633 0.0003
0 7 16 -0.2821 0.0001
0 7 17 -0.5548 -0.0001
0 7 18 -0.5321 0.0001
0 7 19 -0.2514 0.0007
0 7 20 0.0707 0.0012
0 7 21 0.2041 0.0010
0 8 0 -1.5665 0.0089
0 8 1 0.5931 0.0071
0 8 2 3.2368 0.0032
0 8 3 5.9199 -0.0002
0 8 4 8.0123 -0.0012
0 8 5 8.9560 -0.0004
0 8 6 8.5881 0.0008
0 8 7 7.1955 0.0008
0 8 8 5.2649 -0.0000
0 8 9 3.2150 -0.0008
0 8 10 1.3475 -0.0007
0 8 11 -0.0669 0.0000
0 8 12 -0.7962 0.0005
0 8 13 -0.7936 0.0004
0 8 14 -0.2911 -0.0002
0 8 15 0.3141 -0.0004
0 8 16 0.6924 -0.0001
0 8 17 0.7255 0.0004
0 8 18 0.4840 0.0006
0 8 19 0.1288 -0.0001
0 8 20 -0.1660 -0.0010
0 9 0 2.3435 -0.0046
0 9 1 0.7265 -0.0043
0 9 2 -1.2120 -0.0023
0 9 3 -3.2362 0.0000
0 9 4 -5.0489 0.0010
0 9 5 -6.2586 0.0007
0 9 6 -6.5915 -0.0001
0 9 7 -6.0716 -0.0004
0 9 8 -4.9318 -0.0000
0 9 9 -3.3932 0.0003
0 9 10 -1.6254 0.0001
0 9 11 0.0812 -0.0004
0 9 12 1.2475 -0.0007
0 9 13 1.4649 -0.0004
0 9 14 0.7683 0.0002
0 9 15 -0.3030 0.0007
0 9 16 -1.0764 0.0005
0 9 17 -1.2062 -0.0001
0 9 18 -0.8144 -0.0005
0 9 19 -0.2622 -0.0004
0 10 0 -2.1438 0.0007
0 10 1 -0.8464 0.0007
0 10 2 0.5683 0.0001
0 10 3 1.9010 -0.0007
0 10 4 3.1278 -0.0010
0 10 5 4.1311 -0.0007
0 10 6 4.6952 -0.0002
0 10 7 4.7125 0.0000
0 10 8 4.2432 -0.0001
0 10 9 3.3407 -0.0000
0 10 10 1.9652 0.0003
0 10 11 0.2075 0.0007
0 10 12 -1.4466 0.0008
0 10 13 -2.2734 0.0004
0 10 14 -1.8815 -0.0002
0 10 15 -0.6251 -0.0007
0 10 16 0.6260 -0.0008
0 10 17 1.1688 -0.0004
0 10 18 0.9388 -0.0000
0 10 19 0.3751 0.0002
0 11 0 1.4016 0.0009
0 11 1 0.4313 0.0012
0 11 2 -0.5470 0.0015
0 11 3 -1.2799 0.0014
0 11 4 -1.9008 0.0009
0 11 5 -2.5413 0.0004
0 11 6 -3.0945 0.0001
0 11 7 -3.3791 0.0001
0 11 8 -3.3550 0.0002
0 11 9 -3.0368 0.0001
0 11 10 -2.2893 -0.0002
0 11 11 -0.9422 -0.0004
0 11 12 0.8004 -0.0003
0 11 13 2.2142 0.0000
0 11 14 2.5372 0.0004
0 11 15 1.6712 0.0006
0 11 16 0.3333 0.0005
0 11 17 -0.5557 0.0004
0 11 18 -0.6232 0.0003
0 12 0 -0.5921 -0.0004
0 12 1 -0.0914 -0.0011
0 12 2 0.4421 -0.0016
0 12 3 0.6925 -0.0015
0 12 4 0.8357 -0.0008
0 12 5 1.1712 0.0000
0 12 6 1.6931 0.0003
0 12 7 2.1445 0.0001
0 12 8 2.3765 -0.0001
0 12 9 2.4404 -0.0001
0 12 10 2.3043 0.0000
0 12 11 1.7005 -0.0001
0 12 12 0.4596 -0.0005
0 12 13 -1.0461 -0.0009
0 12 14 -2.0132 -0.0010
0 12 15 -1.9008 -0.0006
0 12 16 -0.9714 -0.0002
0 13 0 0.0017 -0.0007
0 13 1 0.1093 -0.0001
0 13 2 0.0440 0.0007
0 13 3 0.1352 0.0010
0 13 4 0.2683 0.0005
0 13 5 0.0940 -0.0003
0 13 6 -0.4572 -0.0007
0 13 7 -1.0664 -0.0006
0 13 8 -1.4358 -0.0004
0 13 9 -1.6153 -0.0003
0 13 10 -1.7901 -0.0002
0 13 11 -1.8608 0.0002
0 13 12 -1.4650 0.0009
0 13 13 -0.4850 0.0015
0 13 14 0.6233 0.0016
0 13 15 1.1766 0.0010
0 14 0 0.3935 0.0012
0 14 1 -0.3079 0.0012
0 14 2 -0.6908 0.0004
0 14 3 -0.9913 -0.0003
0 14 4 -1.2038 -0.0003
0 14 5 -1.0565 0.0003
0 14 6 -0.4460 0.0008
0 14 7 0.3028 0.0010
0 14 8 0.7528 0.0009
0 14 9 0.8487 0.0007
0 14 10 0.9270 0.0006
0 14 11 1.2157 0.0001
0 14 12 1.4850 -0.0007
0 14 13 1.3147 -0.0014
0 15 0 -0.6794 -0.0010
0 15 1 0.3251 -0.0015
0 15 2 1.0133 -0.0010
0 15 3 1.4218 -0.0002
0 15 4 1.6095 0.0003
0 15 5 1.4502 0.0000
0 15 6 0.8517 -0.0005
0 15 7 0.0616 -0.0009
0 15 8 -0.4480 -0.0009
0 15 9 -0.4573 -0.0008
0 15 10 -0.2480 -0.0006
1 -15 0 -0.3709 0.0019
1 -15 1 0.0854 0.0025
1 -15 2 0.3557 0.0027
1 -15 3 0.5017 0.0024
1 -14 0 1.0816 -0.0016
1 -14 1 -0.0111 -0.0019
1 -14 2 -0.9206 -0.0018
1 -14 3 -1.4493 -0.0014
1 -14 4 -1.7748 -0.0012
1 -14 5 -2.0930 -0.0013
1 -14 6 -2.3432 -0.0014
1 -14 7 -2.3089 -0.0011
1 -13 0 -1.9827 0.0010
1 -13 1 -0.5368 0.0011
1 -13 2 1.0544 0.0008
1 -13 3 2.2208 0.0001
1 -13 4 2.8912 -0.0004
1 -13 5 3.3150 -0.0001
1 -13 6 3.6492 0.0006
1 -13 7 3.7934 0.0010
1 -13 8 3.5637 0.0007
1 -13 9 2.9105 -0.0001
1 -12 0 2.4842 -0.0005
1 -12 1 1.3521 -0.0007
1 -12 2 -0.4176 -0.0004
1 -12 3 -2.0985 0.0004
1 -12 4 -3.2650 0.0011
1 -12 5 -3.9416 0.0012
1 -12 6 -4.3389 0.0006
1 -12 7 -4.5553 -0.0002
1 -12 8 -4.5249 -0.0005
1 -12 9 -4.1294 -0.0002
1 -12 10 -3.2900 0.0004
1 -12 11 -2.0365 0.0007
1 -11 0 -2.2090 -0.0001
1 -11 1 -1.9324 0.0003
1 -11 2 -0.7226 0.0005
1 -11 3 0.9176 0.0001
1 -11 4 2.4219 -0.0006
1 -11 5 3.4988 -0.0011
1 -11 6 4.1543 -0.0009
1 -11 7 4.5085 -0.0003
1 -11 8 4.6434 0.0002
1 -11 9 4.5416 0.0002
1 -11 10 4.0709 -0.0001
1 -11 11 3.0614 -0.0003
1 -11 12 1.5349 -0.0003
1 -11 13 -0.0884 -0.0001
1 -10 0 1.3981 0.0010
1 -10 1 2.0013 0.0004
1 -10 2 1.7102 -0.0003
1 -10 3 0.6429 -0.0004
1 -10 4 -0.7895 -0.0001
1 -10 5 -2.1606 0.0003
1 -10 6 -3.2236 0.0004
1 -10 7 -3.9274 0.0002
1 -10 8 -4.3349 -0.0001
1 -10 9 -4.5068 -0.0001
1 -10 10 -4.3775 0.0001
1 -10 11 -3.7364 0.0002
1 -10 12 -2.4383 0.0001
1 -10 13 -0.7186 0.0000
1 -10 14 0.7629 -0.0001
1 -10 15 1.3475 -0.0001
1 -9 0 -0.5900 -0.0023
1 -9 1 -1.8197 -0.0015
1 -9 2 -2.2543 -0.0005
1 -9 3 -1.7943 0.0002
1 -9 4 -0.6563 0.0004
1 -9 5 0.7709 0.0003
1 -9 6 2.1358 0.0001
1 -9 7 3.2423 0.0001
1 -9 8 4.0452 0.0002
1 -9 9 4.5579 0.0002
1 -9 10 4.7208 0.0001
1 -9 11 4.3453 -0.0000
1 -9 12 3.2609 -0.0001
1 -9 13 1.6037 -0.0001
1 -9 14 -0.0595 -0.0001
1 -9 15 -1.0243 -0.0001
1 -9 16 -0.9858 0.0001
1 -8 0 -0.2257 0.0028
1 -8 1 1.6518 0.0022
1 -8 2 2.6013 0.0012
1 -8 3 2.4890 0.0003
1 -8 4 1.5056 -0.0002
1 -8 5 0.0605 -0.0004
1 -8 6 -1.4470 -0.0004
1 -8 7 -2.7900 -0.0003
1 -8 8 -3.9112 -0.0002
1 -8 9 -4.7910 -0.0001
1 -8 10 -5.3057 -0.0001
1 -8 11 -5.2064 -0.0002
1 -8 12 -4.2872 -0.0001
1 -8 13 -2.6517 0.0001
1 -8 14 -0.8256 0.0003
1 -8 15 0.4808 0.0003
1 -8 16 0.8425 0.0001
1 -8 17 0.4204 -0.0002
1 -7 0 1.7864 -0.0018
1 -7 1 -1.0815 -0.0014
1 -7 2 -2.7913 -0.0007
1 -7 3 -3.1020 -0.0002
1 -7 4 -2.2177 -0.0000
1 -7 5 -0.6722 0.0002
1 -7 6 0.9813 0.0003
1 -7 7 2.4455 0.0004
1 -7 8 3.7096 0.0002
1 -7 9 4.8386 -0.0001
1 -7 10 5.7273 -0.0001
1 -7 11 6.0540 0.0001
1 -7 12 5.4969 0.0003
1 -7 13 4.0489 0.0002
1 -7 14 2.1490 -0.0001
1 -7 15 0.4768 -0.0003
1 -7 16 -0.4561 -0.0002
1 -7 17 -0.5930 0.0001
1 -7 18 -0.2704 0.0002
1 -6 0 -4.6456 0.0002
1 -6 1 -0.6062 -0.0005
1 -6 2 2.2931 -0.0010
1 -6 3 3.5346 -0.0009
1 -6 4 3.1611 -0.0003
1 -6 5 1.7281 0.0001
1 -6 6 -0.0365 0.0000
1 -6 7 -1.6451 -0.0002
1 -6 8 -3.0179 -0.0002
1 -6 9 -4.2884 0.0001
1 -6 10 -5.4584 0.0004
1 -6 11 -6.2445 0.0002
1 -6 12 -6.2613 -0.0002
1 -6 13 -5.3594 -0.0004
1 -6 14 -3.7928 -0.0002
1 -6 15 -2.0712 0.0001
1 -6 16 -0.6483 0.0001
1 -6 17 0.2747 -0.0000
1 -6 18 0.7146 0.0000
1 -6 19 0.7619 0.0003
1 -5 0 8.5487 0.0000
1 -5 1 3.4939 0.0013
1 -5 2 -0.7268 0.0023
1 -5 3 -3.3000 0.0021
1 -5 4 -3.9865 0.0009
1 -5 5 -3.1733 -0.0003
1 -5 6 -1.6037 -0.0006
1 -5 7 0.0750 -0.0002
1 -5 8 1.6090 0.0001
1 -5 9 3.0549 -0.0001
1 -5 10 4.4441 -0.0004
1 -5 11 5.5646 -0.0005
1 -5 12 6.0763 -0.0001
1 -5 13 5.8079 0.0002
1 -5 14 4.8965 0.0002
1 -5 15 3.6407 0.0001
1 -5 16 2.2680 0.0000
1 -5 17 0.8888 0.0001
1 -5 18 -0.3560 -0.0001
1 -5 19 -1.2017 -0.0006
1 -5 20 -1.4060 -0.0011
1 -4 0 -13.0380 0.0012
1 -4 1 -7.1397 -0.0002
1 -4 2 -1.6683 -0.0016
1 -4 3 2.2933 -0.0020
1 -4 4 4.2510 -0.0010
1 -4 5 4.3893 0.0004
1 -4 6 3.3579 0.0010
1 -4 7 1.8435 0.0006
1 -4 8 0.2247 0.0001
1 -4 9 -1.4272 -0.0001
1 -4 10 -3.0639 0.0002
1 -4 11 -4.4446 0.0004
1 -4 12 -5.2421 0.0003
1 -4 13 -5.3319 -0.0000
1 -4 14 -4.8954 -0.0001
1 -4 15 -4.1975 0.0001
1 -4 16 -3.3065 0.0001
1 -4 17 -2.1144 -0.0001
1 -4 18 -0.6450 -0.0001
1 -4 19 0.7352 0.0003
1 -4 20 1.5102 0.0010
1 -3 0 17.9498 -0.0019
1 -3 1 11.4128 -0.0010
1 -3 2 4.7104 0.0002
1 -3 3 -0.6785 0.0008
1 -3 4 -3.9424 0.0003
1 -3 5 -5.0781 -0.0006
1 -3 6 -4.6771 -0.0011
1 -3 7 -3.4689 -0.0007
1 -3 8 -1.9197 0.0001
1 -3 9 -0.1753 0.0005
1 -3 10 1.6677 0.0002
1 -3 11 3.3130 -0.0002
1 -3 12 4.3543 -0.0002
1 -3 13 4.6123 0.0001
1 -3 14 4.3013 0.0002
1 -3 15 3.7929 -0.0000
1 -3 16 3.2267 -0.0002
1 -3 17 2.4328 -0.0001
1 -3 18 1.2670 0.0001
1 -3 19 -0.0394 0.0002
1 -3 20 -0.9599 -0.0001
1 -3 21 -1.1331 -0.0005
1 -2 0 -22.6054 0.0009
1 -2 1 -16.2145 0.0005
1 -2 2 -8.6212 -0.0000
1 -2 3 -1.7875 -0.0003
1 -2 4 2.9590 0.0001
1 -2 5 5.2535 0.0007
1 -2 6 5.5582 0.0011
1 -2 7 4.6785 0.0006
1 -2 8 3.2486 -0.0003
1 -2 9 1.5355 -0.0009
1 -2 10 -0.3562 -0.0008
1 -2 11 -2.1727 -0.0002
1 -2 12 -3.4858 0.0002
1 -2 13 -3.9976 0.0000
1 -2 14 -3.8074 -0.0003
1 -2 15 -3.2972 -0.0003
1 -2 16 -2.7419 -0.0000
1 -2 17 -2.0984 0.0002
1 -2 18 -1.2173 0.0001
1 -2 19 -0.2057 -0.0003
1 -2 20 0.5296 -0.0005
1 -2 21 0.6479 -0.0006
1 -1 0 25.1937 0.0011
1 -1 1 20.3371 0.0012
1 -1 2 12.9795 0.0010
1 -1 3 5.2992 0.0007
1 -1 4 -0.8704 0.0004
1 -1 5 -4.6090 -0.0001
1 -1 6 -5.9780 -0.0006
1 -1 7 -5.6582 -0.0006
1 -1 8 -4.4185 0.0001
1 -1 9 -2.7554 0.0008
1 -1 10 -0.9015 0.0010
1 -1 11 0.9290 0.0004
1 -1 12 2.4004 -0.0002
1 -1 13 3.2049 -0.0004
1 -1 14 3.3111 -0.0000
1 -1 15 2.9796 0.0003
1 -1 16 2.4964 0.0003
1 -1 17 1.9316 0.0000
1 -1 18 1.2100 -0.0002
1 -1 19 0.3885 -0.0001
1 -1 20 -0.2362 0.0003
1 -1 21 -0.3634 0.0009
1 -1 22 -0.0136 0.0013
1 0 0 -24.0634 -0.0028
1 0 1 -21.7819 -0.0025
1 0 2 -16.0818 -0.0015
1 0 3 -8.8864 -0.0007
1 0 4 -2.1516 -0.0005
1 0 5 2.8007 -0.0005
1 0 6 5.5045 -0.0002
1 0 7 6.1999 0.0003
1 0 8 5.4865 0.0004
1 0 9 3.9808 -0.0000
1 0 10 2.1456 -0.0005
1 0 11 0.3208 -0.0003
1 0 12 -1.1910 0.0002
1 0 13 -2.1513 0.0006
1 0 14 -2.5080 0.0005
1 0 15 -2.4329 -0.0000
1 0 16 -2.1725 -0.0003
1 0 17 -1.8509 -0.0002
1 0 18 -1.4436 0.0002
1 0 19 -0.9369 0.0004
1 0 20 -0.4579 0.0002
1 0 21 -0.1969 -0.0002
1 0 22 -0.2132 -0.0008
1 1 0 19.4744 0.0033
1 1 1 19.7026 0.0029
1 1 2 16.3497 0.0012
1 1 3 10.8395 -0.0004
1 1 4 4.8485 -0.0008
1 1 5 -0.3254 -0.0001
1 1 6 -3.9536 0.0005
1 1 7 -5.8036 0.0002
1 1 8 -6.0211 -0.0004
1 1 9 -5.0162 -0.0006
1 1 10 -3.3275 -0.0002
1 1 11 -1.4813 0.0001
1 1 12 0.1051 -0.0001
1 1 13 1.1754 -0.0004
1 1 14 1.6658 -0.0005
1 1 15 1.7020 -0.0002
1 1 16 1.5209 0.0001
1 1 17 1.3385 0.0001
1 1 18 1.2531 -0.0001
1 1 19 1.2454 -0.0004
1 1 20 1.2391 -0.0005
1 1 21 1.1534 -0.0004
1 1 22 0.9332 -0.0000
1 2 0 -13.3248 -0.0019
1 2 1 -15.2676 -0.0022
1 2 2 -14.0083 -0.0007
1 2 3 -10.5086 0.0014
1 2 4 -6.0750 0.0021
1 2 5 -1.7249 0.0012
1 2 6 1.9149 -0.0001
1 2 7 4.4347 -0.0005
1 2 8 5.5817 -0.0000
1 2 9 5.3745 0.0005
1 2 10 4.1659 0.0004
1 2 11 2.5051 -0.0000
1 2 12 0.9020 -0.0002
1 2 13 -0.3189 0.0000
1 2 14 -1.0225 0.0002
1 2 15 -1.2168 0.0001
1 2 16 -1.0372 -0.0001
1 2 17 -0.7333 -0.0001
1 2 18 -0.5904 0.0001
1 2 19 -0.7802 0.0003
1 2 20 -1.2334 0.0003
1 2 21 -1.6510 0.0003
1 2 22 -1.6920 0.0002
1 3 0 7.4045 -0.0004
1 3 1 10.3011 0.0007
1 3 2 10.6080 0.0002
1 3 3 8.8431 -0.0013
1 3 4 5.9980 -0.0021
1 3 5 2.8544 -0.0015
1 3 6 -0.1516 -0.0001
1 3 7 -2.6716 0.0007
1 3 8 -4.3083 0.0004
1 3 9 -4.8021 -0.0001
1 3 10 -4.2623 -0.0001
1 3 11 -3.1200 0.0003
1 3 12 -1.8379 0.0005
1 3 13 -0.6909 0.0003
1 3 14 0.2068 0.0000
1 3 15 0.7629 0.0001
1 3 16 0.8912 0.0003
1 3 17 0.6452 0.0003
1 3 18 0.3031 0.0000
1 3 19 0.2335 -0.0002
1 3 20 0.6110 -0.0000
1 3 21 1.2381 0.0002
1 3 22 1.6652 0.0002
1 4 0 -2.5799 0.0010
1 4 1 -5.8357 0.0004
1 4 2 -7.2985 0.0003
1 4 3 -6.9749 0.0009
1 4 4 -5.4751 0.0012
1 4 5 -3.4028 0.0006
1 4 6 -1.1131 -0.0005
1 4 7 1.0924 -0.0011
1 4 8 2.7937 -0.0007
1 4 9 3.6219 -0.0001
1 4 10 3.5630 0.0001
1 4 11 2.9784 -0.0004
1 4 12 2.2796 -0.0006
1 4 13 1.6194 -0.0003
1 4 14 0.9264 0.0001
1 4 15 0.1823 0.0001
1 4 16 -0.4268 -0.0002
1 4 17 -0.6720 -0.0004
1 4 18 -0.5518 -0.0002
1 4 19 -0.3453 -0.0001
1 4 20 -0.3696 -0.0002
1 4 21 -0.6875 -0.0006
1 4 22 -1.0533 -0.0007
1 5 0 -0.7630 0.0003
1 5 1 2.2206 -0.0001
1 5 2 4.3227 -0.0004
1 5 3 5.1230 -0.0008
1 5 4 4.7624 -0.0007
1 5 5 3.5931 -0.0001
1 5 6 1.9176 0.0009
1 5 7 0.0537 0.0013
1 5 8 -1.5446 0.0009
1 5 9 -2.4430 -0.0000
1 5 10 -2.5573 -0.0004
1 5 11 -2.2396 -0.0001
1 5 12 -1.9482 0.0003
1 5 13 -1.8325 0.0002
1 5 14 -1.6755 -0.0003
1 5 15 -1.2274 -0.0005
1 5 16 -0.5275 -0.0002
1 5 17 0.1295 0.0001
1 5 18 0.4978 0.0002
1 5 19 0.5911 0.0002
1 5 20 0.5959 0.0003
1 5 21 0.6376 0.0007
1 5 22 0.6749 0.0009
1 6 0 2.5225 -0.0016
1 6 1 0.3083 -0.0007
1 6 2 -1.7662 0.0001
1 6 3 -3.1326 0.0006
1 6 4 -3.5654 0.0007
1 6 5 -3.1409 0.0003
1 6 6 -2.0604 -0.0005
1 6 7 -0.6149 -0.0010
1 6 8 0.7660 -0.0007
1 6 9 1.6318 0.0001
1 6 10 1.8094 0.0006
1 6 11 1.5590 0.0006
1 6 12 1.3414 0.0002
1 6 13 1.3914 0.0001
1 6 14 1.5437 0.0003
1 6 15 1.4767 0.0005
1 6 16 1.0759 0.0004
1 6 17 0.5175 0.0002
1 6 18 0.0410 0.0001
1 6 19 -0.2747 0.0001
1 6 20 -0.4859 -0.0001
1 6 21 -0.6127 -0.0005
1 6 22 -0.5843 -0.0008
1 7 0 -3.1563 0.0012
1 7 1 -1.7702 0.0006
1 7 2 -0.1385 0.0000
1 7 3 1.2405 -0.0002
1 7 4 1.9812 -0.0004
1 7 5 1.9964 -0.0004
1 7 6 1.4269 -0.0002
1 7 7 0.5127 0.0002
1 7 8 -0.4496 0.0003
1 7 9 -1.1494 0.0000
1 7 10 -1.4109 -0.0005
1 7 11 -1.3271 -0.0007
1 7 12 -1.1759 -0.0005
1 7 13 -1.1464 -0.0003
1 7 14 -1.1688 -0.0003
1 7 15 -1.0461 -0.0002
1 7 16 -0.7253 -0.0001
1 7 17 -0.3718 -0.0001
1 7 18 -0.1665 -0.0002
1 7 19 -0.0953 -0.0004
1 7 20 -0.0018 -0.0003
1 7 21 0.1747 0.0001
1 8 0 3.3939 -0.0003
1 8 1 2.5833 0.0002
1 8 2 1.3702 0.0003
1 8 3 0.1520 0.0000
1 8 4 -0.6206 -0.0003
1 8 5 -0.7838 -0.0002
1 8 6 -0.5045 0.0001
1 8 7 -0.0575 0.0003
1 8 8 0.3784 0.0001
1 8 9 0.7457 -0.0001
1 8 10 1.0403 -0.0000
1 8 11 1.2735 0.0002
1 8 12 1.4522 0.0005
1 8 13 1.5293 0.0005
1 8 14 1.3829 0.0002
1 8 15 0.9235 -0.0001
1 8 16 0.2596 -0.0004
1 8 17 -0.2937 -0.0005
1 8 18 -0.4523 -0.0002
1 8 19 -0.2305 0.0003
1 8 20 0.0708 0.0005
1 8 21 0.1694 0.0003
1 9 0 -3.4994 0.0006
1 9 1 -3.0392 -0.0002
1 9 2 -2.0836 -0.0006
1 9 3 -0.9339 -0.0001
1 9 4 -0.0944 0.0007
1 9 5 0.1638 0.0010
1 9 6 0.0111 0.0005
1 9 7 -0.1738 -0.0002
1 9 8 -0.1991 -0.0003
1 9 9 -0.1970 0.0000
1 9 10 -0.4165 0.0003
1 9 11 -0.9376 0.0003
1 9 12 -1.5801 -0.0001
1 9 13 -2.0223 -0.0003
1 9 14 -1.9869 -0.0002
1 9 15 -1.3902 0.0003
1 9 16 -0.4214 0.0009
1 9 17 0.5048 0.0012
1 9 18 0.9709 0.0009
1 9 19 0.8453 0.0003
1 9 20 0.3834 -0.0002
1 10 0 3.2313 -0.0015
1 10 1 2.9602 -0.0006
1 10 2 2.2191 0.0002
1 10 3 1.1499 0.0002
1 10 4 0.2207 -0.0005
1 10 5 -0.1768 -0.0009
1 10 6 -0.1118 -0.0007
1 10 7 -0.0151 0.0000
1 10 8 -0.1873 0.0004
1 10 9 -0.4640 0.0002
1 10 10 -0.4034 -0.0003
1 10 11 0.2299 -0.0004
1 10 12 1.2035 -0.0002
1 10 13 1.9998 0.0001
1 10 14 2.2014 0.0001
1 10 15 1.7242 -0.0004
1 10 16 0.7982 -0.0010
1 10 17 -0.1808 -0.0015
1 10 18 -0.8248 -0.0015
1 10 19 -0.9328 -0.0010
1 11 0 -2.5236 0.0020
1 11 1 -2.2117 0.0013
1 11 2 -1.6611 0.0003
1 11 3 -0.8265 -0.0003
1 11 4 0.0122 -0.0001
1 11 5 0.4466 0.0002
1 11 6 0.3964 0.0002
1 11 7 0.2419 -0.0002
1 11 8 0.4030 -0.0005
1 11 9 0.8277 -0.0003
1 11 10 1.0047 0.0001
1 11 11 0.5119 0.0003
1 11 12 -0.5091 0.0002
1 11 13 -1.4565 -0.0001
1 11 14 -1.7963 -0.0000
1 11 15 -1.4465 0.0003
1 11 16 -0.7127 0.0009
1 11 17 0.0186 0.0012
1 11 18 0.4860 0.0014
1 12 0 1.7473 -0.0016
1 12 1 1.2189 -0.0014
1 12 2 0.7656 -0.0005
1 12 3 0.2434 0.0003
1 12 4 -0.3263 0.0005
1 12 5 -0.6478 0.0004
1 12 6 -0.5135 0.0003
1 12 7 -0.1595 0.0004
1 12 8 -0.0804 0.0004
1 12 9 -0.4544 0.0001
1 12 10 -0.8784 -0.0002
1 12 11 -0.7813 -0.0002
1 12 12 -0.0609 0.0001
1 12 13 0.7825 0.0004
1 12 14 1.1467 0.0004
1 12 15 0.8752 0.0000
1 12 16 0.2919 -0.0004
1 12 17 -0.1931 -0.0006
1 13 0 -1.2081 0.0009
1 13 1 -0.5850 0.0009
1 13 2 -0.2303 0.0005
1 13 3 -0.0056 -0.0000
1 13 4 0.2907 -0.0003
1 13 5 0.5384 -0.0004
1 13 6 0.4260 -0.0004
1 13 7 -0.0670 -0.0004
1 13 8 -0.5113 -0.0001
1 13 9 -0.4712 0.0002
1 13 10 -0.0251 0.0005
1 13 11 0.3021 0.0002
1 13 12 0.1368 -0.0003
1 13 13 -0.3335 -0.0008
1 13 14 -0.6071 -0.0009
1 13 15 -0.4332 -0.0006
1 14 0 0.7887 -0.0006
1 14 1 0.3921 -0.0005
1 14 2 0.3130 -0.0002
1 14 3 0.4361 0.0001
1 14 4 0.3897 0.0001
1 14 5 0.0839 0.0000
1 14 6 -0.1234 0.0000
1 14 7 0.1280 0.0001
1 14 8 0.7098 -0.0001
1 14 9 1.1073 -0.0004
1 14 10 0.9966 -0.0006
1 14 11 0.5792 -0.0003
1 14 12 0.2870 0.0004
1 14 13 0.2717 0.0011
1 15 0 -0.3004 0.0009
1 15 1 -0.2545 0.0003
1 15 2 -0.5471 -0.0003
1 15 3 -1.0745 -0.0007
1 15 4 -1.3544 -0.0005
1 15 5 -1.0581 -0.0002
1 15 6 -0.4354 0.0000
1 15 7 -0.0863 0.0001
1 15 8 -0.3220 0.0002
1 15 9 -0.8597 0.0004
1 15 10 -1.1786 0.0006
1 15 11 -1.0668 0.0004
1 16 1 -0.0148 -0.0005
1 16 2 0.4230 0.0006
1 16 3 1.1637 0.0013
1 16 4 1.7540 0.0013
1 16 5 1.6988 0.0009
2 -14 0 0.0454 -0.0014
2 -14 1 0.5956 -0.0004
2 -14 2 0.6911 -0.0000
2 -14 3 0.5778 -0.0003
2 -14 4 0.5841 -0.0007
2 -14 5 0.7680 -0.0007
2 -13 0 0.5983 0.0016
2 -13 1 -0.3275 0.0003
2 -13 2 -0.9280 -0.0005
2 -13 3 -1.2067 -0.0002
2 -13 4 -1.4219 0.0005
2 -13 5 -1.6932 0.0009
2 -13 6 -1.8841 0.0006
2 -13 7 -1.8292 -0.0003
2 -13 8 -1.5505 -0.0014
2 -12 0 -1.7506 -0.0013
2 -12 1 -0.8527 -0.0002
2 -12 2 0.0920 0.0008
2 -12 3 0.9067 0.0008
2 -12 4 1.6481 0.0001
2 -12 5 2.3233 -0.0006
2 -12 6 2.7442 -0.0007
2 -12 7 2.7127 0.0000
2 -12 8 2.2657 0.0010
2 -12 9 1.6531 0.0019
2 -12 10 1.0979 0.0021
2 -12 11 0.6528 0.0017
2 -11 0 2.8092 0.0011
2 -11 1 2.3790 0.0003
2 -11 2 1.5619 -0.0007
2 -11 3 0.4968 -0.0009
2 -11 4 -0.7389 -0.0004
2 -11 5 -1.9828 0.0003
2 -11 6 -2.9108 0.0005
2 -11 7 -3.2136 0.0002
2 -11 8 -2.8525 -0.0005
2 -11 9 -2.0907 -0.0011
2 -11 10 -1.2717 -0.0013
2 -11 11 -0.6144 -0.0010
2 -11 12 -0.2025 -0.0004
2 -11 13 -0.0615 0.0002
2 -10 0 -3.2394 -0.0011
2 -10 1 -3.4287 -0.0005
2 -10 2 -3.1229 0.0003
2 -10 3 -2.2558 0.0006
2 -10 4 -0.8949 0.0004
2 -10 5 0.6925 -0.0001
2 -10 6 2.0768 -0.0004
2 -10 7 2.8635 -0.0002
2 -10 8 2.9107 0.0001
2 -10 9 2.3629 0.0003
2 -10 10 1.4999 0.0003
2 -10 11 0.6005 0.0002
2 -10 12 -0.0719 -0.0002
2 -10 13 -0.2915 -0.0005
2 -10 14 -0.0190 -0.0004
2 -9 0 3.0650 0.0007
2 -9 1 3.7712 0.0005
2 -9 2 4.0585 0.0001
2 -9 3 3.6278 -0.0002
2 -9 4 2.4511 -0.0002
2 -9 5 0.8487 0.0000
2 -9 6 -0.6783 0.0001
2 -9 7 -1.7314 0.0001
2 -9 8 -2.1825 0.0001
2 -9 9 -2.1006 0.0001
2 -9 10 -1.5778 0.0002
2 -9 11 -0.7107 0.0003
2 -9 12 0.2466 0.0004
2 -9 13 0.8452 0.0006
2 -9 14 0.7346 0.0005
2 -9 15 0.0437 -0.0000
2 -9 16 -0.6317 -0.0006
2 -8 0 -2.6128 0.0009
2 -8 1 -3.7361 0.0006
2 -8 2 -4.5583 0.0003
2 -8 3 -4.6020 0.0000
2 -8 4 -3.7014 -0.0001
2 -8 5 -2.1936 -0.0000
2 -8 6 -0.6839 0.0002
2 -8 7 0.3911 0.0003
2 -8 8 0.9864 0.0001
2 -8 9 1.2626 -0.0002
2 -8 10 1.2481 -0.0004
2 -8 11 0.7908 -0.0003
2 -8 12 -0.1143 -0.0002
2 -8 13 -1.0464 -0.0002
2 -8 14 -1.3811 -0.0002
2 -8 15 -0.8802 0.0000
2 -8 16 0.0033 0.0004
2 -8 17 0.5200 0.0007
2 -7 0 2.0743 -0.0024
2 -7 1 3.5978 -0.0023
2 -7 2 4.8998 -0.0014
2 -7 3 5.4335 -0.0003
2 -7 4 4.8791 0.0004
2 -7 5 3.4917 0.0004
2 -7 6 1.9464 -0.0001
2 -7 7 0.8105 -0.0005
2 -7 8 0.1625 -0.0004
2 -7 9 -0.2660 -0.0000
2 -7 10 -0.6194 0.0003
2 -7 11 -0.6872 0.0003
2 -7 12 -0.2087 -0.0000
2 -7 13 0.6491 -0.0002
2 -7 14 1.2679 -0.0002
2 -7 15 1.1353 -0.0002
2 -7 16 0.3915 -0.0002
2 -7 17 -0.2851 -0.0001
2 -7 18 -0.3648 0.0002
2 -6 0 -1.4672 0.0020
2 -6 1 -3.3868 0.0025
2 -6 2 -5.0717 0.0019
2 -6 3 -6.0442 0.0006
2 -6 4 -5.9201 -0.0005
2 -6 5 -4.7994 -0.0008
2 -6 6 -3.2724 -0.0004
2 -6 7 -1.9788 0.0001
2 -6 8 -1.1422 0.0004
2 -6 9 -0.5504 0.0002
2 -6 10 0.0263 -0.0001
2 -6 11 0.4781 -0.0002
2 -6 12 0.4920 -0.0001
2 -6 13 0.0222 0.0002
2 -6 14 -0.4991 0.0003
2 -6 15 -0.5306 0.0004
2 -6 16 0.0037 0.0003
2 -6 17 0.6056 -0.0001
2 -6 18 0.7201 -0.0009
2 -6 19 0.3140 -0.0016
2 -5 0 0.7557 -0.0002
2 -5 1 3.0672 -0.0006
2 -5 2 5.0441 -0.0005
2 -5 3 6.3011 0.0001
2 -5 4 6.5345 0.0007
2 -5 5 5.7786 0.0009
2 -5 6 4.4660 0.0007
2 -5 7 3.1476 0.0003
2 -5 8 2.1097 -0.0000
2 -5 9 1.2723 -0.0001
2 -5 10 0.4632 -0.0000
2 -5 11 -0.2613 0.0001
2 -5 12 -0.6389 0.0001
2 -5 13 -0.5539 0.0001
2 -5 14 -0.2829 0.0000
2 -5 15 -0.2858 -0.0002
2 -5 16 -0.7243 -0.0003
2 -5 17 -1.2521 -0.0000
2 -5 18 -1.3544 0.0007
2 -5 19 -0.8882 0.0017
2 -5 20 -0.2314 0.0022
2 -4 0 0.0062 -0.0008
2 -4 1 -2.5883 -0.0011
2 -4 2 -4.8567 -0.0014
2 -4 3 -6.3462 -0.0015
2 -4 4 -6.8098 -0.0013
2 -4 5 -6.3268 -0.0007
2 -4 6 -5.2788 -0.0002
2 -4 7 -4.1144 0.0001
2 -4 8 -3.0709 0.0001
2 -4 9 -2.1067 0.0000
2 -4 10 -1.1096 0.0000
2 -4 11 -0.1463 0.0000
2 -4 12 0.5359 -0.0001
2 -4 13 0.7751 -0.0003
2 -4 14 0.7226 -0.0004
2 -4 15 0.7424 -0.0001
2 -4 16 1.0474 0.0002
2 -4 17 1.4606 0.0002
2 -4 18 1.5816 -0.0002
2 -4 19 1.2018 -0.0009
2 -4 20 0.5302 -0.0014
2 -3 0 -0.3751 -0.0001
2 -3 1 2.0604 0.0006
2 -3 2 4.4770 0.0014
2 -3 3 6.2592 0.0018
2 -3 4 7.0235 0.0014
2 -3 5 6.7866 0.0004
2 -3 6 5.9210 -0.0004
2 -3 7 4.8859 -0.0007
2 -3 8 3.9322 -0.0005
2 -3 9 3.0272 -0.0002
2 -3 10 2.0402 -0.0001
2 -3 11 0.9826 -0.0002
2 -3 12 0.0536 -0.0001
2 -3 13 -0.5407 0.0002
2 -3 14 -0.7905 0.0004
2 -3 15 -0.8840 0.0002
2 -3 16 -1.0060 -0.0002
2 -3 17 -1.1481 -0.0003
2 -3 18 -1.1356 -0.0000
2 -3 19 -0.8397 0.0003
2 -3 20 -0.3483 0.0004
2 -3 21 0.0890 0.0000
2 -2 0 -0.3863 0.0009
2 -2 1 -2.0286 0.0008
2 -2 2 -4.0568 0.0002
2 -2 3 -5.9135 -0.0003
2 -2 4 -7.0532 -0.0003
2 -2 5 -7.2340 0.0003
2 -2 6 -6.6362 0.0008
2 -2 7 -5.6837 0.0009
2 -2 8 -4.7249 0.0006
2 -2 9 -3.8522 0.0002
2 -2 10 -2.9779 0.0001
2 -2 11 -2.0323 0.0002
2 -2 12 -1.0712 0.0002
2 -2 13 -0.2265 -0.0001
2 -2 14 0.4010 -0.0002
2 -2 15 0.7856 0.0000
2 -2 16 0.9440 0.0005
2 -2 17 0.8916 0.0005
2 -2 18 0.6457 0.0000
2 -2 19 0.2623 -0.0005
2 -2 20 -0.1444 -0.0004
2 -2 21 -0.4336 0.0004
2 -1 0 2.3664 -0.0005
2 -1 1 3.0013 -0.0007
2 -1 2 4.0846 -0.0006
2 -1 3 5.4334 -0.0007
2 -1 4 6.6257 -0.0008
2 -1 5 7.2307 -0.0010
2 -1 6 7.0881 -0.0010
2 -1 7 6.3706 -0.0006
2 -1 8 5.4004 -0.0001
2 -1 9 4.4237 0.0003
2 -1 10 3.5288 0.0003
2 -1 11 2.7008 0.0000
2 -1 12 1.8976 -0.0001
2 -1 13 1.0933 0.0000
2 -1 14 0.3107 0.0002
2 -1 15 -0.3527 -0.0001
2 -1 16 -0.7537 -0.0006
2 -1 17 -0.7991 -0.0008
2 -1 18 -0.5290 -0.0003
2 -1 19 -0.0992 0.0007
2 -1 20 0.3159 0.0011
2 -1 21 0.5994 0.0004
2 -1 22 0.6949 -0.0009
2 0 0 -4.4015 -0.0004
2 0 1 -4.4809 -0.0009
2 0 2 -4.6809 -0.0009
2 0 3 -5.1694 -0.0004
2 0 4 -5.8951 0.0004
2 0 5 -6.5477 0.0009
2 0 6 -6.7781 0.0008
2 0 7 -6.4370 0.0002
2 0 8 -5.6274 -0.0004
2 0 9 -4.5898 -0.0007
2 0 10 -3.5613 -0.0006
2 0 11 -2.6869 -0.0003
2 0 12 -1.9836 -0.0001
2 0 13 -1.3626 -0.0001
2 0 14 -0.7280 -0.0002
2 0 15 -0.0980 -0.0001
2 0 16 0.3770 0.0004
2 0 17 0.5447 0.0007
2 0 18 0.4020 0.0004
2 0 19 0.1004 -0.0004
2 0 20 -0.1947 -0.0012
2 0 21 -0.4164 -0.0011
2 0 22 -0.5609 -0.0002
2 1 0 5.1203 0.0006
2 1 1 5.1702 0.0019
2 1 2 5.0732 0.0026
2 1 3 4.9956 0.0021
2 1 4 5.1445 0.0008
2 1 5 5.4963 -0.0001
2 1 6 5.7842 -0.0003
2 1 7 5.7122 0.0002
2 1 8 5.1627 0.0006
2 1 9 4.2449 0.0006
2 1 10 3.2020 0.0003
2 1 11 2.2695 0.0001
2 1 12 1.5581 0.0000
2 1 13 1.0189 0.0001
2 1 14 0.5313 0.0002
2 1 15 0.0552 0.0002
2 1 16 -0.2999 -0.0000
2 1 17 -0.3827 -0.0002
2 1 18 -0.1807 -0.0002
2 1 19 0.1360 0.0002
2 1 20 0.3671 0.0007
2 1 21 0.4531 0.0009
2 1 22 0.4667 0.0006
2 2 0 -4.4754 0.0004
2 2 1 -4.5135 -0.0011
2 2 2 -4.5064 -0.0024
2 2 3 -4.3612 -0.0023
2 2 4 -4.2589 -0.0011
2 2 5 -4.3563 0.0001
2 2 6 -4.5606 0.0003
2 2 7 -4.5964 -0.0003
2 2 8 -4.2480 -0.0006
2 2 9 -3.5264 -0.0003
2 2 10 -2.6398 0.0003
2 2 11 -1.8331 0.0005
2 2 12 -1.2284 0.0003
2 2 13 -0.7700 -0.0001
2 2 14 -0.3131 -0.0002
2 2 15 0.2043 -0.0002
2 2 16 0.6541 -0.0001
2 2 17 0.8021 -0.0001
2 2 18 0.5282 -0.0001
2 2 19 -0.0325 -0.0003
2 2 20 -0.5795 -0.0003
2 2 21 -0.8749 -0.0003
2 2 22 -0.8780 -0.0002
2 3 0 3.5919 -0.0021
2 3 1 3.3689 -0.0008
2 3 2 3.3755 0.0007
2 3 3 3.2904 0.0011
2 3 4 3.1414 0.0001
2 3 5 3.1392 -0.0011
2 3 6 3.3305 -0.0012
2 3 7 3.4896 -0.0002
2 3 8 3.3341 0.0006
2 3 9 2.7961 0.0004
2 3 10 2.0774 -0.0004
2 3 11 1.4678 -0.0009
2 3 12 1.1134 -0.0006
2 3 13 0.9173 0.0000
2 3 14 0.6326 0.0003
2 3 15 0.0785 0.0001
2 3 16 -0.6757 -0.0001
2 3 17 -1.3090 -0.0001
2 3 18 -1.4597 0.0001
2 3 19 -0.9944 0.0003
2 3 20 -0.1191 0.0003
2 3 21 0.7513 0.0002
2 3 22 1.2447 0.0001
2 4 0 -3.2469 0.0028
2 4 1 -2.7742 0.0025
2 4 2 -2.6802 0.0011
2 4 3 -2.5429 0.0002
2 4 4 -2.2546 0.0006
2 4 5 -2.0609 0.0017
2 4 6 -2.1754 0.0020
2 4 7 -2.4711 0.0010
2 4 8 -2.5904 -0.0004
2 4 9 -2.3054 -0.0008
2 4 10 -1.7285 -0.0002
2 4 11 -1.1891 0.0005
2 4 12 -0.9400 0.0005
2 4 13 -0.9624 0.0000
2 4 14 -0.9912 -0.0003
2 4 15 -0.7100 -0.0001
2 4 16 0.0180 0.0002
2 4 17 1.0152 0.0003
2 4 18 1.8477 0.0002
2 4 19 2.0695 0.0001
2 4 20 1.5133 -0.0000
2 4 21 0.4283 -0.0002
2 4 22 -0.6474 -0.0005
2 5 0 3.2019 -0.0011
2 5 1 2.7108 -0.0021
2 5 2 2.6051 -0.0017
2 5 3 2.4562 -0.0007
2 5 4 2.0199 -0.0003
2 5 5 1.5190 -0.0008
2 5 6 1.3463 -0.0013
2 5 7 1.5908 -0.0009
2 5 8 1.9356 0.0002
2 5 9 1.9909 0.0009
2 5 10 1.6553 0.0008
2 5 11 1.1495 0.0002
2 5 12 0.7683 -0.0001
2 5 13 0.6415 -0.0000
2 5 14 0.6781 0.0001
2 5 15 0.6551 -0.0001
2 5 16 0.3496 -0.0003
2 5 17 -0.3263 -0.0002
2 5 18 -1.2195 -0.0001
2 5 19 -1.9478 -0.0002
2 5 20 -2.0999 -0.0004
2 5 21 -1.5307 -0.0002
2 5 22 -0.5199 0.0004
2 6 0 -2.9695 -0.0022
2 6 1 -2.5434 -0.0003
2 6 2 -2.4524 0.0008
2 6 3 -2.3912 0.0005
2 6 4 -2.0124 -0.0003
2 6 5 -1.3864 -0.0005
2 6 6 -0.9351 -0.0002
2 6 7 -0.9575 0.0000
2 6 8 -1.3233 -0.0003
2 6 9 -1.6410 -0.0007
2 6 10 -1.6419 -0.0007
2 6 11 -1.3447 -0.0003
2 6 12 -0.9162 -0.0001
2 6 13 -0.4831 0.0000
2 6 14 -0.1020 0.0001
2 6 15 0.1831 0.0004
2 6 16 0.3527 0.0003
2 6 17 0.4798 -0.0001
2 6 18 0.6980 -0.0005
2 6 19 1.0423 -0.0003
2 6 20 1.3401 0.0004
2 6 21 1.3283 0.0007
2 6 22 0.9169 0.0003
2 7 0 2.4939 0.0041
2 7 1 2.0778 0.0024
2 7 2 1.8474 0.0005
2 7 3 1.7562 -0.0003
2 7 4 1.5159 0.0002
2 7 5 1.0300 0.0009
2 7 6 0.5630 0.0011
2 7 7 0.4472 0.0008
2 7 8 0.7193 0.0005
2 7 9 1.1150 0.0003
2 7 10 1.3653 0.0001
2 7 11 1.3947 -0.0000
2 7 12 1.2310 -0.0001
2 7 13 0.8446 -0.0000
2 7 14 0.1896 -0.0001
2 7 15 -0.6137 -0.0004
2 7 16 -1.2480 -0.0004
2 7 17 -1.4319 0.0002
2 7 18 -1.1753 0.0010
2 7 19 -0.7608 0.0011
2 7 20 -0.4697 0.0004
2 7 21 -0.3559 -0.0006
2 8 0 -1.9101 -0.0034
2 8 1 -1.5945 -0.0023
2 8 2 -1.2094 -0.0005
2 8 3 -0.9268 0.0007
2 8 4 -0.6676 0.0005
2 8 5 -0.3119 -0.0003
2 8 6 0.0466 -0.0009
2 8 7 0.1720 -0.0008
2 8 8 -0.0264 -0.0004
2 8 9 -0.3887 0.0001
2 8 10 -0.7062 0.0004
2 8 11 -0.9312 0.0005
2 8 12 -1.1095 0.0004
2 8 13 -1.1542 0.0001
2 8 14 -0.8228 -0.0000
2 8 15 0.0028 0.0001
2 8 16 1.0569 0.0002
2 8 17 1.8025 -0.0002
2 8 18 1.8516 -0.0010
2 8 19 1.2740 -0.0015
2 8 20 0.4979 -0.0011
2 8 21 -0.0636 -0.0001
2 9 0 1.1907 0.0019
2 9 1 1.1970 0.0011
2 9 2 0.9517 -0.0003
2 9 3 0.6254 -0.0014
2 9 4 0.3016 -0.0013
2 9 5 -0.0646 -0.0004
2 9 6 -0.4518 0.0004
2 9 7 -0.6918 0.0005
2 9 8 -0.6473 0.0001
2 9 9 -0.3930 -0.0003
2 9 10 -0.1250 -0.0005
2 9 11 0.0864 -0.0005
2 9 12 0.3506 -0.0004
2 9 13 0.7190 -0.0002
2 9 14 0.9702 0.0001
2 9 15 0.7486 0.0002
2 9 16 -0.0409 0.0001
2 9 17 -1.0282 0.0001
2 9 18 -1.6305 0.0005
2 9 19 -1.5297 0.0010
2 9 20 -0.9033 0.0011
2 10 0 -0.3500 -0.0014
2 10 1 -0.7130 -0.0007
2 10 2 -0.8751 0.0005
2 10 3 -0.8355 0.0014
2 10 4 -0.6834 0.0013
2 10 5 -0.4009 0.0005
2 10 6 0.0501 -0.0003
2 10 7 0.5455 -0.0003
2 10 8 0.8457 0.0001
2 10 9 0.8473 0.0004
2 10 10 0.6936 0.0004
2 10 11 0.5749 0.0002
2 10 12 0.4745 0.0002
2 10 13 0.2131 0.0002
2 10 14 -0.2416 0.0002
2 10 15 -0.6054 0.0000
2 10 16 -0.5108 -0.0001
2 10 17 0.0866 -0.0001
2 10 18 0.7967 -0.0001
2 10 19 1.1273 -0.0002
2 11 0 -0.2974 0.0014
2 11 1 0.1598 0.0011
2 11 2 0.6065 0.0003
2 11 3 0.8962 -0.0005
2 11 4 1.0749 -0.0006
2 11 5 1.1137 0.0001
2 11 6 0.8654 0.0007
2 11 7 0.3104 0.0006
2 11 8 -0.2915 -0.0001
2 11 9 -0.6153 -0.0006
2 11 10 -0.6131 -0.0004
2 11 11 -0.5389 0.0002
2 11 12 -0.6074 0.0004
2 11 13 -0.7166 -0.0000
2 11 14 -0.5967 -0.0005
2 11 15 -0.2016 -0.0005
2 11 16 0.1579 -0.0003
2 11 17 0.1314 -0.0001
2 11 18 -0.2708 -0.0002
2 12 0 0.4243 -0.0008
2 12 1 0.1570 -0.0011
2 12 2 -0.2049 -0.0009
2 12 3 -0.4785 -0.0003
2 12 4 -0.7418 0.0000
2 12 5 -1.0535 -0.0003
2 12 6 -1.2287 -0.0009
2 12 7 -1.0319 -0.0009
2 12 8 -0.5363 -0.0001
2 12 9 -0.1265 0.0007
2 12 10 -0.0778 0.0006
2 12 11 -0.2267 -0.0002
2 12 12 -0.1707 -0.0008
2 12 13 0.2278 -0.0005
2 12 14 0.6556 0.0003
2 12 15 0.7173 0.0009
2 12 16 0.4080 0.0008
2 12 17 0.1163 0.0004
2 13 0 -0.1745 -0.0003
2 13 1 -0.1222 0.0005
2 13 2 -0.0147 0.0009
2 13 3 -0.0497 0.0005
2 13 4 -0.0982 -0.0001
2 13 5 0.0950 -0.0001
2 13 6 0.5066 0.0004
2 13 7 0.8105 0.0007
2 13 8 0.7966 0.0001
2 13 9 0.6687 -0.0006
2 13 10 0.7873 -0.0008
2 13 11 1.1579 -0.0000
2 13 12 1.3406 0.0009
2 13 13 0.9484 0.0010
2 13 14 0.1426 0.0003
2 13 15 -0.4920 -0.0007
2 13 16 -0.5616 -0.0009
2 14 0 0.0560 0.0013
2 14 1 0.0679 0.0001
2 14 2 0.0463 -0.0009
2 14 3 0.2601 -0.0008
2 14 4 0.6550 -0.0000
2 14 5 0.8526 0.0005
2 14 6 0.6030 0.0003
2 14 7 0.0917 -0.0001
2 14 8 -0.3160 -0.0000
2 14 9 -0.5520 0.0006
2 14 10 -0.8920 0.0010
2 14 11 -1.4871 0.0005
2 14 12 -2.0081 -0.0005
2 14 13 -1.9251 -0.0011
2 14 14 -1.1328 -0.0007
2 15 0 -0.2828 -0.0017
2 15 1 -0.3147 -0.0003
2 15 2 -0.1868 0.0011
2 15 3 -0.2285 0.0015
2 15 4 -0.5917 0.0009
2 15 5 -1.0001 0.0001
2 15 6 -1.0491 -0.0001
2 15 7 -0.6775 0.0001
2 15 8 -0.1977 0.0001
2 15 9 0.1402 -0.0005
2 15 10 0.4563 -0.0012
2 15 11 0.9932 -0.0011
2 16 1 0.6587 0.0004
2 16 2 0.4834 -0.0010
2 16 3 0.2452 -0.0017
2 16 4 0.2607 -0.0015
2 16 5 0.5058 -0.0009
2 16 6 0.6496 -0.0006
3 -14 0 0.5646 0.0013
3 -14 1 0.8533 0.0006
3 -14 2 0.9238 -0.0002
3 -13 0 -0.5691 -0.0012
3 -13 1 -0.7404 -0.0002
3 -13 2 -0.9490 0.0007
3 -13 3 -0.8241 0.0011
3 -13 4 -0.3521 0.0006
3 -13 5 0.1438 -0.0004
3 -13 6 0.3585 -0.0014
3 -13 7 0.2743 -0.0018
3 -12 0 1.0697 0.0023
3 -12 1 1.0101 0.0002
3 -12 2 1.1950 -0.0013
3 -12 3 1.1940 -0.0016
3 -12 4 0.7953 -0.0009
3 -12 5 0.1967 0.0002
3 -12 6 -0.2451 0.0009
3 -12 7 -0.3699 0.0011
3 -12 8 -0.2808 0.0008
3 -12 9 -0.1396 0.0001
3 -11 0 -1.8469 -0.0056
3 -11 1 -1.7137 -0.0019
3 -11 2 -1.7973 0.0010
3 -11 3 -1.7833 0.0019
3 -11 4 -1.4146 0.0011
3 -11 5 -0.7640 -0.0002
3 -11 6 -0.1248 -0.0010
3 -11 7 0.2902 -0.0009
3 -11 8 0.4680 -0.0002
3 -11 9 0.4651 0.0005
3 -11 10 0.2876 0.0007
3 -11 11 -0.0428 0.0004
3 -11 12 -0.3808 -0.0001
3 -10 0 2.3780 0.0089
3 -10 1 2.4618 0.0050
3 -10 2 2.5347 0.0008
3 -10 3 2.4191 -0.0014
3 -10 4 1.9798 -0.0013
3 -10 5 1.3046 -0.0000
3 -10 6 0.6172 0.0010
3 -10 7 0.0581 0.0010
3 -10 8 -0.3662 0.0003
3 -10 9 -0.6276 -0.0006
3 -10 10 -0.5926 -0.0009
3 -10 11 -0.1857 -0.0004
3 -10 12 0.4051 0.0003
3 -10 13 0.8000 0.0007
3 -9 0 -2.3587 -0.0089
3 -9 1 -2.8316 -0.0065
3 -9 2 -3.0870 -0.0029
3 -9 3 -2.9359 -0.0000
3 -9 4 -2.3740 0.0010
3 -9 5 -1.6361 0.0005
3 -9 6 -0.9927 -0.0004
3 -9 7 -0.5049 -0.0008
3 -9 8 -0.0483 -0.0004
3 -9 9 0.4083 0.0003
3 -9 10 0.6424 0.0007
3 -9 11 0.3940 0.0005
3 -9 12 -0.2713 -0.0002
3 -9 13 -0.9187 -0.0007
3 -9 14 -1.1176 -0.0005
3 -9 15 -0.8198 0.0003
3 -8 0 1.8795 0.0050
3 -8 1 2.6213 0.0046
3 -8 2 3.1681 0.0029
3 -8 3 3.1753 0.0010
3 -8 4 2.6206 -0.0002
3 -8 5 1.8473 -0.0005
3 -8 6 1.2477 -0.0003
3 -8 7 0.8992 0.0000
3 -8 8 0.5639 0.0001
3 -8 9 0.0659 -0.0001
3 -8 10 -0.4049 -0.0004
3 -8 11 -0.4591 -0.0003
3 -8 12 0.0271 0.0001
3 -8 13 0.7089 0.0005
3 -8 14 1.0932 0.0004
3 -8 15 1.0087 -0.0003
3 -8 16 0.6858 -0.0010
3 -7 0 -1.3403 -0.0003
3 -7 1 -1.9923 -0.0009
3 -7 2 -2.6718 -0.0008
3 -7 3 -2.9171 -0.0004
3 -7 4 -2.5773 0.0000
3 -7 5 -1.9520 0.0003
3 -7 6 -1.4760 0.0003
3 -7 7 -1.2707 0.0003
3 -7 8 -1.0624 0.0002
3 -7 9 -0.5734 0.0002
3 -7 10 0.0691 0.0003
3 -7 11 0.4144 0.0002
3 -7 12 0.1927 -0.0000
3 -7 13 -0.3553 -0.0004
3 -7 14 -0.7301 -0.0004
3 -7 15 -0.7076 0.0001
3 -7 16 -0.5179 0.0008
3 -7 17 -0.4823 0.0010
3 -6 0 1.1446 -0.0021
3 -6 1 1.4209 -0.0014
3 -6 2 1.9150 -0.0008
3 -6 3 2.2122 -0.0006
3 -6 4 2.0858 -0.0005
3 -6 5 1.7266 -0.0005
3 -6 6 1.5081 -0.0004
3 -6 7 1.5336 -0.0002
3 -6 8 1.4934 0.0000
3 -6 9 1.0361 0.0000
3 -6 10 0.2452 -0.0001
3 -6 11 -0.3616 -0.0003
3 -6 12 -0.3645 -0.0002
3 -6 13 0.0912 0.0001
3 -6 14 0.4507 0.0003
3 -6 15 0.3658 0.0001
3 -6 16 0.0528 -0.0004
3 -6 17 -0.0162 -0.0006
3 -6 18 0.3024 -0.0003
3 -5 0 -1.2984 0.0027
3 -5 1 -1.2279 0.0017
3 -5 2 -1.4004 0.0007
3 -5 3 -1.5394 0.0003
3 -5 4 -1.4341 0.0006
3 -5 5 -1.2079 0.0009
3 -5 6 -1.1803 0.0008
3 -5 7 -1.4451 0.0002
3 -5 8 -1.6642 -0.0004
3 -5 9 -1.3816 -0.0006
3 -5 10 -0.5612 -0.0004
3 -5 11 0.2744 0.0000
3 -5 12 0.5286 0.0003
3 -5 13 0.1466 0.0001
3 -5 14 -0.3281 -0.0001
3 -5 15 -0.3398 -0.0002
3 -5 16 0.0990 0.0000
3 -5 17 0.4735 0.0002
3 -5 18 0.3696 0.0000
3 -5 19 -0.0913 -0.0004
3 -4 0 1.4403 -0.0033
3 -4 1 1.2148 -0.0018
3 -4 2 1.1842 0.0001
3 -4 3 1.1993 0.0009
3 -4 4 1.0692 0.0004
3 -4 5 0.8396 -0.0006
3 -4 6 0.7832 -0.0010
3 -4 7 1.0623 -0.0005
3 -4 8 1.4447 0.0003
3 -4 9 1.4517 0.0008
3 -4 10 0.8527 0.0007
3 -4 11 -0.0246 0.0003
3 -4 12 -0.5561 -0.0001
3 -4 13 -0.4294 -0.0002
3 -4 14 0.0474 -0.0001
3 -4 15 0.2766 0.0000
3 -4 16 -0.0126 0.0000
3 -4 17 -0.5266 0.0001
3 -4 18 -0.7698 0.0002
3 -4 19 -0.5647 0.0005
3 -4 20 -0.1673 0.0005
3 -3 0 -1.3132 0.0040
3 -3 1 -1.0211 0.0025
3 -3 2 -0.8812 0.0002
3 -3 3 -0.8787 -0.0013
3 -3 4 -0.8589 -0.0012
3 -3 5 -0.7428 -0.0002
3 -3 6 -0.6492 0.0005
3 -3 7 -0.7547 0.0004
3 -3 8 -1.0350 -0.0002
3 -3 9 -1.2041 -0.0006
3 -3 10 -0.9710 -0.0005
3 -3 11 -0.3645 -0.0002
3 -3 12 0.2447 0.0000
3 -3 13 0.4858 0.0001
3 -3 14 0.3467 0.0000
3 -3 15 0.1645 0.0001
3 -3 16 0.2605 0.0001
3 -3 17 0.6161 0.0000
3 -3 18 0.9239 -0.0002
3 -3 19 0.9230 -0.0005
3 -3 20 0.6389 -0.0005
3 -2 0 0.9167 -0.0040
3 -2 1 0.5881 -0.0030
3 -2 2 0.3188 -0.0008
3 -2 3 0.2254 0.0008
3 -2 4 0.2926 0.0010
3 -2 5 0.4112 0.0003
3 -2 6 0.4988 -0.0002
3 -2 7 0.5669 0.0001
3 -2 8 0.6652 0.0005
3 -2 9 0.7764 0.0006
3 -2 10 0.7939 0.0001
3 -2 11 0.6217 -0.0004
3 -2 12 0.2849 -0.0004
3 -2 13 -0.0816 -0.0001
3 -2 14 -0.3620 0.0002
3 -2 15 -0.5624 0.0001
3 -2 16 -0.7696 -0.0001
3 -2 17 -1.0147 -0.0002
3 -2 18 -1.2030 -0.0000
3 -2 19 -1.1929 0.0003
3 -2 20 -0.9371 0.0005
3 -2 21 -0.5387 0.0002
3 -1 0 -0.2106 0.0032
3 -1 1 0.0425 0.0024
3 -1 2 0.3499 0.0008
3 -1 3 0.5986 -0.0004
3 -1 4 0.6498 -0.0004
3 -1 5 0.4626 0.0002
3 -1 6 0.1474 0.0004
3 -1 7 -0.1178 -0.0001
3 -1 8 -0.2389 -0.0008
3 -1 9 -0.2755 -0.0009
3 -1 10 -0.3500 -0.0001
3 -1 11 -0.4913 0.0008
3 -1 12 -0.5822 0.0010
3 -1 13 -0.4664 0.0004
3 -1 14 -0.1006 -0.0002
3 -1 15 0.4058 -0.0005
3 -1 16 0.8855 -0.0002
3 -1 17 1.2260 0.0001
3 -1 18 1.3924 0.0002
3 -1 19 1.3757 0.0002
3 -1 20 1.1622 0.0001
3 -1 21 0.7709 0.0001
3 0 0 -0.8658 -0.0023
3 0 1 -0.9965 -0.0014
3 0 2 -1.1487 -0.0002
3 0 3 -1.3648 0.0005
3 0 4 -1.5329 0.0002
3 0 5 -1.4720 -0.0006
3 0 6 -1.1313 -0.0009
3 0 7 -0.6808 -0.0003
3 0 8 -0.3644 0.0006
3 0 9 -0.2542 0.0009
3 0 10 -0.1865 0.0002
3 0 11 0.0351 -0.0007
3 0 12 0.3882 -0.0011
3 0 13 0.6193 -0.0007
3 0 14 0.4908 0.0000
3 0 15 0.0177 0.0005
3 0 16 -0.5520 0.0006
3 0 17 -0.9644 0.0003
3 0 18 -1.1405 -0.0000
3 0 19 -1.1474 -0.0004
3 0 20 -1.0510 -0.0008
3 0 21 -0.8445 -0.0011
3 0 22 -0.5162 -0.0010
3 1 0 2.0298 0.0021
3 1 1 2.2063 0.0011
3 1 2 2.2270 -0.0000
3 1 3 2.2230 -0.0005
3 1 4 2.2500 -0.0001
3 1 5 2.1949 0.0006
3 1 6 1.9059 0.0010
3 1 7 1.4083 0.0006
3 1 8 0.9296 -0.0001
3 1 9 0.6711 -0.0005
3 1 10 0.5845 -0.0003
3 1 11 0.4332 0.0003
3 1 12 0.0866 0.0007
3 1 13 -0.2943 0.0005
3 1 14 -0.4039 0.0000
3 1 15 -0.1129 -0.0003
3 1 16 0.3924 -0.0005
3 1 17 0.7889 -0.0005
3 1 18 0.9009 -0.0003
3 1 19 0.7960 0.0001
3 1 20 0.6450 0.0009
3 1 21 0.5398 0.0017
3 1 22 0.4535 0.0019
3 2 0 -2.7844 -0.0027
3 2 1 -3.1653 -0.0016
3 2 2 -3.3018 -0.0004
3 2 3 -3.2082 0.0002
3 2 4 -3.0040 0.0001
3 2 5 -2.7441 -0.0003
3 2 6 -2.3634 -0.0005
3 2 7 -1.8219 -0.0003
3 2 8 -1.2495 0.0000
3 2 9 -0.8663 0.0002
3 2 10 -0.7434 0.0002
3 2 11 -0.7054 -0.0000
3 2 12 -0.5251 -0.0001
3 2 13 -0.2012 0.0000
3 2 14 0.0108 0.0001
3 2 15 -0.1357 0.0002
3 2 16 -0.6063 0.0002
3 2 17 -1.0947 0.0002
3 2 18 -1.2866 0.0003
3 2 19 -1.1006 0.0001
3 2 20 -0.7021 -0.0005
3 2 21 -0.3362 -0.0013
3 2 22 -0.1563 -0.0019
3 3 0 2.9881 0.0028
3 3 1 3.4809 0.0022
3 3 2 3.8172 0.0011
3 3 3 3.8611 0.0002
3 3 4 3.6294 -0.0001
3 3 5 3.2316 -0.0002
3 3 6 2.7304 -0.0003
3 3 7 2.1301 -0.0004
3 3 8 1.4995 -0.0002
3 3 9 1.0182 -0.0000
3 3 10 0.8297 0.0000
3 3 11 0.8632 -0.0001
3 3 12 0.8741 -0.0003
3 3 13 0.7003 -0.0004
3 3 14 0.4552 -0.0003
3 3 15 0.4291 -0.0002
3 3 16 0.7921 -0.0001
3 3 17 1.4020 0.0000
3 3 18 1.8955 0.0000
3 3 19 1.9580 0.0001
3 3 20 1.5362 0.0003
3 3 21 0.8523 0.0006
3 3 22 0.2454 0.0010
3 4 0 -2.9080 -0.0010
3 4 1 -3.3469 -0.0015
3 4 2 -3.7027 -0.0012
3 4 3 -3.8555 -0.0005
3 4 4 -3.7337 0.0001
3 4 5 -3.3943 0.0007
3 4 6 -2.9398 0.0011
3 4 7 -2.4174 0.0011
3 4 8 -1.8528 0.0004
3 4 9 -1.3491 -0.0003
3 4 10 -1.0674 -0.0005
3 4 11 -1.0627 -0.0001
3 4 12 -1.1805 0.0003
3 4 13 -1.1805 0.0004
3 4 14 -0.9838 0.0001
3 4 15 -0.7768 -0.0001
3 4 16 -0.8445 -0.0000
3 4 17 -1.2917 0.0001
3 4 18 -1.9150 0.0000
3 4 19 -2.3297 -0.0003
3 4 20 -2.2386 -0.0005
3 4 21 -1.6370 -0.0005
3 4 22 -0.8153 -0.0003
3 5 0 2.7089 -0.0020
3 5 1 3.1129 -0.0007
3 5 2 3.3881 0.0001
3 5 3 3.5238 0.0003
3 5 4 3.4611 0.0001
3 5 5 3.2078 -0.0005
3 5 6 2.8568 -0.0012
3 5 7 2.4849 -0.0012
3 5 8 2.0939 -0.0004
3 5 9 1.6866 0.0007
3 5 10 1.3550 0.0011
3 5 11 1.2258 0.0006
3 5 12 1.3043 -0.0002
3 5 13 1.4243 -0.0004
3 5 14 1.3954 0.0002
3 5 15 1.2032 0.0006
3 5 16 1.0390 0.0004
3 5 17 1.1175 -0.0003
3 5 18 1.4605 -0.0005
3 5 19 1.8480 0.0000
3 5 20 1.9750 0.0008
3 5 21 1.6817 0.0010
3 5 22 1.0748 0.0005
3 6 0 -2.2767 0.0034
3 6 1 -2.7323 0.0023
3 6 2 -3.0595 0.0012
3 6 3 -3.2888 0.0003
3 6 4 -3.3659 -0.0003
3 6 5 -3.2214 -0.0001
3 6 6 -2.8894 0.0004
3 6 7 -2.4863 0.0007
3 6 8 -2.0911 0.0002
3 6 9 -1.7057 -0.0010
3 6 10 -1.3420 -0.0015
3 6 11 -1.0887 -0.0008
3 6 12 -1.0393 0.0003
3 6 13 -1.1670 0.0007
3 6 14 -1.3178 -0.0001
3 6 15 -1.3514 -0.0009
3 6 16 -1.2695 -0.0009
3 6 17 -1.1900 0.0001
3 6 18 -1.2008 0.0008
3 6 19 -1.2554 0.0005
3 6 20 -1.2151 -0.0006
3 6 21 -0.9862 -0.0013
3 6 22 -0.6188 -0.0011
3 7 0 1.5749 -0.0022
3 7 1 1.9980 -0.0016
3 7 2 2.4619 -0.0009
3 7 3 2.9967 -0.0002
3 7 4 3.5066 0.0003
3 7 5 3.7551 0.0005
3 7 6 3.5717 0.0002
3 7 7 3.0107 -0.0002
3 7 8 2.2838 0.0000
3 7 9 1.5821 0.0008
3 7 10 1.0026 0.0012
3 7 11 0.6031 0.0006
3 7 12 0.4428 -0.0006
3 7 13 0.5312 -0.0013
3 7 14 0.7725 -0.0006
3 7 15 1.0123 0.0006
3 7 16 1.1478 0.0010
3 7 17 1.1759 0.0003
3 7 18 1.1320 -0.0007
3 7 19 1.0101 -0.0006
3 7 20 0.7704 0.0003
3 7 21 0.4219 0.0012
3 8 0 -0.8578 0.0010
3 8 1 -1.0710 0.0002
3 8 2 -1.5085 -0.0005
3 8 3 -2.2721 -0.0007
3 8 4 -3.3061 -0.0007
3 8 5 -4.2378 -0.0006
3 8 6 -4.5872 -0.0003
3 8 7 -4.1404 0.0001
3 8 8 -3.0946 0.0002
3 8 9 -1.8713 -0.0002
3 8 10 -0.8349 -0.0006
3 8 11 -0.1673 -0.0003
3 8 12 0.0976 0.0007
3 8 13 0.0178 0.0014
3 8 14 -0.2709 0.0011
3 8 15 -0.5886 0.0000
3 8 16 -0.7955 -0.0006
3 8 17 -0.8571 -0.0003
3 8 18 -0.8168 0.0005
3 8 19 -0.7081 0.0005
3 8 20 -0.5183 -0.0003
3 8 21 -0.2438 -0.0011
3 9 0 0.4295 -0.0017
3 9 1 0.4199 -0.0007
3 9 2 0.6170 0.0004
3 9 3 1.2388 0.0010
3 9 4 2.4167 0.0010
3 9 5 3.8541 0.0006
3 9 6 4.8907 0.0002
3 9 7 4.9700 -0.0003
3 9 8 4.0528 -0.0005
3 9 9 2.5989 -0.0004
3 9 10 1.2023 -0.0001
3 9 11 0.2526 -0.0000
3 9 12 -0.1518 -0.0004
3 9 13 -0.1090 -0.0008
3 9 14 0.1886 -0.0007
3 9 15 0.5127 -0.0001
3 9 16 0.6712 0.0003
3 9 17 0.5961 -0.0001
3 9 18 0.3707 -0.0007
3 9 19 0.1450 -0.0007
3 9 20 0.0126 0.0001
3 10 0 -0.3056 0.0021
3 10 1 -0.2837 0.0022
3 10 2 -0.2498 0.0013
3 10 3 -0.4521 0.0002
3 10 4 -1.2334 -0.0004
3 10 5 -2.5744 -0.0004
3 10 6 -3.9200 -0.0002
3 10 7 -4.5465 0.0001
3 10 8 -4.1307 0.0004
3 10 9 -2.9683 0.0004
3 10 10 -1.6817 0.0003
3 10 11 -0.7576 0.0000
3 10 12 -0.3306 -0.0001
3 10 13 -0.2858 -0.0000
3 10 14 -0.4465 -0.0001
3 10 15 -0.6476 -0.0003
3 10 16 -0.7271 -0.0003
3 10 17 -0.5659 0.0002
3 10 18 -0.1814 0.0010
3 10 19 0.2475 0.0012
3 11 0 0.1980 0.0005
3 11 1 0.3852 -0.0014
3 11 2 0.3409 -0.0020
3 11 3 0.1986 -0.0014
3 11 4 0.3735 -0.0005
3 11 5 1.1326 0.0000
3 11 6 2.2209 0.0002
3 11 7 2.9992 0.0002
3 11 8 2.9964 0.0001
3 11 9 2.3141 -0.0000
3 11 10 1.4853 -0.0000
3 11 11 0.9743 0.0002
3 11 12 0.8419 0.0004
3 11 13 0.8521 0.0005
3 11 14 0.7999 0.0005
3 11 15 0.6723 0.0005
3 11 16 0.5323 0.0003
3 11 17 0.3606 -0.0002
3 11 18 0.0800 -0.0009
3 12 0 0.1037 -0.0047
3 12 1 -0.2615 -0.0018
3 12 2 -0.3740 0.0003
3 12 3 -0.1728 0.0009
3 12 4 0.0401 0.0006
3 12 5 -0.1311 0.0000
3 12 6 -0.7289 -0.0002
3 12 7 -1.3298 -0.0003
3 12 8 -1.4450 -0.0002
3 12 9 -1.0271 -0.0001
3 12 10 -0.5260 0.0000
3 12 11 -0.4225 -0.0001
3 12 12 -0.7449 -0.0004
3 12 13 -1.0803 -0.0005
3 12 14 -1.0300 -0.0004
3 12 15 -0.5923 -0.0002
3 12 16 -0.0893 0.0000
3 12 17 0.2064 0.0003
3 13 0 -0.3895 0.0070
3 13 1 -0.1567 0.0045
3 13 2 0.0164 0.0018
3 13 3 -0.0712 0.0003
3 13 4 -0.3387 0.0000
3 13 5 -0.4523 0.0002
3 13 6 -0.1889 0.0004
3 13 7 0.2578 0.0003
3 13 8 0.4313 0.0001
3 13 9 0.1174 -0.0002
3 13 10 -0.3655 -0.0004
3 13 11 -0.4624 -0.0004
3 13 12 0.0231 -0.0001
3 13 13 0.6900 0.0002
3 13 14 0.9300 0.0002
3 13 15 0.5239 -0.0002
3 13 16 -0.1854 -0.0005
3 14 0 0.2888 -0.0064
3 14 1 0.4659 -0.0044
3 14 2 0.4841 -0.0019
3 14 3 0.5217 -0.0003
3 14 4 0.6956 0.0001
3 14 5 0.8577 -0.0001
3 14 6 0.7365 -0.0003
3 14 7 0.3081 -0.0002
3 14 8 -0.0706 0.0001
3 14 9 -0.0070 0.0004
3 14 10 0.4553 0.0008
3 14 11 0.8139 0.0009
3 14 12 0.6232 0.0006
3 14 13 -0.0072 0.0001
3 14 14 -0.5027 -0.0001
3 15 0 0.1347 0.0044
3 15 1 -0.3726 0.0028
3 15 2 -0.6709 0.0007
3 15 3 -0.7713 -0.0007
3 15 4 -0.8679 -0.0009
3 15 5 -1.0235 -0.0005
3 15 6 -1.0331 -0.0002
3 15 7 -0.6882 -0.0001
3 15 8 -0.1286 -0.0001
3 15 9 0.2060 -0.0002
3 15 10 0.0374 -0.0005
3 15 11 -0.4090 -0.0008
3 16 2 0.4979 0.0003
3 16 3 0.6275 0.0013
3 16 4 0.6400 0.0013
3 16 5 0.7527 0.0008
3 16 6 0.9121 0.0004
4 -13 0 1.9443 0.0011
4 -13 1 2.2877 0.0012
4 -13 2 1.9145 0.0009
4 -13 3 0.8541 0.0004
4 -12 0 -1.9539 -0.0019
4 -12 1 -2.5133 -0.0014
4 -12 2 -2.3942 -0.0007
4 -12 3 -1.3484 -0.0002
4 -12 4 0.1219 -0.0002
4 -12 5 1.1493 -0.0005
4 -12 6 1.2260 -0.0009
4 -12 7 0.5592 -0.0009
4 -11 0 0.9953 0.0030
4 -11 1 1.6206 0.0022
4 -11 2 1.8577 0.0009
4 -11 3 1.2147 -0.0001
4 -11 4 -0.1067 -0.0004
4 -11 5 -1.3111 0.0001
4 -11 6 -1.6814 0.0009
4 -11 7 -1.1466 0.0013
4 -11 8 -0.2362 0.0011
4 -11 9 0.4278 0.0004
4 -11 10 0.5761 -0.0001
4 -10 0 0.2259 -0.0026
4 -10 1 -0.2063 -0.0023
4 -10 2 -0.6265 -0.0014
4 -10 3 -0.4821 -0.0001
4 -10 4 0.3330 0.0008
4 -10 5 1.3136 0.0009
4 -10 6 1.7797 0.0002
4 -10 7 1.4558 -0.0008
4 -10 8 0.6372 -0.0012
4 -10 9 -0.1363 -0.0007
4 -10 10 -0.5106 0.0000
4 -10 11 -0.4860 0.0005
4 -10 12 -0.2895 0.0003
4 -9 0 -0.8348 -0.0006
4 -9 1 -0.6952 0.0001
4 -9 2 -0.3479 0.0007
4 -9 3 -0.2084 0.0006
4 -9 4 -0.5160 -0.0003
4 -9 5 -1.0785 -0.0012
4 -9 6 -1.4467 -0.0012
4 -9 7 -1.3226 -0.0004
4 -9 8 -0.7837 0.0004
4 -9 9 -0.1598 0.0007
4 -9 10 0.2486 0.0002
4 -9 11 0.3472 -0.0003
4 -9 12 0.2463 -0.0005
4 -9 13 0.1470 -0.0004
4 -9 14 0.1897 -0.0001
4 -8 0 0.7043 0.0044
4 -8 1 0.7047 0.0035
4 -8 2 0.5220 0.0015
4 -8 3 0.3769 -0.0003
4 -8 4 0.4292 -0.0006
4 -8 5 0.6353 0.0001
4 -8 6 0.8079 0.0010
4 -8 7 0.7982 0.0010
4 -8 8 0.6020 0.0004
4 -8 9 0.3221 -0.0001
4 -8 10 0.0855 -0.0002
4 -8 11 -0.0074 0.0000
4 -8 12 0.0689 0.0003
4 -8 13 0.2108 0.0003
4 -8 14 0.2241 0.0003
4 -8 15 0.0056 0.0003
4 -7 0 -0.3816 -0.0058
4 -7 1 -0.2984 -0.0058
4 -7 2 -0.1801 -0.0037
4 -7 3 -0.1765 -0.0008
4 -7 4 -0.2769 0.0011
4 -7 5 -0.3575 0.0011
4 -7 6 -0.3389 0.0002
4 -7 7 -0.2724 -0.0006
4 -7 8 -0.2537 -0.0005
4 -7 9 -0.2893 -0.0002
4 -7 10 -0.3056 0.0001
4 -7 11 -0.2906 0.0001
4 -7 12 -0.3452 0.0000
4 -7 13 -0.5271 -0.0000
4 -7 14 -0.6897 -0.0001
4 -7 15 -0.5884 -0.0002
4 -7 16 -0.1872 -0.0003
4 -6 0 0.4020 0.0039
4 -6 1 0.1455 0.0050
4 -6 2 -0.0843 0.0040
4 -6 3 -0.0083 0.0014
4 -6 4 0.3055 -0.0009
4 -6 5 0.5465 -0.0016
4 -6 6 0.5077 -0.0010
4 -6 7 0.2937 -0.0001
4 -6 8 0.1688 0.0002
4 -6 9 0.2427 -0.0000
4 -6 10 0.3774 -0.0002
4 -6 11 0.4148 -0.0002
4 -6 12 0.4054 -0.0001
4 -6 13 0.5158 -0.0000
4 -6 14 0.7335 -0.0000
4 -6 15 0.7931 0.0000
4 -6 16 0.4829 0.0001
4 -6 17 -0.0361 0.0001
4 -5 0 -0.8806 -0.0004
4 -5 1 -0.5611 -0.0022
4 -5 2 -0.1250 -0.0025
4 -5 3 -0.0514 -0.0012
4 -5 4 -0.4386 0.0007
4 -5 5 -0.9320 0.0015
4 -5 6 -1.1125 0.0011
4 -5 7 -0.9105 0.0001
4 -5 8 -0.6075 -0.0003
4 -5 9 -0.4729 -0.0001
4 -5 10 -0.4895 0.0003
4 -5 11 -0.4753 0.0004
4 -5 12 -0.3889 0.0002
4 -5 13 -0.3824 -0.0000
4 -5 14 -0.5289 -0.0001
4 -5 15 -0.6196 -0.0001
4 -5 16 -0.3691 0.0000
4 -5 17 0.1859 0.0002
4 -5 18 0.6226 0.0003
4 -4 0 1.5886 -0.0019
4 -4 1 1.4155 -0.0006
4 -4 2 0.8903 0.0006
4 -4 3 0.5143 0.0006
4 -4 4 0.6301 -0.0004
4 -4 5 1.0979 -0.0011
4 -4 6 1.4791 -0.0010
4 -4 7 1.4892 -0.0001
4 -4 8 1.2206 0.0006
4 -4 9 0.9400 0.0005
4 -4 10 0.7670 0.0000
4 -4 11 0.6295 -0.0004
4 -4 12 0.4852 -0.0004
4 -4 13 0.4404 -0.0001
4 -4 14 0.5652 0.0002
4 -4 15 0.6676 0.0003
4 -4 16 0.4142 0.0001
4 -4 17 -0.2582 -0.0003
4 -4 18 -0.9395 -0.0007
4 -4 19 -1.0834 -0.0009
4 -3 0 -2.2959 0.0014
4 -3 1 -2.3493 0.0016
4 -3 2 -1.9676 0.0009
4 -3 3 -1.4178 0.0000
4 -3 4 -1.1024 -0.0001
4 -3 5 -1.1674 0.0004
4 -3 6 -1.4109 0.0007
4 -3 7 -1.5412 0.0003
4 -3 8 -1.4576 -0.0004
4 -3 9 -1.2579 -0.0007
4 -3 10 -1.0474 -0.0005
4 -3 11 -0.8419 -0.0000
4 -3 12 -0.6702 0.0003
4 -3 13 -0.6564 0.0002
4 -3 14 -0.8764 -0.0001
4 -3 15 -1.1369 -0.0003
4 -3 16 -1.0323 -0.0003
4 -3 17 -0.3433 -0.0000
4 -3 18 0.6290 0.0005
4 -3 19 1.2370 0.0009
4 -3 20 1.0684 0.0010
4 -2 0 3.0337 0.0017
4 -2 1 3.1645 -0.0005
4 -2 2 2.9817 -0.0013
4 -2 3 2.4823 -0.0007
4 -2 4 1.9040 0.0002
4 -2 5 1.5000 0.0004
4 -2 6 1.3382 -0.0000
4 -2 7 1.3137 -0.0003
4 -2 8 1.2996 -0.0001
4 -2 9 1.2411 0.0004
4 -2 10 1.1266 0.0006
4 -2 11 0.9560 0.0003
4 -2 12 0.7926 -0.0000
4 -2 13 0.7960 -0.0002
4 -2 14 1.0914 -0.0002
4 -2 15 1.5483 0.0000
4 -2 16 1.7563 0.0002
4 -2 17 1.3427 0.0002
4 -2 18 0.3730 0.0000
4 -2 19 -0.6080 -0.0003
4 -2 20 -1.0118 -0.0006
4 -1 0 -3.9211 -0.0047
4 -1 1 -3.9713 -0.0017
4 -1 2 -3.8173 0.0007
4 -1 3 -3.3801 0.0011
4 -1 4 -2.7201 0.0002
4 -1 5 -2.0259 -0.0006
4 -1 6 -1.4896 -0.0006
4 -1 7 -1.1928 -0.0001
4 -1 8 -1.0915 0.0002
4 -1 9 -1.0744 0.0000
4 -1 10 -1.0328 -0.0002
4 -1 11 -0.9164 -0.0003
4 -1 12 -0.7798 -0.0001
4 -1 13 -0.7783 0.0001
4 -1 14 -1.0548 0.0001
4 -1 15 -1.5599 0.0001
4 -1 16 -1.9825 0.0001
4 -1 17 -1.9348 -0.0000
4 -1 18 -1.2880 -0.0002
4 -1 19 -0.3406 -0.0003
4 -1 20 0.3889 -0.0004
4 -1 21 0.5828 -0.0002
4 0 0 4.7882 0.0051
4 0 1 4.8156 0.0029
4 0 2 4.5940 0.0002
4 0 3 4.1152 -0.0011
4 0 4 3.3750 -0.0006
4 0 5 2.4790 0.0004
4 0 6 1.6460 0.0008
4 0 7 1.0832 0.0005
4 0 8 0.8467 0.0001
4 0 9 0.8179 -0.0000
4 0 10 0.8137 0.0001
4 0 11 0.7347 0.0001
4 0 12 0.6323 -0.0001
4 0 13 0.6563 -0.0001
4 0 14 0.9233 -0.0001
4 0 15 1.3926 -0.0000
4 0 16 1.8388 -0.0001
4 0 17 1.9669 -0.0002
4 0 18 1.6210 0.0000
4 0 19 0.9281 0.0004
4 0 20 0.2311 0.0007
4 0 21 -0.1646 0.0008
4 1 0 -5.2397 -0.0030
4 1 1 -5.3977 -0.0021
4 1 2 -5.2273 -0.0003
4 1 3 -4.7779 0.0009
4 1 4 -4.0115 0.0008
4 1 5 -2.9476 -0.0001
4 1 6 -1.7903 -0.0006
4 1 7 -0.8600 -0.0005
4 1 8 -0.3692 -0.0002
4 1 9 -0.2667 -0.0001
4 1 10 -0.3151 -0.0000
4 1 11 -0.3239 0.0001
4 1 12 -0.3049 0.0003
4 1 13 -0.4150 0.0003
4 1 14 -0.7658 0.0001
4 1 15 -1.2882 -0.0002
4 1 16 -1.7569 -0.0002
4 1 17 -1.9318 -0.0000
4 1 18 -1.7067 0.0000
4 1 19 -1.1761 -0.0001
4 1 20 -0.5834 -0.0004
4 1 21 -0.1707 -0.0005
4 2 0 5.0692 0.0005
4 2 1 5.4087 0.0004
4 2 2 5.4215 -0.0003
4 2 3 5.1847 -0.0009
4 2 4 4.6154 -0.0008
4 2 5 3.5997 -0.0003
4 2 6 2.2292 0.0001
4 2 7 0.8637 0.0001
4 2 8 -0.0903 0.0000
4 2 9 -0.4801 0.0000
4 2 10 -0.4788 0.0000
4 2 11 -0.3620 -0.0001
4 2 12 -0.2373 -0.0004
4 2 13 -0.0013 -0.0005
4 2 14 0.4676 -0.0003
4 2 15 1.1132 0.0001
4 2 16 1.7006 0.0004
4 2 17 1.9810 0.0003
4 2 18 1.8540 0.0002
4 2 19 1.4087 0.0001
4 2 20 0.8568 0.0001
4 2 21 0.4155 -0.0002
4 2 22 0.1975 -0.0006
4 3 0 -4.3363 0.0014
4 3 1 -4.8785 0.0011
4 3 2 -5.1178 0.0009
4 3 3 -5.1507 0.0006
4 3 4 -4.9095 0.0004
4 3 5 -4.1984 0.0003
4 3 6 -2.9400 0.0004
4 3 7 -1.3786 0.0004
4 3 8 0.0105 0.0003
4 3 9 0.8524 0.0001
4 3 10 1.1176 -0.0001
4 3 11 1.0431 0.0001
4 3 12 0.8435 0.0003
4 3 13 0.5350 0.0004
4 3 14 0.0298 0.0002
4 3 15 -0.6554 -0.0001
4 3 16 -1.3291 -0.0002
4 3 17 -1.7488 -0.0002
4 3 18 -1.7878 -0.0001
4 3 19 -1.4933 -0.0001
4 3 20 -1.0297 -0.0001
4 3 21 -0.5878 0.0004
4 3 22 -0.3028 0.0012
4 4 0 3.1433 -0.0021
4 4 1 3.9598 -0.0021
4 4 2 4.5085 -0.0014
4 4 3 4.8045 -0.0003
4 4 4 4.8165 0.0005
4 4 5 4.4104 0.0004
4 4 6 3.4657 -0.0002
4 4 7 2.0781 -0.0007
4 4 8 0.6103 -0.0006
4 4 9 -0.5176 -0.0001
4 4 10 -1.1107 0.0002
4 4 11 -1.2721 0.0002
4 4 12 -1.2106 -0.0001
4 4 13 -1.0191 -0.0001
4 4 14 -0.6563 0.0000
4 4 15 -0.1036 0.0002
4 4 16 0.5201 0.0002
4 4 17 1.0138 -0.0001
4 4 18 1.2326 -0.0003
4 4 19 1.1604 -0.0002
4 4 20 0.8837 0.0000
4 4 21 0.5355 -0.0001
4 4 22 0.2486 -0.0008
4 5 0 -1.6617 0.0002
4 5 1 -2.6953 0.0015
4 5 2 -3.6284 0.0015
4 5 3 -4.2707 0.0003
4 5 4 -4.5033 -0.0011
4 5 5 -4.2700 -0.0014
4 5 6 -3.5636 -0.0007
4 5 7 -2.4767 0.0002
4 5 8 -1.2466 0.0004
4 5 9 -0.1754 -0.0000
4 5 10 0.5497 -0.0004
4 5 11 0.9553 -0.0004
4 5 12 1.1850 -0.0001
4 5 13 1.3159 0.0000
4 5 14 1.2948 -0.0002
4 5 15 1.0449 -0.0005
4 5 16 0.5950 -0.0004
4 5 17 0.0855 -0.0000
4 5 18 -0.3283 0.0004
4 5 19 -0.5515 0.0005
4 5 20 -0.5582 0.0003
4 5 21 -0.3828 0.0002
4 6 0 0.2387 0.0043
4 6 1 1.2210 0.0015
4 6 2 2.3807 -0.0005
4 6 3 3.3913 -0.0005
4 6 4 3.9502 0.0006
4 6 5 3.9323 0.0015
4 6 6 3.4035 0.0012
4 6 7 2.5468 0.0004
4 6 8 1.5867 0.0000
4 6 9 0.7207 0.0002
4 6 10 0.0430 0.0005
4 6 11 -0.4876 0.0003
4 6 12 -0.9736 -0.0000
4 6 13 -1.4454 -0.0002
4 6 14 -1.8061 0.0000
4 6 15 -1.9140 0.0003
4 6 16 -1.7084 0.0004
4 6 17 -1.2488 0.0003
4 6 18 -0.6620 0.0001
4 6 19 -0.0894 -0.0001
4 6 20 0.3245 -0.0003
4 6 21 0.4604 -0.0004
4 7 0 0.8478 -0.0079
4 7 1 0.1292 -0.0051
4 7 2 -0.9298 -0.0017
4 7 3 -2.0928 0.0003
4 7 4 -2.9870 0.0003
4 7 5 -3.3386 -0.0004
4 7 6 -3.1215 -0.0006
4 7 7 -2.5171 -0.0003
4 7 8 -1.7647 -0.0000
4 7 9 -1.0328 -0.0002
4 7 10 -0.3679 -0.0003
4 7 11 0.2758 -0.0001
4 7 12 0.9475 0.0002
4 7 13 1.6109 0.0004
4 7 14 2.1360 0.0002
4 7 15 2.3867 0.0001
4 7 16 2.3143 0.0000
4 7 17 1.9604 -0.0001
4 7 18 1.3907 -0.0004
4 7 19 0.6723 -0.0007
4 7 20 -0.0672 -0.0005
4 7 21 -0.6097 -0.0000
4 8 0 -1.6325 0.0074
4 8 1 -1.1236 0.0058
4 8 2 -0.3343 0.0026
4 8 3 0.7094 -0.0001
4 8 4 1.7602 -0.0010
4 8 5 2.4842 -0.0007
4 8 6 2.6940 -0.0003
4 8 7 2.4424 -0.0003
4 8 8 1.9164 -0.0004
4 8 9 1.2671 -0.0002
4 8 10 0.5311 -0.0001
4 8 11 -0.3101 -0.0002
4 8 12 -1.2086 -0.0004
4 8 13 -1.9914 -0.0003
4 8 14 -2.4383 -0.0001
4 8 15 -2.4471 -0.0001
4 8 16 -2.1257 -0.0004
4 8 17 -1.6957 -0.0006
4 8 18 -1.2881 -0.0001
4 8 19 -0.8502 0.0008
4 8 20 -0.2786 0.0012
4 9 0 2.2875 -0.0042
4 9 1 1.8133 -0.0034
4 9 2 1.2045 -0.0011
4 9 3 0.3472 0.0009
4 9 4 -0.7075 0.0015
4 9 5 -1.6738 0.0010
4 9 6 -2.2414 0.0003
4 9 7 -2.3062 0.0002
4 9 8 -1.9826 0.0004
4 9 9 -1.4236 0.0005
4 9 10 -0.6699 0.0005
4 9 11 0.3096 0.0006
4 9 12 1.4349 0.0006
4 9 13 2.4025 0.0002
4 9 14 2.8099 -0.0004
4 9 15 2.4595 -0.0005
4 9 16 1.5718 0.0002
4 9 17 0.6707 0.0010
4 9 18 0.1912 0.0010
4 9 19 0.1566 0.0000
4 9 20 0.2304 -0.0010
4 10 0 -2.8902 0.0021
4 10 1 -2.3643 0.0013
4 10 2 -1.7895 -0.0005
4 10 3 -1.0261 -0.0020
4 10 4 0.0272 -0.0021
4 10 5 1.1639 -0.0010
4 10 6 1.9819 0.0002
4 10 7 2.2232 0.0006
4 10 8 1.9529 0.0004
4 10 9 1.4104 -0.0002
4 10 10 0.7308 -0.0005
4 10 11 -0.1395 -0.0007
4 10 12 -1.2386 -0.0006
4 10 13 -2.3281 -0.0001
4 10 14 -2.9006 0.0008
4 10 15 -2.5363 0.0012
4 10 16 -1.3143 0.0006
4 10 17 0.1326 -0.0006
4 10 18 1.0382 -0.0013
4 10 19 1.0600 -0.0009
4 11 0 3.4100 -0.0016
4 11 1 2.8715 -0.0012
4 11 2 2.2943 0.0000
4 11 3 1.5811 0.0014
4 11 4 0.5262 0.0018
4 11 5 -0.7622 0.0009
4 11 6 -1.8211 -0.0004
4 11 7 -2.2156 -0.0012
4 11 8 -1.9170 -0.0010
4 11 9 -1.2772 -0.0003
4 11 10 -0.6503 0.0002
4 11 11 -0.0800 0.0004
4 11 12 0.6198 0.0002
4 11 13 1.4920 -0.0004
4 11 14 2.1951 -0.0011
4 11 15 2.2012 -0.0016
4 11 16 1.2866 -0.0012
4 11 17 -0.1605 -0.0001
4 11 18 -1.3550 0.0008
4 12 0 -3.6574 0.0005
4 12 1 -3.2472 0.0011
4 12 2 -2.7612 0.0011
4 12 3 -2.1867 0.0004
4 12 4 -1.2590 -0.0003
4 12 5 0.0557 -0.0003
4 12 6 1.3315 0.0003
4 12 7 1.9879 0.0008
4 12 8 1.8095 0.0007
4 12 9 1.1329 0.0002
4 12 10 0.5112 -0.0002
4 12 11 0.2120 -0.0001
4 12 12 0.0551 0.0005
4 12 13 -0.2729 0.0013
4 12 14 -0.7855 0.0018
4 12 15 -1.1138 0.0020
4 12 16 -0.8661 0.0015
4 12 17 -0.0573 0.0006
4 13 0 3.3116 0.0015
4 13 1 3.1794 0.0007
4 13 2 2.9333 -0.0005
4 13 3 2.6502 -0.0012
4 13 4 2.0685 -0.0009
4 13 5 1.0024 -0.0003
4 13 6 -0.2897 -0.0000
4 13 7 -1.2208 -0.0001
4 13 8 -1.3840 -0.0001
4 13 9 -0.9267 0.0002
4 13 10 -0.4034 0.0005
4 13 11 -0.2590 0.0001
4 13 12 -0.4654 -0.0009
4 13 13 -0.6489 -0.0021
4 13 14 -0.5317 -0.0027
4 13 15 -0.2112 -0.0026
4 14 0 -2.3353 -0.0027
4 14 1 -2.4410 -0.0028
4 14 2 -2.4594 -0.0013
4 14 3 -2.5181 0.0004
4 14 4 -2.4152 0.0010
4 14 5 -1.8657 0.0004
4 14 6 -0.8941 -0.0003
4 14 7 0.0788 -0.0006
4 14 8 0.5822 -0.0004
4 14 9 0.5273 -0.0003
4 14 10 0.2704 -0.0003
4 14 11 0.2457 -0.0001
4 14 12 0.5562 0.0008
4 14 13 0.9332 0.0020
4 15 0 1.2258 0.0019
4 15 1 1.3258 0.0031
4 15 2 1.4060 0.0023
4 15 3 1.6182 0.0004
4 15 4 1.8667 -0.0009
4 15 5 1.8675 -0.0007
4 15 6 1.4502 0.0003
4 15 7 0.7763 0.0009
4 15 8 0.2117 0.0006
4 15 9 -0.0222 0.0000
4 15 10 -0.0416 -0.0002
5 -12 0 -0.0631 -0.0003
5 -12 1 1.0845 0.0006
5 -12 2 1.6144 0.0013
5 -12 3 1.3130 0.0017
5 -11 0 1.1060 0.0019
5 -11 1 -0.2657 0.0007
5 -11 2 -1.3500 -0.0007
5 -11 3 -1.5935 -0.0014
5 -11 4 -0.9953 -0.0013
5 -11 5 0.0205 -0.0009
5 -11 6 0.9200 -0.0007
5 -11 7 1.3238 -0.0009
5 -10 0 -1.5865 -0.0032
5 -10 1 -0.6687 -0.0021
5 -10 2 0.4178 -0.0004
5 -10 3 1.0324 0.0009
5 -10 4 0.9032 0.0011
5 -10 5 0.1910 0.0006
5 -10 6 -0.7002 0.0002
5 -10 7 -1.3487 0.0004
5 -10 8 -1.4949 0.0010
5 -10 9 -1.1656 0.0015
5 -10 10 -0.6587 0.0012
5 -9 0 1.0816 0.0033
5 -9 1 0.8871 0.0027
5 -9 2 0.3091 0.0011
5 -9 3 -0.2200 -0.0004
5 -9 4 -0.3663 -0.0009
5 -9 5 -0.0614 -0.0005
5 -9 6 0.5341 0.0001
5 -9 7 1.1298 0.0003
5 -9 8 1.4273 -0.0001
5 -9 9 1.2934 -0.0007
5 -9 10 0.8856 -0.0009
5 -9 11 0.5505 -0.0005
5 -9 12 0.5145 0.0003
5 -8 0 -0.2073 -0.0020
5 -8 1 -0.4374 -0.0018
5 -8 2 -0.3910 -0.0008
5 -8 3 -0.1996 0.0003
5 -8 4 -0.0626 0.0007
5 -8 5 -0.1147 0.0006
5 -8 6 -0.3825 0.0001
5 -8 7 -0.7583 -0.0003
5 -8 8 -1.0125 -0.0004
5 -8 9 -0.9379 -0.0001
5 -8 10 -0.5680 0.0001
5 -8 11 -0.2174 0.0002
5 -8 12 -0.2120 -0.0001
5 -8 13 -0.5509 -0.0006
5 -8 14 -0.8830 -0.0007
5 -7 0 -0.1560 0.0002
5 -7 1 -0.0170 0.0002
5 -7 2 0.0704 -0.0002
5 -7 3 0.0786 -0.0006
5 -7 4 0.0446 -0.0006
5 -7 5 0.0348 -0.0003
5 -7 6 0.1203 -0.0001
5 -7 7 0.3059 0.0001
5 -7 8 0.4515 0.0002
5 -7 9 0.3444 0.0003
5 -7 10 -0.0633 0.0003
5 -7 11 -0.5021 0.0002
5 -7 12 -0.5671 0.0001
5 -7 13 -0.1136 0.0002
5 -7 14 0.5577 0.0003
5 -7 15 0.9613 0.0002
5 -6 0 -0.2909 0.0012
5 -6 1 -0.0185 0.0008
5 -6 2 0.2083 0.0009
5 -6 3 0.3591 0.0009
5 -6 4 0.4310 0.0005
5 -6 5 0.4308 -0.0000
5 -6 6 0.3442 -0.0002
5 -6 7 0.1741 -0.0002
5 -6 8 0.0324 -0.0000
5 -6 9 0.1232 -0.0001
5 -6 10 0.5351 -0.0002
5 -6 11 1.0411 -0.0001
5 -6 12 1.1995 0.0001
5 -6 13 0.7484 0.0002
5 -6 14 -0.1000 0.0000
5 -6 15 -0.8144 -0.0002
5 -6 16 -1.0130 -0.0001
5 -5 0 1.1950 -0.0019
5 -5 1 0.5234 -0.0011
5 -5 2 -0.2000 -0.0007
5 -5 3 -0.7809 -0.0005
5 -5 4 -1.1178 -0.0002
5 -5 5 -1.2026 0.0003
5 -5 6 -1.0653 0.0005
5 -5 7 -0.7661 0.0003
5 -5 8 -0.4549 0.0001
5 -5 9 -0.3649 0.0000
5 -5 10 -0.6295 0.0002
5 -5 11 -1.0661 0.0001
5 -5 12 -1.2239 -0.0002
5 -5 13 -0.7654 -0.0005
5 -5 14 0.1645 -0.0003
5 -5 15 1.0031 0.0001
5 -5 16 1.2555 0.0004
5 -5 17 0.9174 0.0002
5 -4 0 -2.0531 0.0021
5 -4 1 -1.1667 0.0012
5 -4 2 -0.0540 0.0004
5 -4 3 0.9548 -0.0001
5 -4 4 1.6442 -0.0003
5 -4 5 1.9506 -0.0006
5 -4 6 1.8957 -0.0006
5 -4 7 1.5462 -0.0003
5 -4 8 1.0584 0.0001
5 -4 9 0.6931 0.0001
5 -4 10 0.6574 -0.0002
5 -4 11 0.8625 -0.0003
5 -4 12 0.8958 -0.0000
5 -4 13 0.3612 0.0005
5 -4 14 -0.6814 0.0005
5 -4 15 -1.6546 0.0000
5 -4 16 -1.9212 -0.0005
5 -4 17 -1.3474 -0.0006
5 -4 18 -0.4110 -0.0003
5 -3 0 2.6403 -0.0018
5 -3 1 1.7047 -0.0012
5 -3 2 0.3823 -0.0004
5 -3 3 -0.8997 0.0001
5 -3 4 -1.8473 0.0004
5 -3 5 -2.3805 0.0006
5 -3 6 -2.5346 0.0005
5 -3 7 -2.3545 0.0002
5 -3 8 -1.9203 -0.0002
5 -3 9 -1.4238 -0.0004
5 -3 10 -1.1017 -0.0001
5 -3 11 -1.0030 0.0003
5 -3 12 -0.8508 0.0003
5 -3 13 -0.2505 -0.0001
5 -3 14 0.8688 -0.0004
5 -3 15 2.0311 -0.0002
5 -3 16 2.5180 0.0003
5 -3 17 1.9747 0.0007
5 -3 18 0.7435 0.0005
5 -3 19 -0.4058 0.0001
5 -2 0 -2.9427 0.0014
5 -2 1 -2.1326 0.0012
5 -2 2 -0.7493 0.0006
5 -2 3 0.7108 0.0001
5 -2 4 1.8547 -0.0001
5 -2 5 2.5704 -0.0001
5 -2 6 2.9365 -0.0002
5 -2 7 3.0287 -0.0002
5 -2 8 2.8592 0.0001
5 -2 9 2.4791 0.0005
5 -2 10 2.0452 0.0005
5 -2 11 1.6945 0.0002
5 -2 12 1.3485 -0.0002
5 -2 13 0.7327 -0.0002
5 -2 14 -0.3145 0.0001
5 -2 15 -1.5341 0.0003
5 -2 16 -2.3169 0.0001
5 -2 17 -2.1675 -0.0003
5 -2 18 -1.1501 -0.0004
5 -2 19 0.1204 -0.0003
5 -1 0 2.8673 -0.0014
5 -1 1 2.4330 -0.0012
5 -1 2 1.2309 -0.0005
5 -1 3 -0.2986 0.0001
5 -1 4 -1.6764 0.0001
5 -1 5 -2.6663 -0.0002
5 -1 6 -3.2940 -0.0003
5 -1 7 -3.6561 -0.0001
5 -1 8 -3.7653 0.0000
5 -1 9 -3.5869 -0.0002
5 -1 10 -3.1657 -0.0005
5 -1 11 -2.6361 -0.0005
5 -1 12 -2.0774 -0.0002
5 -1 13 -1.4069 0.0001
5 -1 14 -0.4928 0.0001
5 -1 15 0.5962 -0.0001
5 -1 16 1.4950 -0.0002
5 -1 17 1.7675 -0.0001
5 -1 18 1.2781 0.0000
5 -1 19 0.3491 0.0002
5 -1 20 -0.4600 0.0003
5 0 0 -2.3336 0.0008
5 0 1 -2.4220 0.0012
5 0 2 -1.7086 0.0006
5 0 3 -0.4049 -0.0002
5 0 4 1.0871 -0.0006
5 0 5 2.4286 -0.0002
5 0 6 3.4730 0.0003
5 0 7 4.2002 0.0003
5 0 8 4.5871 0.0000
5 0 9 4.5791 -0.0001
5 0 10 4.1748 0.0002
5 0 11 3.4866 0.0004
5 0 12 2.6744 0.0003
5 0 13 1.8199 -0.0001
5 0 14 0.9039 -0.0003
5 0 15 -0.0681 -0.0002
5 0 16 -0.9350 0.0001
5 0 17 -1.4241 0.0002
5 0 18 -1.3635 0.0002
5 0 19 -0.8604 0.0001
5 0 20 -0.2548 -0.0000
5 1 0 1.5738 0.0013
5 1 1 2.0626 -0.0002
5 1 2 1.9198 -0.0007
5 1 3 1.1386 -0.0001
5 1 4 -0.1144 0.0006
5 1 5 -1.5846 0.0006
5 1 6 -3.0205 0.0001
5 1 7 -4.2138 -0.0002
5 1 8 -4.9959 -0.0001
5 1 9 -5.2479 0.0001
5 1 10 -4.9454 0.0001
5 1 11 -4.1906 -0.0001
5 1 12 -3.1720 -0.0001
5 1 13 -2.0654 0.0002
5 1 14 -0.9656 0.0005
5 1 15 0.0804 0.0005
5 1 16 0.9836 0.0001
5 1 17 1.5856 -0.0001
5 1 18 1.7503 -0.0002
5 1 19 1.4933 -0.0002
5 1 20 1.0090 -0.0002
5 1 21 0.5515 -0.0002
5 2 0 -0.9068 -0.0034
5 2 1 -1.6195 -0.0015
5 2 2 -1.8532 0.0002
5 2 3 -1.5879 0.0006
5 2 4 -0.8158 -0.0000
5 2 5 0.4089 -0.0004
5 2 6 1.9146 -0.0003
5 2 7 3.4223 -0.0000
5 2 8 4.6271 -0.0000
5 2 9 5.2983 -0.0002
5 2 10 5.3414 -0.0002
5 2 11 4.8040 -0.0000
5 2 12 3.8328 -0.0000
5 2 13 2.6084 -0.0003
5 2 14 1.2924 -0.0006
5 2 15 0.0187 -0.0005
5 2 16 -1.0777 -0.0001
5 2 17 -1.8452 0.0002
5 2 18 -2.1623 0.0003
5 2 19 -2.0209 0.0002
5 2 20 -1.5610 0.0002
5 2 21 -1.0035 0.0004
5 3 0 0.2147 0.0033
5 3 1 1.1779 0.0020
5 3 2 1.6620 0.0003
5 3 3 1.7426 -0.0005
5 3 4 1.4016 -0.0004
5 3 5 0.5689 0.0001
5 3 6 -0.7204 0.0002
5 3 7 -2.2465 0.0001
5 3 8 -3.6851 0.0001
5 3 9 -4.7563 0.0002
5 3 10 -5.3072 0.0003
5 3 11 -5.2951 0.0001
5 3 12 -4.7395 -0.0000
5 3 13 -3.7084 0.0002
5 3 14 -2.3354 0.0004
5 3 15 -0.8268 0.0003
5 3 16 0.5636 -0.0000
5 3 17 1.5885 -0.0004
5 3 18 2.0818 -0.0005
5 3 19 2.0291 -0.0002
5 3 20 1.5838 -0.0001
5 3 21 0.9926 -0.0001
5 4 0 0.9127 -0.0015
5 4 1 -0.3573 -0.0009
5 4 2 -1.1788 0.0001
5 4 3 -1.6199 0.0005
5 4 4 -1.6600 0.0003
5 4 5 -1.1810 -0.0002
5 4 6 -0.1462 -0.0003
5 4 7 1.2703 -0.0001
5 4 8 2.7580 0.0001
5 4 9 4.0522 -0.0000
5 4 10 5.0204 -0.0002
5 4 11 5.5925 -0.0001
5 4 12 5.6642 0.0001
5 4 13 5.1166 0.0002
5 4 14 3.9397 0.0001
5 4 15 2.3267 0.0001
5 4 16 0.6416 0.0003
5 4 17 -0.7159 0.0005
5 4 18 -1.4658 0.0005
5 4 19 -1.5516 0.0003
5 4 20 -1.1511 0.0001
5 4 21 -0.5771 0.0000
5 5 0 -2.5212 0.0007
5 5 1 -1.1303 0.0000
5 5 2 0.0514 -0.0007
5 5 3 0.9848 -0.0008
5 5 4 1.5410 -0.0003
5 5 5 1.4963 0.0004
5 5 6 0.7393 0.0006
5 5 7 -0.5627 0.0002
5 5 8 -2.0523 -0.0002
5 5 9 -3.4352 -0.0004
5 5 10 -4.6154 -0.0003
5 5 11 -5.5798 -0.0001
5 5 12 -6.2016 -0.0001
5 5 13 -6.2206 -0.0003
5 5 14 -5.4414 -0.0004
5 5 15 -3.9469 -0.0004
5 5 16 -2.1205 -0.0004
5 5 17 -0.4703 -0.0003
5 5 18 0.6012 -0.0001
5 5 19 0.9492 0.0001
5 5 20 0.7127 0.0001
5 5 21 0.2211 -0.0001
5 6 0 4.1679 -0.0011
5 6 1 2.9450 -0.0004
5 6 2 1.5967 0.0004
5 6 3 0.2276 0.0007
5 6 4 -0.9126 0.0004
5 6 5 -1.4469 -0.0002
5 6 6 -1.1252 -0.0004
5 6 7 -0.0585 -0.0002
5 6 8 1.3471 0.0003
5 6 9 2.7140 0.0006
5 6 10 3.9288 0.0006
5 6 11 5.0429 0.0003
5 6 12 5.9871 0.0000
5 6 13 6.4590 -0.0000
5 6 14 6.1292 0.0002
5 6 15 4.9502 0.0004
5 6 16 3.2529 0.0004
5 6 17 1.5595 0.0000
5 6 18 0.3063 -0.0006
5 6 19 -0.3196 -0.0009
5 6 20 -0.3883 -0.0007
5 6 21 -0.1442 -0.0001
5 7 0 -5.3566 0.0007
5 7 1 -4.4271 0.0004
5 7 2 -3.1225 0.0000
5 7 3 -1.5517 -0.0002
5 7 4 -0.0093 -0.0001
5 7 5 1.0386 -0.0000
5 7 6 1.2172 -0.0001
5 7 7 0.5384 -0.0002
5 7 8 -0.6060 -0.0004
5 7 9 -1.7857 -0.0005
5 7 10 -2.8576 -0.0005
5 7 11 -3.9236 -0.0002
5 7 12 -4.9923 0.0003
5 7 13 -5.7648 0.0006
5 7 14 -5.8189 0.0005
5 7 15 -4.9985 0.0001
5 7 16 -3.5898 -0.0002
5 7 17 -2.1181 0.0001
5 7 18 -0.9967 0.0009
5 7 19 -0.3492 0.0014
5 7 20 -0.0766 0.0013
5 8 0 5.7853 0.0005
5 8 1 5.1494 0.0008
5 8 2 4.0016 0.0007
5 8 3 2.4373 0.0002
5 8 4 0.7486 -0.0002
5 8 5 -0.5790 -0.0002
5 8 6 -1.1106 0.0001
5 8 7 -0.7798 0.0004
5 8 8 0.0575 0.0004
5 8 9 0.9512 0.0002
5 8 10 1.7490 -0.0000
5 8 11 2.6207 -0.0002
5 8 12 3.6829 -0.0006
5 8 13 4.6668 -0.0010
5 8 14 5.0462 -0.0009
5 8 15 4.5168 -0.0004
5 8 16 3.3122 0.0000
5 8 17 2.0247 -0.0000
5 8 18 1.1352 -0.0006
5 8 19 0.7233 -0.0013
5 8 20 0.5664 -0.0014
5 9 0 -5.4172 -0.0002
5 9 1 -5.0664 -0.0013
5 9 2 -4.1829 -0.0017
5 9 3 -2.7987 -0.0011
5 9 4 -1.1537 -0.0001
5 9 5 0.2815 0.0004
5 9 6 1.0231 0.0002
5 9 7 0.9148 -0.0001
5 9 8 0.2586 -0.0000
5 9 9 -0.4664 0.0003
5 9 10 -1.0550 0.0005
5 9 11 -1.7115 0.0006
5 9 12 -2.6887 0.0006
5 9 13 -3.8221 0.0006
5 9 14 -4.5184 0.0005
5 9 15 -4.2648 -0.0000
5 9 16 -3.1372 -0.0005
5 9 17 -1.7688 -0.0005
5 9 18 -0.8232 0.0001
5 9 19 -0.5118 0.0007
5 10 0 4.6191 -0.0017
5 10 1 4.4945 -0.0002
5 10 2 3.9570 0.0011
5 10 3 2.9307 0.0012
5 10 4 1.5143 0.0004
5 10 5 0.0825 -0.0004
5 10 6 -0.8547 -0.0006
5 10 7 -0.9957 -0.0003
5 10 8 -0.4913 -0.0002
5 10 9 0.2034 -0.0004
5 10 10 0.7766 -0.0006
5 10 11 1.3428 -0.0006
5 10 12 2.2161 -0.0003
5 10 13 3.3946 0.0000
5 10 14 4.3505 0.0005
5 10 15 4.4230 0.0012
5 10 16 3.4388 0.0017
5 10 17 1.9146 0.0016
5 10 18 0.6372 0.0007
5 11 0 -3.9040 0.0023
5 11 1 -3.9511 0.0016
5 11 2 -3.7396 0.0004
5 11 3 -3.1475 -0.0003
5 11 4 -2.1198 -0.0001
5 11 5 -0.8464 0.0005
5 11 6 0.2446 0.0007
5 11 7 0.7427 0.0004
5 11 8 0.5653 0.0001
5 11 9 0.0032 0.0000
5 11 10 -0.5916 0.0001
5 11 11 -1.1613 0.0000
5 11 12 -1.9288 -0.0001
5 11 13 -2.9966 -0.0004
5 11 14 -4.0183 -0.0009
5 11 15 -4.3692 -0.0018
5 11 16 -3.6961 -0.0026
5 11 17 -2.2789 -0.0027
5 12 0 3.3110 -0.0000
5 12 1 3.6277 -0.0006
5 12 2 3.7332 -0.0005
5 12 3 3.5353 -0.0002
5 12 4 2.9302 -0.0002
5 12 5 1.9578 -0.0005
5 12 6 0.8805 -0.0006
5 12 7 0.0760 -0.0005
5 12 8 -0.2100 -0.0000
5 12 9 -0.0279 0.0004
5 12 10 0.3794 0.0008
5 12 11 0.8532 0.0009
5 12 12 1.4482 0.0007
5 12 13 2.2463 0.0004
5 12 14 3.0721 0.0003
5 12 15 3.4890 0.0010
5 12 16 3.1480 0.0021
5 13 0 -2.4613 -0.0029
5 13 1 -3.1328 -0.0017
5 13 2 -3.6108 -0.0006
5 13 3 -3.7818 -0.0001
5 13 4 -3.5560 0.0000
5 13 5 -2.9375 0.0001
5 13 6 -2.0666 0.0003
5 13 7 -1.1936 0.0003
5 13 8 -0.5647 0.0000
5 13 9 -0.2869 -0.0005
5 13 10 -0.2990 -0.0011
5 13 11 -0.4853 -0.0015
5 13 12 -0.7984 -0.0013
5 13 13 -1.2346 -0.0006
5 13 14 -1.6968 0.0003
5 14 0 1.3352 0.0042
5 14 1 2.1231 0.0030
5 14 2 2.8696 0.0012
5 14 3 3.3600 -0.0001
5 14 4 3.4664 -0.0003
5 14 5 3.1953 -0.0001
5 14 6 2.6493 0.0001
5 14 7 1.9700 0.0001
5 14 8 1.3019 0.0001
5 14 9 0.7626 0.0003
5 14 10 0.4152 0.0009
5 14 11 0.2642 0.0014
5 14 12 0.2759 0.0015
5 15 1 -0.9204 -0.0028
5 15 2 -1.5877 -0.0006
5 15 3 -2.1728 0.0011
5 15 4 -2.4799 0.0015
5 15 5 -2.4821 0.0009
5 15 6 -2.2672 0.0000
5 15 7 -1.9208 -0.0004
5 15 8 -1.4812 -0.0004
6 -11 0 -0.0570 -0.0012
6 -11 1 -0.0296 -0.0012
6 -10 0 -0.6605 0.0008
6 -10 1 -0.6912 0.0010
6 -10 2 -0.6869 0.0006
6 -10 3 -0.7437 -0.0001
6 -10 4 -0.8710 -0.0004
6 -10 5 -0.9419 -0.0002
6 -10 6 -0.8182 0.0004
6 -10 7 -0.4977 0.0008
6 -9 0 1.5596 -0.0002
6 -9 1 1.7170 -0.0003
6 -9 2 1.6848 -0.0001
6 -9 3 1.6039 0.0001
6 -9 4 1.5640 0.0003
6 -9 5 1.5083 0.0002
6 -9 6 1.3190 -0.0002
6 -9 7 0.9730 -0.0006
6 -9 8 0.5712 -0.0007
6 -9 9 0.2231 -0.0004
6 -9 10 -0.0443 0.0001
6 -8 0 -2.0581 -0.0004
6 -8 1 -2.4812 -0.0006
6 -8 2 -2.5537 -0.0005
6 -8 3 -2.4451 -0.0004
6 -8 4 -2.3040 -0.0002
6 -8 5 -2.1257 -0.0002
6 -8 6 -1.8117 -0.0001
6 -8 7 -1.3477 0.0001
6 -8 8 -0.8689 0.0004
6 -8 9 -0.5280 0.0004
6 -8 10 -0.3443 0.0002
6 -8 11 -0.2258 -0.0001
6 -8 12 -0.1139 -0.0002
6 -7 0 1.9386 0.0009
6 -7 1 2.6563 0.0011
6 -7 2 2.9581 0.0008
6 -7 3 2.9842 0.0003
6 -7 4 2.8996 -0.0001
6 -7 5 2.7237 -0.0001
6 -7 6 2.3514 0.0001
6 -7 7 1.7489 0.0002
6 -7 8 1.0820 -0.0000
6 -7 9 0.6027 -0.0003
6 -7 10 0.4228 -0.0002
6 -7 11 0.4456 0.0000
6 -7 12 0.5149 0.0003
6 -7 13 0.5659 0.0003
6 -6 0 -1.3993 -0.0010
6 -6 1 -2.2869 -0.0011
6 -6 2 -2.8748 -0.0007
6 -6 3 -3.1995 0.0001
6 -6 4 -3.3599 0.0008
6 -6 5 -3.3562 0.0007
6 -6 6 -3.0632 0.0001
6 -6 7 -2.4019 -0.0004
6 -6 8 -1.5184 -0.0003
6 -6 9 -0.7340 0.0001
6 -6 10 -0.2965 0.0004
6 -6 11 -0.2084 0.0001
6 -6 12 -0.3117 -0.0005
6 -6 13 -0.4817 -0.0007
6 -6 14 -0.6783 -0.0004
6 -6 15 -0.8349 -0.0000
6 -5 0 0.7192 0.0002
6 -5 1 1.5786 0.0006
6 -5 2 2.4162 0.0005
6 -5 3 3.1393 -0.0004
6 -5 4 3.7038 -0.0013
6 -5 5 4.0343 -0.0014
6 -5 6 3.9796 -0.0004
6 -5 7 3.4194 0.0006
6 -5 8 2.4393 0.0008
6 -5 9 1.3519 0.0002
6 -5 10 0.4923 -0.0005
6 -5 11 -0.0067 -0.0005
6 -5 12 -0.2191 0.0002
6 -5 13 -0.2428 0.0008
6 -5 14 -0.0894 0.0008
6 -5 15 0.2209 0.0002
6 -5 16 0.5306 -0.0003
6 -4 0 -0.0057 0.0009
6 -4 1 -0.7148 0.0001
6 -4 2 -1.7292 -0.0004
6 -4 3 -2.8518 0.0000
6 -4 4 -3.8675 0.0010
6 -4 5 -4.5935 0.0015
6 -4 6 -4.8645 0.0007
6 -4 7 -4.5593 -0.0006
6 -4 8 -3.7054 -0.0012
6 -4 9 -2.5351 -0.0007
6 -4 10 -1.3701 0.0003
6 -4 11 -0.4199 0.0008
6 -4 12 0.2890 0.0003
6 -4 13 0.7848 -0.0005
6 -4 14 1.0118 -0.0008
6 -4 15 0.8812 -0.0005
6 -4 16 0.4508 0.0002
6 -4 17 -0.0216 0.0006
6 -3 0 -0.6935 -0.0009
6 -3 1 -0.1603 -0.0005
6 -3 2 0.9703 0.0003
6 -3 3 2.4360 0.0005
6 -3 4 3.8571 -0.0001
6 -3 5 4.9258 -0.0007
6 -3 6 5.4718 -0.0006
6 -3 7 5.4326 0.0003
6 -3 8 4.8400 0.0011
6 -3 9 3.8405 0.0010
6 -3 10 2.6616 0.0001
6 -3 11 1.4985 -0.0006
6 -3 12 0.4366 -0.0006
6 -3 13 -0.4891 -0.0001
6 -3 14 -1.1754 0.0004
6 -3 15 -1.4543 0.0004
6 -3 16 -1.2543 0.0001
6 -3 17 -0.7367 -0.0003
6 -3 18 -0.2189 -0.0004
6 -2 0 1.1281 -0.0005
6 -2 1 0.8127 -0.0002
6 -2 2 -0.2989 -0.0003
6 -2 3 -1.9581 -0.0006
6 -2 4 -3.6856 -0.0005
6 -2 5 -5.0431 -0.0001
6 -2 6 -5.8086 0.0002
6 -2 7 -5.9634 -0.0001
6 -2 8 -5.5919 -0.0006
6 -2 9 -4.8186 -0.0006
6 -2 10 -3.7906 -0.0001
6 -2 11 -2.6490 0.0004
6 -2 12 -1.4930 0.0005
6 -2 13 -0.3958 0.0002
6 -2 14 0.5281 -0.0000
6 -2 15 1.1073 -0.0000
6 -2 16 1.2174 0.0000
6 -2 17 0.9194 -0.0001
6 -2 18 0.4640 -0.0002
6 -1 0 -0.9940 0.0016
6 -1 1 -0.9333 0.0011
6 -1 2 -0.0717 0.0006
6 -1 3 1.4581 0.0004
6 -1 4 3.2409 0.0003
6 -1 5 4.8061 0.0002
6 -1 6 5.8433 0.0001
6 -1 7 6.2614 0.0001
6 -1 8 6.1134 0.0002
6 -1 9 5.5076 0.0001
6 -1 10 4.5733 -0.0003
6 -1 11 3.4531 -0.0005
6 -1 12 2.2846 -0.0004
6 -1 13 1.1841 -0.0001
6 -1 14 0.2614 0.0001
6 -1 15 -0.3652 -0.0001
6 -1 16 -0.6097 -0.0002
6 -1 17 -0.5051 0.0000
6 -1 18 -0.2315 0.0005
6 -1 19 -0.0182 0.0007
6 0 0 0.4168 -0.0003
6 0 1 0.5269 -0.0008
6 0 2 0.0228 -0.0006
6 0 3 -1.0601 -0.0003
6 0 4 -2.5091 -0.0001
6 0 5 -4.0203 -0.0000
6 0 6 -5.3046 0.0001
6 0 7 -6.1469 0.0001
6 0 8 -6.4192 0.0000
6 0 9 -6.0878 0.0001
6 0 10 -5.2319 0.0003
6 0 11 -4.0418 0.0006
6 0 12 -2.7641 0.0005
6 0 13 -1.6179 0.0000
6 0 14 -0.7418 -0.0003
6 0 15 -0.1942 -0.0001
6 0 16 0.0279 0.0002
6 0 17 -0.0055 0.0002
6 0 18 -0.1508 -0.0003
6 0 19 -0.2376 -0.0007
6 1 0 0.1035 -0.0018
6 1 1 -0.1029 -0.0011
6 1 2 0.1560 -0.0005
6 1 3 0.7853 -0.0001
6 1 4 1.7035 0.0001
6 1 5 2.8558 0.0002
6 1 6 4.1435 -0.0000
6 1 7 5.3530 -0.0003
6 1 8 6.1765 -0.0002
6 1 9 6.3416 -0.0001
6 1 10 5.7639 -0.0000
6 1 11 4.6100 -0.0002
6 1 12 3.2227 -0.0003
6 1 13 1.9564 -0.0000
6 1 14 1.0373 0.0004
6 1 15 0.5198 0.0004
6 1 16 0.3316 0.0000
6 1 17 0.3415 -0.0003
6 1 18 0.4040 -0.0002
6 1 19 0.3954 0.0002
6 1 20 0.2601 0.0005
6 2 0 -0.3900 0.0014
6 2 1 0.0791 0.0018
6 2 2 0.0174 0.0017
6 2 3 -0.3564 0.0010
6 2 4 -0.9117 0.0001
6 2 5 -1.6935 -0.0005
6 2 6 -2.7844 -0.0004
6 2 7 -4.0930 0.0000
6 2 8 -5.2877 0.0003
6 2 9 -5.9510 0.0002
6 2 10 -5.8280 -0.0002
6 2 11 -4.9742 -0.0003
6 2 12 -3.7075 -0.0001
6 2 13 -2.4243 -0.0001
6 2 14 -1.4186 -0.0003
6 2 15 -0.8028 -0.0005
6 2 16 -0.5331 -0.0003
6 2 17 -0.4796 0.0002
6 2 18 -0.4894 0.0005
6 2 19 -0.4355 0.0003
6 2 20 -0.2632 0.0001
6 3 0 0.7997 0.0010
6 3 1 -0.1728 -0.0002
6 3 2 -0.4990 -0.0012
6 3 3 -0.3791 -0.0013
6 3 4 -0.0077 -0.0006
6 3 5 0.6086 0.0004
6 3 6 1.5680 0.0008
6 3 7 2.8401 0.0003
6 3 8 4.1442 -0.0003
6 3 9 5.0699 -0.0003
6 3 10 5.3268 0.0001
6 3 11 4.9018 0.0004
6 3 12 4.0165 0.0003
6 3 13 2.9614 0.0001
6 3 14 1.9615 0.0001
6 3 15 1.1480 0.0004
6 3 16 0.5902 0.0003
6 3 17 0.3061 -0.0001
6 3 18 0.2372 -0.0005
6 3 19 0.2465 -0.0006
6 3 20 0.1877 -0.0004
6 4 0 -1.5922 -0.0016
6 4 1 -0.1878 -0.0012
6 4 2 0.6536 -0.0003
6 4 3 0.9875 0.0004
6 4 4 0.9292 0.0004
6 4 5 0.4813 -0.0002
6 4 6 -0.4161 -0.0007
6 4 7 -1.6923 -0.0004
6 4 8 -3.0502 0.0002
6 4 9 -4.0968 0.0004
6 4 10 -4.5830 0.0001
6 4 11 -4.5236 -0.0004
6 4 12 -4.0975 -0.0003
6 4 13 -3.4542 0.0000
6 4 14 -2.6312 0.0001
6 4 15 -1.6464 -0.0001
6 4 16 -0.6355 -0.0003
6 4 17 0.1487 -0.0001
6 4 18 0.5027 0.0003
6 4 19 0.4453 0.0005
6 4 20 0.2153 0.0004
6 5 0 2.5508 -0.0005
6 5 1 1.0786 0.0003
6 5 2 -0.0754 0.0005
6 5 3 -0.8905 0.0003
6 5 4 -1.3465 0.0001
6 5 5 -1.3183 0.0004
6 5 6 -0.6745 0.0006
6 5 7 0.5217 0.0003
6 5 8 1.9384 -0.0002
6 5 9 3.1388 -0.0005
6 5 10 3.8524 -0.0002
6 5 11 4.1019 0.0003
6 5 12 4.0715 0.0003
6 5 13 3.8532 -0.0002
6 5 14 3.3347 -0.0005
6 5 15 2.3542 -0.0003
6 5 16 0.9740 0.0002
6 5 17 -0.4174 0.0004
6 5 18 -1.3156 0.0001
6 5 19 -1.4615 -0.0001
6 5 20 -1.0281 -0.0001
6 6 0 -3.3165 0.0018
6 6 1 -2.1118 0.0011
6 6 2 -0.9863 0.0005
6 6 3 0.0816 0.0002
6 6 4 1.0049 -0.0000
6 6 5 1.5222 -0.0004
6 6 6 1.3611 -0.0006
6 6 7 0.4801 -0.0003
6 6 8 -0.8401 0.0002
6 6 9 -2.1529 0.0006
6 6 10 -3.1203 0.0003
6 6 11 -3.6779 -0.0002
6 6 12 -3.9565 -0.0004
6 6 13 -4.0441 0.0001
6 6 14 -3.8191 0.0007
6 6 15 -3.0390 0.0007
6 6 16 -1.6323 0.0001
6 6 17 0.0780 -0.0004
6 6 18 1.4734 -0.0006
6 6 19 2.0361 -0.0005
6 6 20 1.7165 -0.0005
6 7 0 3.6307 -0.0004
6 7 1 2.9246 -0.0003
6 7 2 2.0831 -0.0004
6 7 3 1.0032 -0.0006
6 7 4 -0.1954 -0.0006
6 7 5 -1.1434 -0.0003
6 7 6 -1.4521 0.0001
6 7 7 -0.9861 0.0002
6 7 8 0.0575 -0.0002
6 7 9 1.2970 -0.0005
6 7 10 2.3922 -0.0003
6 7 11 3.1814 0.0001
6 7 12 3.6657 0.0004
6 7 13 3.8869 0.0001
6 7 14 3.7990 -0.0005
6 7 15 3.2531 -0.0008
6 7 16 2.1456 -0.0005
6 7 17 0.6309 0.0002
6 7 18 -0.8232 0.0007
6 7 19 -1.6692 0.0009
6 8 0 -3.3024 -0.0011
6 8 1 -3.2669 -0.0015
6 8 2 -2.9188 -0.0010
6 8 3 -2.0182 -0.0001
6 8 4 -0.6996 0.0007
6 8 5 0.5398 0.0008
6 8 6 1.1862 0.0005
6 8 7 1.0509 0.0002
6 8 8 0.3122 0.0002
6 8 9 -0.7018 0.0003
6 8 10 -1.7221 0.0002
6 8 11 -2.5816 -0.0001
6 8 12 -3.1657 -0.0003
6 8 13 -3.4002 -0.0003
6 8 14 -3.2742 0.0001
6 8 15 -2.8198 0.0004
6 8 16 -2.0684 0.0005
6 8 17 -1.0816 0.0002
6 8 18 -0.0489 -0.0002
6 8 19 0.7067 -0.0007
6 9 0 2.4680 0.0004
6 9 1 3.0217 0.0013
6 9 2 3.2653 0.0012
6 9 3 2.7398 0.0005
6 9 4 1.4813 -0.0002
6 9 5 0.0632 -0.0005
6 9 6 -0.8485 -0.0004
6 9 7 -0.9805 -0.0002
6 9 8 -0.5223 -0.0001
6 9 9 0.1934 -0.0000
6 9 10 0.9780 0.0001
6 9 11 1.7595 0.0001
6 9 12 2.4016 0.0002
6 9 13 2.6904 0.0003
6 9 14 2.5262 0.0003
6 9 15 2.0450 0.0002
6 9 16 1.4912 0.0000
6 9 17 0.9983 -0.0002
6 9 18 0.5547 -0.0002
6 10 0 -1.7434 0.0010
6 10 1 -2.4807 0.0005
6 10 2 -3.0927 0.0004
6 10 3 -2.9736 0.0006
6 10 4 -1.9601 0.0004
6 10 5 -0.5415 0.0000
6 10 6 0.5446 -0.0004
6 10 7 0.9187 -0.0005
6 10 8 0.7478 -0.0003
6 10 9 0.3893 -0.0002
6 10 10 -0.0252 -0.0002
6 10 11 -0.5828 -0.0002
6 10 12 -1.2567 -0.0001
6 10 13 -1.7524 -0.0001
6 10 14 -1.7708 -0.0003
6 10 15 -1.3548 -0.0006
6 10 16 -0.8687 -0.0007
6 10 17 -0.6248 -0.0004
6 11 0 1.5743 -0.0009
6 11 1 2.1589 -0.0010
6 11 2 2.7393 -0.0014
6 11 3 2.7894 -0.0017
6 11 4 2.0214 -0.0013
6 11 5 0.7426 -0.0002
6 11 6 -0.3732 0.0009
6 11 7 -0.8889 0.0012
6 11 8 -0.9293 0.0008
6 11 9 -0.8857 0.0003
6 11 10 -0.8917 0.0001
6 11 11 -0.7100 0.0001
6 11 12 -0.1424 -0.0000
6 11 13 0.5922 -0.0001
6 11 14 1.0154 0.0001
6 11 15 0.9017 0.0007
6 11 16 0.5194 0.0011
6 12 0 -1.6489 0.0002
6 12 1 -2.1081 -0.0000
6 12 2 -2.4922 0.0005
6 12 3 -2.4899 0.0012
6 12 4 -1.8384 0.0012
6 12 5 -0.6967 0.0004
6 12 6 0.3837 -0.0007
6 12 7 0.9433 -0.0012
6 12 8 1.0353 -0.0007
6 12 9 1.0839 0.0001
6 12 10 1.3291 0.0005
6 12 11 1.5236 0.0004
6 12 12 1.2541 0.0002
6 12 13 0.4964 0.0000
6 12 14 -0.2806 -0.0002
6 12 15 -0.5940 -0.0007
6 13 0 1.4362 -0.0002
6 13 1 1.8927 0.0006
6 13 2 2.1761 0.0008
6 13 3 2.1496 0.0003
6 13 4 1.6247 -0.0002
6 13 5 0.6440 -0.0001
6 13 6 -0.3902 0.0004
6 13 7 -1.0023 0.0007
6 13 8 -1.0931 0.0003
6 13 9 -1.0209 -0.0005
6 13 10 -1.1704 -0.0011
6 13 11 -1.4874 -0.0010
6 13 12 -1.5408 -0.0004
6 13 13 -1.0501 0.0002
6 14 0 -0.9518 0.0007
6 14 1 -1.3390 -0.0002
6 14 2 -1.5539 -0.0009
6 14 3 -1.5830 -0.0011
6 14 4 -1.3133 -0.0006
6 14 5 -0.6650 -0.0001
6 14 6 0.1850 -0.0000
6 14 7 0.8353 -0.0001
6 14 8 1.0079 0.0001
6 14 9 0.8340 0.0005
6 14 10 0.7065 0.0010
7 -9 0 -2.3114 -0.0007
7 -9 1 -2.5975 -0.0012
7 -9 2 -2.5217 -0.0014
7 -9 3 -2.1086 -0.0013
7 -9 4 -1.4657 -0.0008
7 -9 5 -0.7953 -0.0004
7 -8 0 2.2087 0.0002
7 -8 1 2.8257 0.0001
7 -8 2 3.0738 0.0002
7 -8 3 2.9009 0.0003
7 -8 4 2.3813 0.0003
7 -8 5 1.7103 0.0003
7 -8 6 1.1297 0.0003
7 -8 7 0.7714 0.0004
7 -8 8 0.5587 0.0004
7 -7 0 -1.7655 -0.0002
7 -7 1 -2.5031 0.0001
7 -7 2 -3.0499 0.0004
7 -7 3 -3.2412 0.0007
7 -7 4 -3.0215 0.0006
7 -7 5 -2.4945 0.0002
7 -7 6 -1.8891 -0.0001
7 -7 7 -1.3971 -0.0003
7 -7 8 -1.0042 -0.0003
7 -7 9 -0.5253 -0.0004
7 -7 10 0.1282 -0.0006
7 -7 11 0.7354 -0.0009
7 -6 0 1.4842 -0.0001
7 -6 1 2.0349 0.0003
7 -6 2 2.6535 0.0002
7 -6 3 3.1706 -0.0003
7 -6 4 3.3793 -0.0007
7 -6 5 3.1757 -0.0006
7 -6 6 2.6560 -0.0001
7 -6 7 2.0382 0.0001
7 -6 8 1.4405 0.0001
7 -6 9 0.7575 -0.0000
7 -6 10 -0.1654 0.0001
7 -6 11 -1.2087 0.0005
7 -6 12 -1.9093 0.0009
7 -5 0 -1.3318 0.0015
7 -5 1 -1.5811 -0.0001
7 -5 2 -2.0408 -0.0011
7 -5 3 -2.6984 -0.0009
7 -5 4 -3.3282 -0.0002
7 -5 5 -3.6279 0.0002
7 -5 6 -3.4410 0.0002
7 -5 7 -2.8651 -0.0000
7 -5 8 -2.1116 0.0000
7 -5 9 -1.2563 0.0003
7 -5 10 -0.1912 0.0004
7 -5 11 1.1117 0.0001
7 -5 12 2.3224 -0.0004
7 -5 13 2.8621 -0.0007
7 -5 14 2.3944 -0.0005
7 -4 0 0.8323 -0.0031
7 -4 1 0.9231 -0.0011
7 -4 2 1.2263 0.0009
7 -4 3 1.8824 0.0016
7 -4 4 2.7792 0.0011
7 -4 5 3.5771 0.0003
7 -4 6 3.9188 0.0000
7 -4 7 3.6744 0.0000
7 -4 8 2.9915 -0.0000
7 -4 9 2.0861 -0.0002
7 -4 10 1.0089 -0.0004
7 -4 11 -0.3105 -0.0003
7 -4 12 -1.7635 -0.0000
7 -4 13 -2.8864 0.0003
7 -4 14 -3.1180 0.0003
7 -4 15 -2.3064 0.0002
7 -3 0 0.1934 0.0039
7 -3 1 0.1467 0.0023
7 -3 2 -0.1734 0.0002
7 -3 3 -0.8820 -0.0010
7 -3 4 -1.9222 -0.0009
7 -3 5 -3.0318 -0.0003
7 -3 6 -3.8335 0.0001
7 -3 7 -4.0451 0.0001
7 -3 8 -3.6539 0.0000
7 -3 9 -2.8710 0.0001
7 -3 10 -1.8901 0.0002
7 -3 11 -0.7252 0.0001
7 -3 12 0.6541 -0.0000
7 -3 13 2.0343 -0.0001
7 -3 14 2.9054 0.0000
7 -3 15 2.8116 0.0000
7 -3 16 1.7996 -0.0001
7 -2 0 -1.2627 -0.0041
7 -2 1 -1.3688 -0.0029
7 -2 2 -0.9748 -0.0010
7 -2 3 -0.1089 0.0003
7 -2 4 1.0646 0.0003
7 -2 5 2.3057 -0.0003
7 -2 6 3.3289 -0.0007
7 -2 7 3.8658 -0.0005
7 -2 8 3.7934 -0.0001
7 -2 9 3.2150 0.0001
7 -2 10 2.3583 0.0002
7 -2 11 1.3646 0.0002
7 -2 12 0.2186 0.0002
7 -2 13 -1.0652 0.0001
7 -2 14 -2.2123 -0.0002
7 -2 15 -2.7474 -0.0003
7 -2 16 -2.3732 -0.0001
7 -2 17 -1.3047 0.0002
7 -1 0 1.8278 0.0045
7 -1 1 2.2080 0.0035
7 -1 2 1.8452 0.0014
7 -1 3 0.8584 -0.0002
7 -1 4 -0.4214 -0.0005
7 -1 5 -1.6757 0.0002
7 -1 6 -2.6971 0.0009
7 -1 7 -3.3399 0.0008
7 -1 8 -3.4870 0.0003
7 -1 9 -3.1206 -0.0002
7 -1 10 -2.3803 -0.0004
7 -1 11 -1.4731 -0.0004
7 -1 12 -0.5097 -0.0003
7 -1 13 0.5176 -0.0001
7 -1 14 1.5580 0.0003
7 -1 15 2.3470 0.0005
7 -1 16 2.5227 0.0003
7 -1 17 1.9575 -0.0002
7 0 0 -1.9092 -0.0033
7 0 1 -2.4878 -0.0035
7 0 2 -2.2192 -0.0020
7 0 3 -1.2194 0.0001
7 0 4 0.0804 0.0012
7 0 5 1.2574 0.0009
7 0 6 2.1258 -0.0000
7 0 7 2.6847 -0.0006
7 0 8 2.9283 -0.0005
7 0 9 2.7844 0.0000
7 0 10 2.2318 0.0004
7 0 11 1.4043 0.0006
7 0 12 0.5141 0.0004
7 0 13 -0.3119 0.0001
7 0 14 -1.0660 -0.0004
7 0 15 -1.7170 -0.0005
7 0 16 -2.0951 -0.0002
7 0 17 -1.9929 0.0004
7 0 18 -1.4011 0.0007
7 1 0 1.7922 -0.0011
7 1 1 2.4442 0.0012
7 1 2 2.2805 0.0020
7 1 3 1.3617 0.0009
7 1 4 0.1128 -0.0008
7 1 5 -0.9785 -0.0016
7 1 6 -1.6819 -0.0012
7 1 7 -2.0687 -0.0003
7 1 8 -2.2812 0.0003
7 1 9 -2.3120 0.0004
7 1 10 -2.0328 0.0001
7 1 11 -1.4047 -0.0003
7 1 12 -0.5942 -0.0004
7 1 13 0.1452 -0.0002
7 1 14 0.6746 0.0002
7 1 15 1.0195 0.0005
7 1 16 1.2357 0.0001
7 1 17 1.2865 -0.0006
7 1 18 1.0895 -0.0011
7 2 0 -1.4834 0.0064
7 2 1 -2.1787 0.0033
7 2 2 -2.2161 0.0000
7 2 3 -1.5643 -0.0014
7 2 4 -0.5078 -0.0007
7 2 5 0.5150 0.0006
7 2 6 1.1988 0.0013
7 2 7 1.5337 0.0009
7 2 8 1.6944 0.0001
7 2 9 1.7871 -0.0005
7 2 10 1.7262 -0.0006
7 2 11 1.3666 -0.0003
7 2 12 0.7252 0.0002
7 2 13 0.0325 0.0003
7 2 14 -0.4438 0.0001
7 2 15 -0.6070 -0.0003
7 2 16 -0.5577 -0.0002
7 2 17 -0.4455 0.0004
7 2 18 -0.3320 0.0011
7 3 0 0.9161 -0.0073
7 3 1 1.5934 -0.0061
7 3 2 1.9001 -0.0027
7 3 3 1.7437 0.0005
7 3 4 1.1705 0.0016
7 3 5 0.3856 0.0010
7 3 6 -0.3426 0.0000
7 3 7 -0.8432 -0.0004
7 3 8 -1.1208 -0.0001
7 3 9 -1.2663 0.0003
7 3 10 -1.3001 0.0006
7 3 11 -1.1330 0.0006
7 3 12 -0.6953 0.0002
7 3 13 -0.0854 -0.0002
7 3 14 0.4463 -0.0002
7 3 15 0.6762 0.0001
7 3 16 0.5704 0.0003
7 3 17 0.2783 0.0001
7 3 18 -0.0091 -0.0005
7 4 0 -0.2983 0.0029
7 4 1 -0.8497 0.0041
7 4 2 -1.2927 0.0027
7 4 3 -1.6121 0.0004
7 4 4 -1.6958 -0.0010
7 4 5 -1.4360 -0.0012
7 4 6 -0.8734 -0.0007
7 4 7 -0.2121 -0.0003
7 4 8 0.3252 -0.0002
7 4 9 0.6414 -0.0002
7 4 10 0.7589 -0.0002
7 4 11 0.7048 -0.0002
7 4 12 0.4529 -0.0001
7 4 13 -0.0029 0.0000
7 4 14 -0.5472 0.0001
7 4 15 -0.9611 -0.0002
7 4 16 -1.0638 -0.0006
7 4 17 -0.8408 -0.0007
7 4 18 -0.4407 -0.0004
7 5 0 -0.1875 0.0013
7 5 1 0.2894 0.0000
7 5 2 0.7140 -0.0000
7 5 3 1.2329 0.0005
7 5 4 1.7782 0.0005
7 5 5 2.0809 0.0001
7 5 6 1.9216 -0.0002
7 5 7 1.3548 -0.0000
7 5 8 0.6720 0.0003
7 5 9 0.1565 0.0003
7 5 10 -0.1044 -0.0001
7 5 11 -0.1796 -0.0004
7 5 12 -0.1254 -0.0004
7 5 13 0.0907 -0.0002
7 5 14 0.4980 -0.0000
7 5 15 0.9966 0.0003
7 5 16 1.3665 0.0007
7 5 17 1.4173 0.0011
7 5 18 1.1313 0.0010
7 6 0 0.6297 -0.0009
7 6 1 0.0686 -0.0010
7 6 2 -0.3680 -0.0015
7 6 3 -0.8969 -0.0018
7 6 4 -1.5724 -0.0011
7 6 5 -2.1718 0.0003
7 6 6 -2.3808 0.0012
7 6 7 -2.0880 0.0010
7 6 8 -1.4879 0.0002
7 6 9 -0.8982 -0.0003
7 6 10 -0.4986 -0.0001
7 6 11 -0.2583 0.0004
7 6 12 -0.0898 0.0006
7 6 13 -0.0190 0.0005
7 6 14 -0.1681 0.0003
7 6 15 -0.5789 0.0000
7 6 16 -1.0899 -0.0004
7 6 17 -1.4167 -0.0009
7 6 18 -1.3679 -0.0011
7 7 0 -0.9962 -0.0015
7 7 1 -0.3825 -0.0012
7 7 2 0.0898 -0.0001
7 7 3 0.6007 0.0010
7 7 4 1.2507 0.0012
7 7 5 1.9118 0.0002
7 7 6 2.3166 -0.0010
7 7 7 2.2897 -0.0012
7 7 8 1.8916 -0.0006
7 7 9 1.3472 0.0002
7 7 10 0.8452 0.0003
7 7 11 0.4210 0.0001
7 7 12 0.0298 -0.0003
7 7 13 -0.2953 -0.0005
7 7 14 -0.4002 -0.0006
7 7 15 -0.1524 -0.0007
7 7 16 0.3749 -0.0006
7 7 17 0.8889 -0.0000
7 7 18 1.0784 0.0005
7 8 0 1.0005 0.0011
7 8 1 0.5017 0.0020
7 8 2 0.1459 0.0020
7 8 3 -0.2380 0.0011
7 8 4 -0.7637 0.0002
7 8 5 -1.3684 -0.0001
7 8 6 -1.8672 0.0001
7 8 7 -2.0894 0.0003
7 8 8 -1.9763 0.0002
7 8 9 -1.5860 -0.0001
7 8 10 -1.0296 -0.0003
7 8 11 -0.4045 -0.0003
7 8 12 0.2160 -0.0003
7 8 13 0.7357 -0.0002
7 8 14 1.0059 0.0003
7 8 15 0.8906 0.0011
7 8 16 0.4059 0.0015
7 8 17 -0.2089 0.0013
7 9 0 -0.6384 0.0014
7 9 1 -0.2304 0.0002
7 9 2 -0.0543 -0.0011
7 9 3 0.0697 -0.0018
7 9 4 0.2915 -0.0016
7 9 5 0.6354 -0.0008
7 9 6 1.0507 0.0001
7 9 7 1.4552 0.0006
7 9 8 1.7216 0.0007
7 9 9 1.6918 0.0004
7 9 10 1.2763 0.0000
7 9 11 0.5496 0.0000
7 9 12 -0.2706 0.0004
7 9 13 -0.9425 0.0008
7 9 14 -1.2993 0.0005
7 9 15 -1.2708 -0.0005
7 9 16 -0.8875 -0.0016
7 10 0 0.3140 -0.0019
7 10 1 -0.1546 -0.0021
7 10 2 -0.3518 -0.0013
7 10 3 -0.3636 0.0002
7 10 4 -0.2886 0.0013
7 10 5 -0.1939 0.0013
7 10 6 -0.2029 0.0004
7 10 7 -0.4678 -0.0007
7 10 8 -0.9736 -0.0011
7 10 9 -1.4286 -0.0006
7 10 10 -1.4547 0.0002
7 10 11 -0.9244 0.0006
7 10 12 -0.0872 0.0001
7 10 13 0.6486 -0.0008
7 10 14 1.0272 -0.0013
7 10 15 1.0437 -0.0007
7 11 0 -0.2289 -0.0004
7 11 1 0.2373 0.0012
7 11 2 0.5969 0.0020
7 11 3 0.8057 0.0014
7 11 4 0.7796 -0.0000
7 11 5 0.4418 -0.0009
7 11 6 -0.0549 -0.0007
7 11 7 -0.3068 0.0003
7 11 8 -0.0060 0.0010
7 11 9 0.6881 0.0007
7 11 10 1.2236 -0.0002
7 11 11 1.1606 -0.0008
7 11 12 0.5735 -0.0006
7 11 13 -0.0724 0.0004
7 11 14 -0.3952 0.0013
7 12 0 0.1906 0.0027
7 12 1 -0.0665 0.0011
7 12 2 -0.4260 -0.0007
7 12 3 -0.8634 -0.0015
7 12 4 -1.1778 -0.0009
7 12 5 -1.0492 0.0001
7 12 6 -0.4074 0.0005
7 12 7 0.3340 -0.0000
7 12 8 0.5716 -0.0007
7 12 9 0.1059 -0.0007
7 12 10 -0.6282 -0.0001
7 12 11 -0.9903 0.0005
7 12 12 -0.7633 0.0006
7 13 0 -0.1074 -0.0028
7 13 1 -0.0541 -0.0022
7 13 2 0.1146 -0.0005
7 13 3 0.5097 0.0009
7 13 4 1.0387 0.0011
7 13 5 1.3121 0.0005
7 13 6 0.9822 -0.0001
7 13 7 0.1889 -0.0001
7 13 8 -0.4609 0.0003
7 13 9 -0.4591 0.0006
7 13 10 0.0893 0.0004
8 -7 0 -0.6252 0.0018
8 -7 1 -0.2342 0.0009
8 -7 2 0.3007 -0.0007
8 -7 3 0.5801 -0.0019
8 -7 4 0.3936 -0.0020
8 -7 5 -0.0842 -0.0009
8 -6 0 0.7719 -0.0012
8 -6 1 0.3925 -0.0014
8 -6 2 -0.2267 -0.0006
8 -6 3 -0.7506 0.0007
8 -6 4 -0.8326 0.0013
8 -6 5 -0.4239 0.0010
8 -6 6 0.1755 0.0000
8 -6 7 0.5830 -0.0008
8 -6 8 0.6436 -0.0009
8 -5 0 -0.9467 -0.0002
8 -5 1 -0.3797 0.0006
8 -5 2 0.2823 0.0007
8 -5 3 0.8922 0.0003
8 -5 4 1.1821 -0.0002
8 -5 5 0.9774 -0.0003
8 -5 6 0.3813 0.0001
8 -5 7 -0.2779 0.0005
8 -5 8 -0.6970 0.0007
8 -5 9 -0.7906 0.0005
8 -5 10 -0.6605 0.0002
8 -4 0 1.4392 0.0012
8 -4 1 0.5197 0.0005
8 -4 2 -0.2825 0.0000
8 -4 3 -0.9088 -0.0001
8 -4 4 -1.2673 -0.0000
8 -4 5 -1.2347 -0.0001
8 -4 6 -0.7909 -0.0002
8 -4 7 -0.1172 -0.0003
8 -4 8 0.4853 -0.0003
8 -4 9 0.7949 -0.0003
8 -4 10 0.7864 -0.0002
8 -4 11 0.5774 0.0000
8 -4 12 0.3036 0.0005
8 -3 0 -2.0221 -0.0021
8 -3 1 -0.9804 -0.0012
8 -3 2 -0.0850 -0.0005
8 -3 3 0.5561 -0.0003
8 -3 4 0.9490 -0.0003
8 -3 5 1.0705 -0.0002
8 -3 6 0.8593 -0.0001
8 -3 7 0.3495 0.0001
8 -3 8 -0.2468 0.0000
8 -3 9 -0.6463 0.0000
8 -3 10 -0.7013 0.0001
8 -3 11 -0.4890 0.0001
8 -3 12 -0.2075 -0.0003
8 -3 13 -0.0079 -0.0009
8 -2 0 2.1801 0.0036
8 -2 1 1.4723 0.0020
8 -2 2 0.7904 0.0005
8 -2 3 0.2688 -0.0001
8 -2 4 -0.1350 0.0000
8 -2 5 -0.4634 0.0003
8 -2 6 -0.6213 0.0004
8 -2 7 -0.4699 0.0003
8 -2 8 -0.0457 0.0002
8 -2 9 0.3795 0.0001
8 -2 10 0.5089 -0.0001
8 -2 11 0.2876 -0.0002
8 -2 12 -0.0618 0.0001
8 -2 13 -0.2644 0.0007
8 -2 14 -0.2312 0.0012
8 -1 0 -1.8239 -0.0044
8 -1 1 -1.6513 -0.0027
8 -1 2 -1.4235 -0.0006
8 -1 3 -1.2165 0.0008
8 -1 4 -0.9351 0.0010
8 -1 5 -0.4579 0.0005
8 -1 6 0.1289 -0.0001
8 -1 7 0.5199 -0.0004
8 -1 8 0.4772 -0.0005
8 -1 9 0.1132 -0.0002
8 -1 10 -0.1751 0.0002
8 -1 11 -0.0825 0.0004
8 -1 12 0.3121 0.0002
8 -1 13 0.6464 -0.0004
8 -1 14 0.6424 -0.0010
8 -1 15 0.3465 -0.0010
8 0 0 1.3159 0.0024
8 0 1 1.5376 0.0020
8 0 2 1.6859 0.0007
8 0 3 1.7828 -0.0006
8 0 4 1.7138 -0.0013
8 0 5 1.2785 -0.0012
8 0 6 0.4568 -0.0007
8 0 7 -0.4193 -0.0001
8 0 8 -0.8722 0.0004
8 0 9 -0.7174 0.0004
8 0 10 -0.2693 -0.0001
8 0 11 -0.0554 -0.0005
8 0 12 -0.3128 -0.0005
8 0 13 -0.7891 0.0001
8 0 14 -1.0328 0.0007
8 0 15 -0.8387 0.0008
8 0 16 -0.3908 0.0002
8 1 0 -0.8835 0.0012
8 1 1 -1.2963 0.0007
8 1 2 -1.6041 0.0003
8 1 3 -1.8107 0.0002
8 1 4 -1.8701 0.0003
8 1 5 -1.6011 0.0006
8 1 6 -0.8634 0.0007
8 1 7 0.1612 0.0006
8 1 8 0.9623 0.0001
8 1 9 1.0954 -0.0003
8 1 10 0.6140 -0.0003
8 1 11 0.0599 0.0002
8 1 12 -0.0267 0.0005
8 1 13 0.4080 0.0002
8 1 14 0.9356 -0.0003
8 1 15 1.0969 -0.0005
8 1 16 0.8090 -0.0000
8 2 0 0.5381 -0.0025
8 2 1 0.9877 -0.0027
8 2 2 1.3107 -0.0020
8 2 3 1.4814 -0.0008
8 2 4 1.5411 0.0004
8 2 5 1.4301 0.0009
8 2 6 0.9871 0.0006
8 2 7 0.1907 -0.0001
8 2 8 -0.6391 -0.0004
8 2 9 -1.0033 -0.0001
8 2 10 -0.6736 0.0003
8 2 11 0.0329 0.0003
8 2 12 0.4925 -0.0000
8 2 13 0.3298 -0.0001
8 2 14 -0.2682 0.0001
8 2 15 -0.7777 0.0002
8 2 16 -0.8405 -0.0002
8 3 0 -0.4181 0.0004
8 3 1 -0.7759 0.0016
8 3 2 -1.0170 0.0021
8 3 3 -1.0898 0.0015
8 3 4 -1.0736 0.0000
8 3 5 -1.0409 -0.0013
8 3 6 -0.9184 -0.0017
8 3 7 -0.5628 -0.0009
8 3 8 -0.0079 0.0001
8 3 9 0.4317 0.0005
8 3 10 0.4009 0.0002
8 3 11 -0.1150 -0.0002
8 3 12 -0.6983 -0.0004
8 3 13 -0.8506 -0.0003
8 3 14 -0.4511 -0.0002
8 3 15 0.1504 -0.0001
8 3 16 0.4886 0.0003
8 4 0 0.5748 0.0009
8 4 1 0.8709 0.0008
8 4 2 1.0272 -0.0000
8 4 3 0.9943 -0.0007
8 4 4 0.8437 -0.0006
8 4 5 0.7337 0.0003
8 4 6 0.7460 0.0012
8 4 7 0.7761 0.0013
8 4 8 0.6485 0.0004
8 4 9 0.3556 -0.0005
8 4 10 0.1263 -0.0007
8 4 11 0.1949 -0.0003
8 4 12 0.5136 0.0002
8 4 13 0.7537 0.0004
8 4 14 0.6309 0.0004
8 4 15 0.2041 0.0002
8 4 16 -0.1829 -0.0002
8 5 0 -0.5888 0.0024
8 5 1 -1.0189 -0.0000
8 5 2 -1.2887 -0.0013
8 5 3 -1.3225 -0.0009
8 5 4 -1.1168 0.0002
8 5 5 -0.8172 0.0006
8 5 6 -0.6512 0.0001
8 5 7 -0.7184 -0.0005
8 5 8 -0.8718 -0.0003
8 5 9 -0.8643 0.0003
8 5 10 -0.6209 0.0008
8 5 11 -0.3207 0.0006
8 5 12 -0.1846 0.0002
8 5 13 -0.2214 -0.0002
8 5 14 -0.2351 -0.0003
8 5 15 -0.0766 -0.0003
8 5 16 0.1687 -0.0001
8 6 0 0.0692 -0.0080
8 6 1 0.6590 -0.0041
8 6 2 1.2052 -0.0002
8 6 3 1.5774 0.0015
8 6 4 1.6289 0.0009
8 6 5 1.3391 -0.0003
8 6 6 0.9191 -0.0007
8 6 7 0.6724 -0.0004
8 6 8 0.7071 -0.0001
8 6 9 0.8244 -0.0003
8 6 10 0.7348 -0.0006
8 6 11 0.3704 -0.0004
8 6 12 -0.0561 -0.0001
8 6 13 -0.2939 0.0001
8 6 14 -0.3057 0.0001
8 6 15 -0.2522 -0.0000
8 6 16 -0.2692 0.0001
8 7 0 0.6348 0.0101
8 7 1 0.1649 0.0071
8 7 2 -0.4559 0.0026
8 7 3 -1.1215 -0.0006
8 7 4 -1.6189 -0.0013
8 7 5 -1.7227 -0.0004
8 7 6 -1.4193 0.0004
8 7 7 -0.9699 0.0005
8 7 8 -0.6804 0.0003
8 7 9 -0.6079 0.0003
8 7 10 -0.5360 0.0004
8 7 11 -0.2488 0.0001
8 7 12 0.2102 -0.0004
8 7 13 0.5801 -0.0006
8 7 14 0.6585 -0.0003
8 7 15 0.4908 0.0003
8 7 16 0.2858 0.0004
8 8 0 -0.8385 -0.0071
8 8 1 -0.6958 -0.0059
8 8 2 -0.3520 -0.0028
8 8 3 0.1754 0.0000
8 8 4 0.7950 0.0011
8 8 5 1.2911 0.0007
8 8 6 1.4637 0.0000
8 8 7 1.3088 -0.0002
8 8 8 1.0118 -0.0001
8 8 9 0.7456 -0.0002
8 8 10 0.5060 -0.0003
8 8 11 0.1764 0.0001
8 8 12 -0.2656 0.0008
8 8 13 -0.6559 0.0014
8 8 14 -0.7827 0.0010
8 8 15 -0.5995 0.0001
8 9 0 0.4305 0.0023
8 9 1 0.4951 0.0022
8 9 2 0.4479 0.0008
8 9 3 0.3333 -0.0007
8 9 4 0.1057 -0.0012
8 9 5 -0.2621 -0.0007
8 9 6 -0.6944 -0.0001
8 9 7 -1.0447 0.0001
8 9 8 -1.1954 -0.0001
8 9 9 -1.1129 -0.0000
8 9 10 -0.8247 0.0002
8 9 11 -0.3846 -0.0000
8 9 12 0.1160 -0.0008
8 9 13 0.5292 -0.0017
8 9 14 0.7021 -0.0017
8 10 0 0.1388 0.0013
8 10 1 0.0407 0.0009
8 10 2 0.0558 0.0009
8 10 3 -0.0245 0.0012
8 10 4 -0.2452 0.0012
8 10 5 -0.4154 0.0007
8 10 6 -0.2874 0.0002
8 10 7 0.1860 0.0000
8 10 8 0.7723 0.0002
8 10 9 1.1331 0.0002
8 10 10 1.0778 0.0000
8 10 11 0.6709 -0.0000
8 10 12 0.1431 0.0005
8 10 13 -0.2735 0.0013
8 11 0 -0.4968 -0.0029
8 11 1 -0.3537 -0.0022
8 11 2 -0.4495 -0.0014
8 11 3 -0.5096 -0.0009
8 11 4 -0.2469 -0.0006
8 11 5 0.2832 -0.0004
8 11 6 0.6734 -0.0003
8 11 7 0.5500 -0.0003
8 11 8 -0.0447 -0.0004
8 11 9 -0.6766 -0.0003
8 11 10 -0.9130 -0.0001
8 11 11 -0.6737 0.0000
8 12 2 0.3914 0.0013
8 12 3 0.6215 0.0002
8 12 4 0.6289 -0.0003
8 12 5 0.1927 -0.0002
8 12 6 -0.4229 0.0003
8 12 7 -0.6993 0.0007
8 12 8 -0.4008 0.0007
9 -4 0 -1.0161 0.0034
9 -4 1 -0.6022 0.0020
9 -4 2 -0.2803 -0.0000
9 -4 3 -0.3007 -0.0015
9 -4 4 -0.6272 -0.0016
9 -4 5 -0.9430 -0.0008
9 -4 6 -0.9179 -0.0000
9 -4 7 -0.5085 0.0001
9 -3 0 1.5550 -0.0032
9 -3 1 1.2193 -0.0025
9 -3 2 0.7776 -0.0008
9 -3 3 0.5121 0.0008
9 -3 4 0.5836 0.0014
9 -3 5 0.8912 0.0009
9 -3 6 1.1359 0.0002
9 -3 7 1.0564 -0.0001
9 -3 8 0.6430 0.0002
9 -3 9 0.1393 0.0005
9 -2 0 -1.3108 0.0019
9 -2 1 -1.1595 0.0019
9 -2 2 -0.9858 0.0010
9 -2 3 -0.8021 -0.0000
9 -2 4 -0.6657 -0.0005
9 -2 5 -0.6504 -0.0003
9 -2 6 -0.7635 0.0001
9 -2 7 -0.8898 0.0001
9 -2 8 -0.8541 -0.0003
9 -2 9 -0.5746 -0.0006
9 -2 10 -0.1599 -0.0005
9 -1 0 0.5100 -0.0011
9 -1 1 0.2808 -0.0009
9 -1 2 0.4628 -0.0003
9 -1 3 0.7822 0.0002
9 -1 4 0.8859 0.0002
9 -1 5 0.6650 -0.0003
9 -1 6 0.3446 -0.0006
9 -1 7 0.2337 -0.0003
9 -1 8 0.3950 0.0003
9 -1 9 0.5855 0.0007
9 -1 10 0.5251 0.0004
9 -1 11 0.1929 -0.0001
9 0 0 0.3460 0.0011
9 0 1 0.9100 0.0007
9 0 2 0.6284 -0.0002
9 0 3 -0.2296 -0.0009
9 0 4 -0.9445 -0.0008
9 0 5 -0.9456 -0.0001
9 0 6 -0.3140 0.0005
9 0 7 0.3148 0.0005
9 0 8 0.3686 -0.0002
9 0 9 -0.1380 -0.0007
9 0 10 -0.6796 -0.0004
9 0 11 -0.7665 0.0004
9 0 12 -0.3814 0.0011
9 1 0 -0.9316 -0.0004
9 1 1 -1.7981 -0.0007
9 1 2 -1.6976 -0.0001
9 1 3 -0.6301 0.0008
9 1 4 0.6446 0.0013
9 1 5 1.1632 0.0009
9 1 6 0.5905 0.0001
9 1 7 -0.4678 -0.0004
9 1 8 -1.0144 -0.0002
9 1 9 -0.5608 0.0003
9 1 10 0.4838 0.0003
9 1 11 1.2649 -0.0004
9 1 12 1.2673 -0.0013
9 1 13 0.6685 -0.0017
9 2 0 1.0002 -0.0014
9 2 1 1.9754 -0.0003
9 2 2 2.1952 0.0003
9 2 3 1.3574 0.0000
9 2 4 -0.0555 -0.0006
9 2 5 -1.0204 -0.0009
9 2 6 -0.8081 -0.0004
9 2 7 0.3316 0.0002
9 2 8 1.3395 0.0005
9 2 9 1.2710 0.0003
9 2 10 0.1124 0.0001
9 2 11 -1.2694 0.0003
9 2 12 -1.9361 0.0008
9 2 13 -1.6286 0.0012
9 3 0 -0.4558 0.0025
9 3 1 -1.3293 0.0015
9 3 2 -1.8513 0.0001
9 3 3 -1.5703 -0.0006
9 3 4 -0.5660 -0.0004
9 3 5 0.4455 0.0000
9 3 6 0.6316 0.0001
9 3 7 -0.1946 -0.0003
9 3 8 -1.3147 -0.0007
9 3 9 -1.6830 -0.0007
9 3 10 -0.8444 -0.0004
9 3 11 0.6765 -0.0000
9 3 12 1.8654 0.0001
9 3 13 2.0778 0.0000
9 3 14 1.4577 -0.0002
9 4 0 -0.2658 -0.0018
9 4 1 0.2982 -0.0015
9 4 2 0.9015 -0.0004
9 4 3 1.1687 0.0005
9 4 4 0.8930 0.0008
9 4 5 0.3070 0.0005
9 4 6 -0.0218 0.0002
9 4 7 0.3091 0.0004
9 4 8 1.0867 0.0007
9 4 9 1.5859 0.0006
9 4 10 1.2051 0.0002
9 4 11 0.0381 -0.0005
9 4 12 -1.1882 -0.0011
9 4 13 -1.7455 -0.0014
9 4 14 -1.4773 -0.0012
9 5 0 0.4837 0.0007
9 5 1 0.2788 0.0007
9 5 2 -0.1346 0.0001
9 5 3 -0.5938 -0.0005
9 5 4 -0.8704 -0.0005
9 5 5 -0.8492 -0.0001
9 5 6 -0.6714 0.0002
9 5 7 -0.6286 0.0000
9 5 8 -0.8460 -0.0003
9 5 9 -1.0885 -0.0003
9 5 10 -0.9557 0.0003
9 5 11 -0.3071 0.0011
9 5 12 0.5371 0.0019
9 5 13 1.0575 0.0023
9 6 0 -0.1458 -0.0010
9 6 1 -0.0684 -0.0010
9 6 2 0.1716 -0.0003
9 6 3 0.5359 0.0005
9 6 4 0.9256 0.0005
9 6 5 1.1651 -0.0002
9 6 6 1.1280 -0.0009
9 6 7 0.8759 -0.0008
9 6 8 0.6090 -0.0002
9 6 9 0.4488 0.0001
9 6 10 0.3146 -0.0004
9 6 11 0.0585 -0.0014
9 6 12 -0.3014 -0.0022
9 6 13 -0.5489 -0.0026
9 7 0 -0.1359 0.0017
9 7 1 -0.3206 0.0023
9 7 2 -0.6604 0.0016
9 7 3 -1.0419 0.0003
9 7 4 -1.3943 -0.0005
9 7 5 -1.5975 -0.0002
9 7 6 -1.4881 0.0006
9 7 7 -1.0202 0.0008
9 7 8 -0.3788 0.0003
9 7 9 0.1387 -0.0003
9 7 10 0.3710 -0.0002
9 7 11 0.3920 0.0008
9 7 12 0.3604 0.0017
9 8 0 0.0054 -0.0006
9 8 1 0.2215 -0.0022
9 8 2 0.7388 -0.0026
9 8 3 1.3430 -0.0015
9 8 4 1.8554 0.0000
9 8 5 2.1144 0.0007
9 8 6 1.9530 0.0005
9 8 7 1.3100 0.0002
9 8 8 0.3775 0.0004
9 8 9 -0.4460 0.0009
9 8 10 -0.8291 0.0010
9 8 11 -0.7502 0.0003
9 9 0 0.2635 -0.0017
9 9 1 0.2113 0.0001
9 9 2 -0.2312 0.0017
9 9 3 -0.9162 0.0018
9 9 4 -1.6278 0.0006
9 9 5 -2.1283 -0.0007
9 9 6 -2.1803 -0.0013
9 9 7 -1.6567 -0.0013
9 9 8 -0.6958 -0.0013
9 9 9 0.2896 -0.0015
9 9 10 0.8554 -0.0015
9 10 2 -0.2449 0.0001
9 10 3 0.1945 -0.0010
9 10 4 0.7975 -0.0008
9 10 5 1.3780 0.0002
9 10 6 1.6910 0.0011
9 10 7 1.5371 0.0016
10 0 1 -0.0067 0.0008
10 0 2 -0.3725 0.0016
10 0 3 -0.6327 0.0020
10 0 4 -0.7781 0.0017
10 0 5 -0.8168 0.0011
10 1 0 -0.3555 -0.0002
10 1 1 0.1610 -0.0010
10 1 2 0.5660 -0.0016
10 1 3 0.7642 -0.0016
10 1 4 0.8727 -0.0012
10 1 5 1.0054 -0.0007
10 1 6 1.0941 -0.0005
10 1 7 0.9703 -0.0007
10 2 0 0.4634 -0.0002
10 2 1 -0.2189 0.0007
10 2 2 -0.6592 0.0012
10 2 3 -0.7084 0.0010
10 2 4 -0.6175 0.0003
10 2 5 -0.7242 -0.0004
10 2 6 -1.0501 -0.0004
10 2 7 -1.2662 0.0001
10 2 8 -1.0632 0.0007
10 3 0 -0.6763 0.0015
10 3 1 0.0401 0.0006
10 3 2 0.5260 -0.0003
10 3 3 0.4934 -0.0004
10 3 4 0.1827 0.0004
10 3 5 0.1183 0.0013
10 3 6 0.5453 0.0016
10 3 7 1.1496 0.0010
10 3 8 1.3752 0.0001
10 4 0 0.6042 -0.0025
10 4 1 0.1397 -0.0022
10 4 2 -0.2369 -0.0013
10 4 3 -0.1677 -0.0004
10 4 4 0.2522 -0.0004
10 4 5 0.5081 -0.0011
10 4 6 0.1727 -0.0019
10 4 7 -0.6196 -0.0018
10 4 8 -1.2609 -0.0010
10 5 1 -0.0055 0.0024
10 5 2 0.0929 0.0023
10 5 3 -0.0643 0.0012
10 5 4 -0.5030 0.0003
10 5 5 -0.8824 0.0002
10 5 6 -0.7650 0.0010
10 5 7 -0.0800 0.0017
10 6 3 0.0594 -0.0015
10 6 4 0.4246 -0.0004
10 6 5 0.8038 0.0004
10 6 6 0.9119 0.0001
0 0 0 0.0 0.0
;
loop_
_diffrn_refln_index_h
_diffrn_refln_index_k
_diffrn_refln_index_l
_diffrn_refln_intensity_net
_diffrn_refln_intensity_u
-1 0 0 22.8 2.9
-1 0 0 20.5 3.3
-1 0 0 24.2 2.7
-1 0 0 26.5 3.8
-1 0 0 27.6 3.4
-1 0 0 23.9 2.7
-1 0 0 29.9 2.7
1 0 0 25.5 3.8
1 0 0 31.2 3.5
1 0 0 21.8 3.4
-2 0 0 0.9 0.8
-2 0 0 1 0.9
-2 0 0 0.3 1.6
-2 0 0 1.1 0.9
-2 0 0 1.5 1
-2 0 0 0.6 1
-2 0 0 0.8 1.8
-2 0 0 3.2 2
2 0 0 0.4 1.3
2 0 0 -0.6 0.9
2 0 0 1 1.4
2 0 0 0.9 1.5
2 0 0 0.3 0.9
-3 0 0 39 5.4
-3 0 0 31.7 5.8
-3 0 0 34.2 6.7
-3 0 0 32.3 4.9
-3 0 0 33.1 5.3
-3 0 0 29.6 4.4
-3 0 0 28.4 6
-3 0 0 30.5 4.5
-3 0 0 41.7 7.1
3 0 0 37.4 6.4
3 0 0 39.6 6.7
3 0 0 32.1 5.5
3 0 0 43.2 8
3 0 0 34.5 5.1
-4 0 0 1627.64 136.09
-4 0 0 1424.06 133.09
-4 0 0 1300.47 136.39
-4 0 0 1551.14 136.69
-4 0 0 1428.66 133.99
-4 0 0 1607.64 133.49
-4 0 0 1383.96 133.59
4 0 0 1473.35 135.89
4 0 0 1653.93 133.79
4 0 0 1426.56 137.59
4 0 0 1502.25 137.29
-5 0 0 6.3 2.8
-5 0 0 0.8 3.9
-5 0 0 -2.2 2.5
-5 0 0 0.7 2.2
-5 0 0 4.1 2.6
-5 0 0 2.4 1.7
-5 0 0 0.9 3.2
-5 0 0 1.5 2.3
5 0 0 4.5 3.3
5 0 0 -1 2.2
5 0 0 -2.1 3.5
5 0 0 2.6 3.1
-6 0 0 56.69 8.1
-6 0 0 45 10.8
-6 0 0 75.99 10.6
-6 0 0 71.79 10.4
-6 0 0 82.89 9.5
-6 0 0 77.09 10.4
6 0 0 56.49 11.4
6 0 0 52.19 12.4
6 0 0 59.39 9.2
6 0 0 56.09 11.7
-7 0 0 14.5 4.4
-7 0 0 -3 6
-7 0 0 1.9 6.2
-7 0 0 13.6 5.5
-7 0 0 3.3 2.1
-7 0 0 2.3 3.5
-7 0 0 3.8 3.6
7 0 0 -2.2 3.9
7 0 0 4.8 6.3
7 0 0 10 5.1
7 0 0 -4.7 4.7
7 0 0 -2.3 4.7
-8 0 0 51.09 10.4
-8 0 0 38.5 7.7
-8 0 0 54.29 9.9
-8 0 0 32.8 5.3
-8 0 0 55.19 13.7
8 0 0 30.2 10.2
8 0 0 46.5 8.5
8 0 0 48.5 8.2
8 0 0 38.4 10.7
8 0 0 55.79 14.2
-9 0 0 -1.5 3.9
-9 0 0 0.4 4.5
-9 0 0 1.3 5.6
-9 0 0 -10.9 8.1
9 0 0 -3.3 5.2
9 0 0 2.6 7.7
9 0 0 9.6 6.1
9 0 0 14 9.1
9 -1 0 -3.3 6.7
9 -1 0 -2.9 8.6
9 -1 0 1.2 8
-9 1 0 -22 8.5
-9 1 0 -9.6 5.2
-9 1 0 -4.1 8.3
-9 1 0 0.3 5.5
8 -1 0 2.8 7.4
8 -1 0 3.3 5.4
8 -1 0 2.1 6.8
8 -1 0 9.2 7
-8 1 0 28.3 7
-8 1 0 -2.4 6.7
-8 1 0 9.1 5.5
-8 1 0 9.3 7
-8 1 0 2.4 4.8
7 -1 0 19.5 6.8
7 -1 0 12.8 5.1
7 -1 0 -3.1 4.3
7 -1 0 0.3 4.8
7 -1 0 1.6 4.8
-7 1 0 10.4 6.9
-7 1 0 5.5 3.7
-7 1 0 7.3 4.5
-7 1 0 6.1 4.4
-7 1 0 0.1 4.9
6 -1 0 33.8 6.6
6 -1 0 35.7 8.2
6 -1 0 33.2 9.4
6 -1 0 36 8.1
6 -1 0 28.2 9.1
-6 1 0 27.8 6.1
-6 1 0 44.3 8
-6 1 0 43.1 9.1
-6 1 0 29.3 8.8
-6 1 0 38.9 7.7
5 -1 0 -0.8 2.3
5 -1 0 1.3 3.1
5 -1 0 1.3 2.9
5 -1 0 1.5 3.2
5 -1 0 -1.5 2.3
-5 1 0 -2 2
-5 1 0 0.9 3.3
-5 1 0 -2.9 2.6
-5 1 0 -1.3 2.3
-5 1 0 2.1 3.1
-5 1 0 1.6 0.9
-5 1 0 1.2 2.6
-5 1 0 -0.5 4
4 -1 0 83.29 12.4
4 -1 0 83.99 11.4
4 -1 0 94.69 11.1
4 -1 0 87.09 14
-4 1 0 77.69 9.9
-4 1 0 60.59 11.9
-4 1 0 67.59 8.8
-4 1 0 70.89 10.8
-4 1 0 83.79 12.6
-4 1 0 69.19 10.5
-4 1 0 65.19 10
-4 1 0 75.19 7.5
3 -1 0 12.5 4.2
3 -1 0 10.4 2.1
3 -1 0 12.5 3.7
3 -1 0 7.2 3
3 -1 0 7.2 2.9
-3 1 0 12.9 3.6
-3 1 0 10.4 2.7
-3 1 0 7.3 2.9
-3 1 0 11.2 3.1
-3 1 0 9 3.1
-3 1 0 12.1 2.8
-3 1 0 11.7 1.7
-3 1 0 7.4 3.2
2 -1 0 296.97 29.8
2 -1 0 318.97 30.8
2 -1 0 355.56 29.9
2 -1 0 320.27 29.1
2 -1 0 316.37 30.7
2 -1 0 357.56 30.3
2 -1 0 325.07 30.3
-2 1 0 298.17 30.6
-2 1 0 289.27 29.9
-2 1 0 304.77 29.8
-2 1 0 340.17 31.1
-2 1 0 295.77 30
-2 1 0 305.57 29.5
1 -1 0 42.9 5.7
1 -1 0 40.4 5.5
1 -1 0 49.8 5.7
1 -1 0 50.09 5.8
1 -1 0 46 5.2
-1 1 0 45.2 5.5
-1 1 0 49.4 5.8
-1 1 0 47.5 5.7
-1 1 0 52.29 5.7
-1 1 0 47.2 5.5
-1 1 0 44.8 6.6
-1 -1 0 175.08 16.8
-1 -1 0 167.18 16.2
-1 -1 0 171.78 16.7
-1 -1 0 188.88 15.6
-1 -1 0 179.08 16.5
-1 -1 0 156.08 15.7
-1 -1 0 163.18 15.4
-1 -1 0 187.98 15.9
1 1 0 168.98 16.5
1 1 0 179.98 16.3
1 1 0 176.08 16.7
1 1 0 163.58 15.8
1 1 0 154.58 16.3
-2 -1 0 4.4 1.9
-2 -1 0 6.3 1
-2 -1 0 7.1 1.6
-2 -1 0 7.5 2.6
-2 -1 0 7.9 1.1
-2 -1 0 5.9 1.4
-2 -1 0 6.4 2.8
-2 -1 0 8.7 2.5
2 1 0 7.2 2.6
2 1 0 7.6 2.6
2 1 0 3.5 1.8
2 1 0 6.3 1.4
2 1 0 6.8 2.1
-3 -1 0 21.3 4
-3 -1 0 21.6 4.9
-3 -1 0 19.8 4.4
-3 -1 0 17.6 2.8
-3 -1 0 14.2 4.4
-3 -1 0 23.5 3.1
-3 -1 0 29 3.8
3 1 0 19.2 4
3 1 0 25.4 3.5
3 1 0 23.1 5.1
3 1 0 22 5.5
-4 -1 0 1 1.1
-4 -1 0 -0.3 1.1
-4 -1 0 3.5 2.9
-4 -1 0 2.8 3
-4 -1 0 2.5 2.6
-4 -1 0 3.1 2
-4 -1 0 2 1.4
-4 -1 0 1.1 1.6
4 1 0 1.3 2.5
4 1 0 -2.3 1.8
4 1 0 0.8 2.3
-5 -1 0 16.4 5.4
-5 -1 0 17.9 6.7
-5 -1 0 8.9 4.5
-5 -1 0 10.4 2.9
-5 -1 0 12 2.9
-5 -1 0 9.1 2.7
-5 -1 0 8.1 3
-5 -1 0 10.4 2.8
-5 -1 0 6.5 3.8
5 1 0 6.9 4.2
5 1 0 0.9 3.1
5 1 0 9 3.2
5 1 0 11.2 3.6
5 1 0 9.1 2.7
-6 -1 0 19.4 4.8
-6 -1 0 15.3 5.9
-6 -1 0 27 5.5
-6 -1 0 24.7 4.8
-6 -1 0 27.7 8
-6 -1 0 21.7 5.2
-6 -1 0 46.8 9
6 1 0 24.9 7.5
6 1 0 22.7 5
6 1 0 26.7 7.7
6 1 0 17.2 6.7
6 1 0 36.1 5.4
-7 -1 0 4.8 3.3
-7 -1 0 15.5 6.8
-7 -1 0 3.7 4.1
-7 -1 0 1.3 2.7
-7 -1 0 7.1 3.2
7 1 0 1.6 3.1
7 1 0 -3.3 4
7 1 0 6.4 7
7 1 0 -4.1 3.2
7 1 0 6.5 4.9
-8 -1 0 13.6 3.8
-8 -1 0 16.1 5.6
-8 -1 0 11.4 4.6
-8 -1 0 18.3 9
-8 -1 0 9.2 4.3
-8 -1 0 12.6 4.1
8 1 0 11.5 6.6
8 1 0 14.5 4.5
8 1 0 18 5.3
8 1 0 20.8 9.1
-9 -1 0 -0.7 3.1
-9 -1 0 -4.6 4.9
-9 -1 0 5.2 6
-9 -1 0 -3.3 2.5
-9 -1 0 2.5 7.1
9 1 0 4.1 9.1
9 1 0 -10.1 6.4
-10 -1 0 -3.7 6
-10 -1 0 -6.2 9.9
-10 -1 0 -19.3 8
10 1 0 10.3 10
10 1 0 -8 8.7
9 -2 0 -2.8 8.3
9 -2 0 -12.6 6.3
-9 2 0 -5.5 6.7
-9 2 0 7.5 6.5
-9 2 0 6.4 6.4
-9 2 0 -5.2 8
8 -2 0 -5.4 5.8
8 -2 0 1.9 7
8 -2 0 -1.2 5.3
-8 2 0 -6.2 4.4
-8 2 0 9.4 6
-8 2 0 -10.5 7.5
-8 2 0 0.7 5.6
7 -2 0 3.4 3.9
7 -2 0 7.9 5.4
7 -2 0 4.5 4.7
-7 2 0 -0.5 4.7
-7 2 0 -1.6 5.5
-7 2 0 -2 3.8
-7 2 0 -4.8 4.4
-7 2 0 3.5 6.1
6 -2 0 60.09 12.2
6 -2 0 59.59 12.8
6 -2 0 51.59 10
6 -2 0 40.3 9.2
6 -2 0 39.5 9
-6 2 0 60.69 10.7
-6 2 0 51.59 11.9
-6 2 0 59.89 10.9
-6 2 0 54.59 9.9
-6 2 0 48.2 8.5
5 -2 0 2.1 2
5 -2 0 4.5 3.7
5 -2 0 2.6 3.2
5 -2 0 8.7 5.1
5 -2 0 3.1 3.8
-5 2 0 -1.1 3.8
-5 2 0 1.4 3.3
-5 2 0 -0.4 2.4
-5 2 0 3.7 2.5
-5 2 0 5.8 5.5
-5 2 0 3 3.3
4 -2 0 5.3 4.2
4 -2 0 4.7 3.4
4 -2 0 13.8 4.4
4 -2 0 13.4 3.4
4 -2 0 16.3 5.1
4 -2 0 16 4.5
4 -2 0 15.7 3.3
-4 2 0 15.2 5.3
-4 2 0 10.4 4.3
-4 2 0 12.8 5
-4 2 0 14.5 4.5
-4 2 0 15 4.3
-4 2 0 13 3.8
3 -2 0 161.08 17.6
3 -2 0 153.08 17.7
3 -2 0 170.78 18.7
3 -2 0 146.19 16.4
3 -2 0 161.38 16.9
3 -2 0 163.38 16
3 -2 0 173.08 17.6
-3 2 0 146.19 17.4
-3 2 0 144.79 17.3
-3 2 0 157.08 17.9
-3 2 0 167.98 17.4
-3 2 0 153.68 16.6
-3 2 0 154.38 18.1
2 -2 0 1 1.8
2 -2 0 2.9 1.6
2 -2 0 3.5 2.1
2 -2 0 1.9 1.6
2 -2 0 3.6 2.5
-2 2 0 4.4 1.9
-2 2 0 2.5 2.1
-2 2 0 5.4 2.2
-2 2 0 3.7 2.1
-2 2 0 0 1.5
-2 2 0 0.2 1.3
1 -2 0 164.38 14.4
1 -2 0 131.69 14.7
1 -2 0 143.79 14.8
1 -2 0 137.99 13.2
1 -2 0 127.59 14.4
1 -2 0 137.99 14.3
-1 2 0 130.69 14.2
-1 2 0 137.59 13.2
-1 2 0 136.69 14.2
-1 2 0 154.98 15.1
-1 2 0 147.69 14.7
-1 2 0 121.89 14.5
0 -2 0 272.37 26
0 -2 0 309.37 26.2
0 -2 0 275.77 25.6
0 -2 0 266.57 26.3
0 -2 0 272.97 26.5
0 -2 0 258.47 26.5
0 2 0 261.67 26.3
0 2 0 297.27 26.7
0 2 0 281.57 26.6
0 2 0 271.97 26
0 2 0 252.57 25.9
0 2 0 317.97 25.7
-1 -2 0 333.37 30.9
-1 -2 0 340.17 29.9
-1 -2 0 306.07 30.5
-1 -2 0 326.77 30.1
-1 -2 0 345.37 30.6
-1 -2 0 306.57 30.8
1 2 0 323.07 30.6
1 2 0 316.17 29.9
1 2 0 330.97 30.6
1 2 0 364.56 30.3
1 2 0 309.47 29.9
1 2 0 342.47 31
-2 -2 0 -0.6 1.7
-2 -2 0 4.8 1.7
-2 -2 0 1.5 1.1
-2 -2 0 2.1 0.9
-2 -2 0 6.6 2.7
-2 -2 0 4.2 1.1
-2 -2 0 2.5 1.7
-2 -2 0 1.4 1.1
2 2 0 1.5 1.8
2 2 0 3.1 1.4
2 2 0 2.6 2.1
-3 -2 0 3.2 1.7
-3 -2 0 4.8 1.5
-3 -2 0 6.4 2.7
-3 -2 0 3.3 2.4
-3 -2 0 6.2 2.1
-3 -2 0 3.7 1.2
-3 -2 0 4 1.4
-3 -2 0 1.4 2
3 2 0 5 2.1
3 2 0 4 2.2
3 2 0 4.5 2.7
3 2 0 2.1 1.8
3 2 0 4 1.5
-4 -2 0 105.29 14.9
-4 -2 0 122.19 12.2
-4 -2 0 100.09 15.9
-4 -2 0 124.79 12.5
-4 -2 0 116.99 12.5
-4 -2 0 120.09 14
4 2 0 132.09 12.8
4 2 0 130.89 12.7
4 2 0 150.98 15.5
4 2 0 136.19 16.1
4 2 0 94.29 15.9
-5 -2 0 31.4 7.4
-5 -2 0 19.5 6.5
-5 -2 0 25.4 4.2
-5 -2 0 28.1 4.2
-5 -2 0 22.3 4.3
-5 -2 0 24.6 4.3
-5 -2 0 26.8 7.6
-5 -2 0 19.9 5.2
5 2 0 28.9 7.7
5 2 0 23.2 3.9
5 2 0 23.6 7.4
5 2 0 20.6 6.6
5 2 0 20.6 4.2
-6 -2 0 22.8 4.5
-6 -2 0 6.4 5.7
-6 -2 0 26.1 6.7
-6 -2 0 20.3 5.4
-6 -2 0 20.4 4.3
-6 -2 0 23.8 4.5
-6 -2 0 13.7 5.6
6 2 0 17.3 6.2
6 2 0 23.3 7.8
6 2 0 20.1 4.2
6 2 0 28.1 4.3
6 2 0 22 6.9
-7 -2 0 365.06 33.9
-7 -2 0 349.37 31.7
-7 -2 0 310.07 32.3
-7 -2 0 411.46 39.1
-7 -2 0 386.96 33.1
-7 -2 0 420.96 38.5
-7 -2 0 295.27 31.3
7 2 0 365.96 40.4
7 2 0 407.36 38
7 2 0 280.17 31.5
7 2 0 289.37 31.2
-8 -2 0 25.1 4.3
-8 -2 0 41.1 7.4
-8 -2 0 25 6.4
-8 -2 0 38 7.3
-8 -2 0 33.8 4.6
-8 -2 0 42 12.4
8 2 0 28.3 4.5
8 2 0 38.4 10.9
8 2 0 24.5 8.6
-9 -2 0 5.5 5.1
-9 -2 0 9 8.3
-9 -2 0 7 5.7
-9 -2 0 7.1 4.6
9 2 0 -11.8 6.9
9 2 0 0.8 6.9
-10 -2 0 4.2 11.6
-10 -2 0 -9.7 4.4
-10 -2 0 -10.1 6.9
10 2 0 -4.2 10.5
10 2 0 14.2 9.6
9 -3 0 -20 17.4
9 -3 0 7.3 8
9 -3 0 -0.7 6.7
-9 3 0 -5 7.7
-9 3 0 1.4 7.7
-9 3 0 -12.8 7.4
-9 3 0 -11.8 7.9
8 -3 0 6.5 5.4
8 -3 0 -1.9 7.4
8 -3 0 8.2 7.6
-8 3 0 14.2 9.3
-8 3 0 -3.1 6.3
-8 3 0 4.7 6.9
-8 3 0 6.1 6.5
-8 3 0 4.5 6.4
7 -3 0 -2.1 6.5
7 -3 0 3.4 4.6
7 -3 0 1.7 6.1
-7 3 0 -1.4 5.3
-7 3 0 5.4 4.9
-7 3 0 1 5.4
-7 3 0 -1.9 4.1
6 -3 0 97.89 14.2
6 -3 0 103.09 14.6
6 -3 0 81.29 14.9
-6 3 0 87.89 17.2
-6 3 0 61.79 13.2
-6 3 0 83.49 14.3
-6 3 0 82.59 13.1
-6 3 0 112.99 16.4
5 -3 0 21.5 6.8
5 -3 0 37.8 6.3
5 -3 0 28.3 7.6
5 -3 0 42.2 9.3
5 -3 0 35.7 5.8
5 -3 0 21.4 5.9
-5 3 0 40.2 9.2
-5 3 0 25.5 6.8
-5 3 0 28.1 7.3
-5 3 0 28.9 8.7
-5 3 0 25.1 7.2
-5 3 0 34.7 7.4
4 -3 0 11.5 3.8
4 -3 0 7.8 4.4
4 -3 0 8.9 4.7
4 -3 0 10.4 4.7
4 -3 0 6.8 3.1
4 -3 0 9.4 3.7
-4 3 0 21.9 5.6
-4 3 0 12.3 4.4
-4 3 0 9.2 4.8
-4 3 0 11 5.1
-4 3 0 16.9 5.2
-4 3 0 17.4 5.1
3 -3 0 26.8 6.7
3 -3 0 35.5 7.4
3 -3 0 23.3 4.8
3 -3 0 23.4 4.8
3 -3 0 23.4 6.2
3 -3 0 30.7 6.2
-3 3 0 40.6 8.1
-3 3 0 36 6.6
-3 3 0 31.9 7.1
-3 3 0 24.5 7
-3 3 0 35.8 6.9
-3 3 0 34 7.1
2 -3 0 43.6 8.1
2 -3 0 30.5 6
2 -3 0 34.1 3.9
2 -3 0 26.1 5.2
2 -3 0 39.6 7.2
2 -3 0 32 7.2
-2 3 0 38.6 7
-2 3 0 33.9 7.3
-2 3 0 30.6 6
-2 3 0 26 6.3
-2 3 0 39.2 6.7
1 -3 0 85.69 10
1 -3 0 78.99 9.7
1 -3 0 97.89 11.4
1 -3 0 89.69 10.7
1 -3 0 81.79 9
1 -3 0 82.99 10.6
-1 3 0 81.39 10.9
-1 3 0 84.09 10
-1 3 0 86.79 9.2
-1 3 0 81.89 9.8
-1 3 0 92.49 11
-1 3 0 71.89 10.9
0 -3 0 456.95 45
0 -3 0 465.55 46
0 -3 0 500.95 45.2
0 -3 0 485.85 46
0 -3 0 499.65 44.6
0 -3 0 485.05 45.8
0 3 0 507.55 46.1
0 3 0 466.05 45.1
0 3 0 503.25 45.2
0 3 0 450.55 44.3
0 3 0 524.75 46.3
0 3 0 511.95 45.9
-1 -3 0 655.23 63.79
-1 -3 0 714.73 62.59
-1 -3 0 651.63 63.79
-1 -3 0 681.13 63.99
1 3 0 703.53 63.99
1 3 0 738.93 62.59
1 3 0 684.63 63.89
1 3 0 726.03 64.19
1 3 0 671.53 62.89
1 3 0 720.23 63.59
-2 -3 0 102.79 10.6
-2 -3 0 93.79 10.8
-2 -3 0 96.19 12.2
-2 -3 0 105.29 11.9
-2 -3 0 116.59 10.6
-2 -3 0 100.29 10.9
-2 -3 0 96.79 11.1
2 3 0 99.19 12
2 3 0 97.89 11.1
2 3 0 111.99 12
2 3 0 92.59 10.9
2 3 0 101.09 10.2
-3 -3 0 15.9 2.8
-3 -3 0 16.2 4.2
-3 -3 0 16.1 3.1
-3 -3 0 16.6 3.2
-3 -3 0 23.3 4.1
-3 -3 0 11.5 3.9
-3 -3 0 19.6 4.9
3 3 0 18.1 4.5
3 3 0 15.8 3.1
3 3 0 16.6 4.5
-4 -3 0 1.4 1.4
-4 -3 0 2.2 2.9
-4 -3 0 -1.1 1.9
-4 -3 0 -1 1.3
-4 -3 0 -4.1 2.7
-4 -3 0 -1 0.9
-4 -3 0 2.6 2.3
-4 -3 0 0.7 1.7
4 3 0 0.9 2.7
4 3 0 0 1.7
4 3 0 0.8 2.3
4 3 0 1.7 2.1
4 3 0 1.4 1.5
-5 -3 0 74.39 8.6
-5 -3 0 52.69 11.9
-5 -3 0 71.59 8.2
-5 -3 0 73.19 13.2
-5 -3 0 71.79 11.4
-5 -3 0 82.59 8.5
-5 -3 0 80.09 12.9
-5 -3 0 70.19 8.7
5 3 0 68.39 11.3
5 3 0 77.79 8.7
5 3 0 59.59 12.9
5 3 0 75.39 8.7
5 3 0 69.39 11.3
-6 -3 0 5.7 3.8
-6 -3 0 6 5.8
-6 -3 0 10.4 6.3
-6 -3 0 8 3.1
-6 -3 0 8.1 2.5
-6 -3 0 9.9 2.9
-6 -3 0 10.1 2.7
6 3 0 16.3 5.7
6 3 0 7.2 3.7
6 3 0 10.1 3.1
6 3 0 15.6 3.4
-7 -3 0 5.2 2.2
-7 -3 0 3.7 3.4
-7 -3 0 3.7 3.2
-7 -3 0 -2.3 6
-7 -3 0 -0.5 2.4
-7 -3 0 1.5 2.1
-7 -3 0 1.3 4.2
7 3 0 3.2 4.8
7 3 0 8.7 2.6
7 3 0 3.1 2.5
7 3 0 0.5 5.3
-8 -3 0 1 3.2
-8 -3 0 0.6 4
-8 -3 0 1.1 3.7
8 3 0 7.2 7.3
8 3 0 -1.7 5.3
-9 -3 0 9.7 5
-9 -3 0 7.9 5.5
9 3 0 14.3 11.7
9 3 0 15.4 9.8
-10 -3 0 -7.5 7.1
-10 -3 0 -19.4 8.1
-10 -3 0 17.7 9.8
-10 -3 0 -6.6 5.5
10 3 0 1.3 10.5
10 3 0 13.4 9.1
9 -4 0 0.3 7.5
9 -4 0 6.9 12
9 -4 0 7.6 9.6
-9 4 0 8.9 9.5
-9 4 0 3.7 7.9
-9 4 0 2.5 8.9
-9 4 0 -14.5 7.9
8 -4 0 19.8 10.5
8 -4 0 8.8 9.6
8 -4 0 44.4 9.4
-8 4 0 40.9 11.9
-8 4 0 23.4 12.3
-8 4 0 27.2 10
-8 4 0 34.2 10.6
7 -4 0 59.49 13.3
7 -4 0 50.59 10.7
7 -4 0 52.29 12.3
-7 4 0 76.59 13.9
-7 4 0 57.49 12.6
-7 4 0 75.69 15.5
-7 4 0 84.49 13.3
-7 4 0 54.69 15.4
6 -4 0 7.8 6.1
6 -4 0 -0.6 3.9
6 -4 0 3.2 5.9
6 -4 0 -3.8 5.8
6 -4 0 -1.8 3
-6 4 0 2.2 4.9
-6 4 0 1.6 4.9
-6 4 0 2.5 4.5
-6 4 0 1.4 5.5
5 -4 0 -1.1 3.1
5 -4 0 -2.5 5.5
5 -4 0 3.9 3.6
5 -4 0 -1.4 3.6
5 -4 0 -1.2 2.6
5 -4 0 12.8 5.8
-5 4 0 -4.9 2.9
-5 4 0 -3.5 3.6
-5 4 0 -7.8 4.9
-5 4 0 5.2 4
-5 4 0 1.5 4.5
-5 4 0 -6 6.1
4 -4 0 31.1 7.6
4 -4 0 20.7 4.8
4 -4 0 17.7 6.4
4 -4 0 14.7 4.7
4 -4 0 25.2 7.6
4 -4 0 21.4 6.1
-4 4 0 30.3 7.6
-4 4 0 20.3 6.1
-4 4 0 28 7.3
-4 4 0 27.3 7.2
-4 4 0 20.7 7.9
3 -4 0 90.69 11.1
3 -4 0 92.19 14.4
3 -4 0 81.19 13.4
3 -4 0 86.39 8.2
3 -4 0 67.69 12.6
3 -4 0 111.89 12.3
-3 4 0 92.49 13.7
-3 4 0 71.89 12.9
-3 4 0 73.69 12.5
-3 4 0 77.89 12.3
-3 4 0 75.49 12.6
-3 4 0 73.49 13.2
2 -4 0 36.9 6.5
2 -4 0 25.7 6.4
2 -4 0 28.6 7
2 -4 0 30.7 4.8
2 -4 0 33.3 7
2 -4 0 52.09 9.5
-2 4 0 30.1 7.5
-2 4 0 35 5.3
-2 4 0 42.5 7.7
-2 4 0 34.5 7.3
-2 4 0 30.2 7
-2 4 0 45.5 9.1
1 -4 0 -1 1.8
1 -4 0 4.8 2.6
1 -4 0 0.6 2.4
1 -4 0 1.9 2.7
1 -4 0 3.2 2.7
1 -4 0 1.1 1.7
-1 4 0 5.2 2.5
-1 4 0 1.8 1.1
-1 4 0 3.1 2.7
-1 4 0 3.9 2.6
-1 4 0 0.7 1.5
-1 4 0 2.7 1.9
0 -4 0 155.88 17.1
0 -4 0 199.38 19.1
0 -4 0 158.78 17.2
0 -4 0 179.18 18.3
0 -4 0 187.58 16.8
0 -4 0 159.58 18.3
0 4 0 144.99 16.2
0 4 0 148.39 18.1
0 4 0 161.28 17.8
0 4 0 139.79 16.9
0 4 0 168.68 18.5
0 4 0 185.38 17.6
-1 -4 0 38 7
-1 -4 0 38.3 6.1
-1 -4 0 40.8 7.1
-1 -4 0 36.2 7.5
-1 -4 0 43.1 7.2
-1 -4 0 35.4 5.2
1 4 0 38.9 7.1
1 4 0 43.7 7.6
1 4 0 39.5 6.2
1 4 0 35.7 5.2
1 4 0 41.1 7.5
1 4 0 30.6 6
-2 -4 0 18.4 4.7
-2 -4 0 15.3 3.6
-2 -4 0 14 3.8
-2 -4 0 12.8 3
-2 -4 0 13.3 3.6
2 4 0 11.2 4.4
2 4 0 16.1 3.3
2 4 0 10.8 2.6
2 4 0 20.8 5.3
2 4 0 13.2 4
-3 -4 0 1.8 2.2
-3 -4 0 -1.7 1.9
-3 -4 0 -1.1 1.3
-3 -4 0 -1.5 1.3
-3 -4 0 0.4 1.3
-3 -4 0 -0.2 1.8
-3 -4 0 -0.3 2.2
-3 -4 0 -0.4 1.3
3 4 0 0.3 0.6
3 4 0 0.7 2.2
3 4 0 4.1 2.7
3 4 0 -0.8 1.9
3 4 0 -0.2 1.7
-4 -4 0 27 6.4
-4 -4 0 24.2 6.7
-4 -4 0 25.8 6.3
-4 -4 0 16.8 4.1
-4 -4 0 23.1 4.4
-4 -4 0 23.9 4
-4 -4 0 24.4 4.9
4 4 0 29.6 5.4
4 4 0 28 6.6
4 4 0 31.9 7.2
-5 -4 0 -1.6 2.2
-5 -4 0 0 1.6
-5 -4 0 0.9 1.5
-5 -4 0 0.2 3.3
-5 -4 0 2.5 1.8
-5 -4 0 -5.1 4.6
-5 -4 0 3.5 3.4
5 4 0 -8.6 3.5
5 4 0 -0.6 1.7
5 4 0 0.3 3.1
5 4 0 -1.1 2.2
-6 -4 0 48.5 7.3
-6 -4 0 54.19 6.6
-6 -4 0 48 7.4
-6 -4 0 45.8 9.6
-6 -4 0 41.3 6.6
6 4 0 68.59 7.6
6 4 0 32.8 10.2
6 4 0 42.3 6.6
-7 -4 0 -2.9 2.6
-7 -4 0 1.7 1.8
-7 -4 0 -5 2.7
-7 -4 0 3.9 6.7
-7 -4 0 5.8 5.2
-7 -4 0 4.5 2
7 4 0 1.8 2.5
7 4 0 -9.8 5.6
7 4 0 -0.7 2.3
-8 -4 0 56.29 9.3
-8 -4 0 73.99 14.9
-8 -4 0 64.19 11.8
8 4 0 75.99 17.3
-9 -4 0 -4.5 4.6
-9 -4 0 1.5 4.4
-9 -4 0 7 7.1
-9 -4 0 -3.1 5.5
9 4 0 2.4 10.1
-10 -4 0 -8.8 9
-10 -4 0 -6.2 6.6
-10 -4 0 -8.3 5.4
-10 -4 0 -3.4 7
10 4 0 1.1 11.4
8 -5 0 9.7 9.1
8 -5 0 -9.5 5.7
8 -5 0 -0.6 9.8
-8 5 0 -10.7 8.6
-8 5 0 -4.9 13
-8 5 0 4 8.1
-8 5 0 6.1 8.5
7 -5 0 1.6 5.4
7 -5 0 6.5 4
7 -5 0 4.5 4
7 -5 0 0 4.9
7 -5 0 2.8 7.5
-7 5 0 12.9 8.5
-7 5 0 8 6.4
-7 5 0 12.4 7.9
6 -5 0 1 6.1
6 -5 0 -4 3.6
6 -5 0 3.9 5.2
6 -5 0 2.9 4.2
6 -5 0 5.7 4.4
-6 5 0 -0.3 4.8
-6 5 0 -7 6.9
-6 5 0 1.8 5.1
-6 5 0 -0.6 7.8
-6 5 0 6.7 5
5 -5 0 6 6.5
5 -5 0 14 5.3
5 -5 0 12.2 4.8
5 -5 0 7.1 6.1
5 -5 0 16 6
-5 5 0 10.1 6.5
-5 5 0 13.5 6.6
-5 5 0 5.7 4
-5 5 0 22.4 6.7
4 -5 0 7.6 3.7
4 -5 0 21.7 7.2
4 -5 0 1.6 4.2
4 -5 0 8.2 6.1
4 -5 0 6.3 3.6
-4 5 0 9.2 4.7
-4 5 0 12.6 6
-4 5 0 14.7 5.1
-4 5 0 15.5 5.3
-4 5 0 12.8 5.7
-4 5 0 16 6
3 -5 0 2.2 3.1
3 -5 0 0.3 3.9
3 -5 0 3.2 3.1
3 -5 0 -1.6 2.9
3 -5 0 1.1 3.3
3 -5 0 3.6 1.7
-3 5 0 2.4 2.8
-3 5 0 2.1 3.8
-3 5 0 0.5 3.3
-3 5 0 -1.6 2.7
-3 5 0 6.5 3.9
2 -5 0 11.7 4.5
2 -5 0 21.5 6.9
2 -5 0 14.2 5.4
2 -5 0 12.6 3.3
2 -5 0 17.2 5.4
-2 5 0 12.6 4.5
-2 5 0 25.6 7
-2 5 0 14.4 6
-2 5 0 13.1 3.8
-2 5 0 12.3 5.6
1 -5 0 2.6 2.4
1 -5 0 2.5 3.3
1 -5 0 2 2.4
1 -5 0 4.6 2.7
1 -5 0 3.2 2.4
1 -5 0 3.3 3.2
-1 5 0 6.4 4.2
-1 5 0 5.8 2.3
-1 5 0 -1.2 2.3
-1 5 0 5 2.3
-1 5 0 5.1 3.3
-1 5 0 2.7 2.1
0 -5 0 62.09 9.3
0 -5 0 50.59 9.6
0 -5 0 52.29 8.9
0 -5 0 53.59 9.6
0 -5 0 60.49 10.8
0 -5 0 53.19 8.8
0 5 0 42.2 9.1
0 5 0 61.19 10.8
0 5 0 53.09 9.7
0 5 0 77.39 8.1
0 5 0 68.19 11
0 5 0 64.29 9.8
-1 -5 0 9.2 3.7
-1 -5 0 12.3 4.4
-1 -5 0 14.5 3.2
-1 -5 0 13.9 3.8
-1 -5 0 15.2 4.3
-1 -5 0 18.9 5
1 5 0 14.5 4.2
1 5 0 18.9 5.1
1 5 0 7.3 3
1 5 0 14 3.3
1 5 0 8.3 3.1
-2 -5 0 63.69 10.9
-2 -5 0 79.79 11.4
-2 -5 0 53.49 10.1
-2 -5 0 78.29 8.5
-2 -5 0 78.39 10.9
-2 -5 0 59.49 10.1
2 5 0 69.09 10.9
2 5 0 79.89 9.5
2 5 0 79.79 12.3
2 5 0 89.69 12.4
2 5 0 74.99 8.9
-3 -5 0 48.6 8.5
-3 -5 0 71.89 10
-3 -5 0 68.49 8.9
-3 -5 0 70.99 10.2
-3 -5 0 56.69 8.9
-3 -5 0 44.9 9.6
-3 -5 0 72.39 11.6
3 5 0 49.3 10
3 5 0 68.49 7.2
3 5 0 66.19 11.2
3 5 0 67.59 7.7
3 5 0 57.09 9.3
3 5 0 62.19 10.1
-4 -5 0 3.6 3.4
-4 -5 0 -2.3 1.7
-4 -5 0 -2.8 2.2
-4 -5 0 -3.8 1.8
-4 -5 0 -1.8 4.4
-4 -5 0 0.3 2.4
-4 -5 0 -2.4 1.6
-4 -5 0 0.1 2
4 5 0 -0.8 3.2
4 5 0 1.4 2.3
4 5 0 2.3 2.7
4 5 0 -1.6 2
-5 -5 0 -0.3 2.1
-5 -5 0 14.8 5.6
-5 -5 0 1.7 3.7
-5 -5 0 5.3 2.5
-5 -5 0 2.6 2.7
-5 -5 0 2.5 2.3
5 5 0 1.4 5.4
5 5 0 4.3 4.6
5 5 0 1.8 2.9
-6 -5 0 9.7 2.9
-6 -5 0 13.7 3.9
-6 -5 0 21.9 6.6
-6 -5 0 13.5 3.8
-6 -5 0 13.1 4.7
6 5 0 14.2 3.8
6 5 0 12.8 3.9
6 5 0 8.4 7.2
6 5 0 14 6.9
-7 -5 0 34 8.2
-7 -5 0 38.9 5.7
-7 -5 0 31.7 6.8
-7 -5 0 41.2 6.7
-7 -5 0 38.4 13.6
7 5 0 35.8 5.8
7 5 0 38.9 11.9
7 5 0 45.6 6.4
-8 -5 0 35.6 6.7
-8 -5 0 32.2 7.1
-8 -5 0 39.8 9.9
8 5 0 55.29 15.3
-9 -5 0 -5 6.8
-9 -5 0 -2.8 5
-9 -5 0 4.4 4.5
-9 -5 0 0.8 5.9
9 5 0 -3.6 7.3
8 -6 0 3.5 7.2
8 -6 0 7.1 10.3
8 -6 0 6.5 8.5
-8 6 0 -15.3 8.4
-8 6 0 4.6 10.5
-8 6 0 0.1 8.2
-8 6 0 -1.9 7.1
7 -6 0 19.3 9.4
7 -6 0 12.9 6
7 -6 0 18.4 7
7 -6 0 16 10.1
7 -6 0 18.9 6.5
-7 6 0 25.7 10.9
-7 6 0 26.9 9.5
-7 6 0 29 10.6
-7 6 0 22 10
6 -6 0 -2.8 5
6 -6 0 5 7.5
6 -6 0 0.5 7
6 -6 0 2 4.5
6 -6 0 1.4 5
-6 6 0 -4.8 5.5
-6 6 0 4.9 6.6
-6 6 0 -4.6 7.2
-6 6 0 13.9 7.7
5 -6 0 6 3.8
5 -6 0 7.1 5.9
5 -6 0 6.2 4.6
5 -6 0 5.5 4.7
-5 6 0 4.1 5.9
-5 6 0 8 4.9
-5 6 0 1.7 5.2
-5 6 0 -3.9 4.6
-5 6 0 9.8 5.6
4 -6 0 5.9 4.9
4 -6 0 13.5 5.9
4 -6 0 -0.1 4.2
4 -6 0 -5.8 4.8
4 -6 0 23.5 8.2
4 -6 0 7.8 1.6
-4 6 0 18.3 6.1
-4 6 0 8.3 4.2
-4 6 0 15.2 6.7
-4 6 0 10.3 6.8
-4 6 0 7 6
3 -6 0 16.5 5.1
3 -6 0 19.4 6.8
3 -6 0 7.5 5.4
3 -6 0 10.7 2.7
3 -6 0 8.5 5.4
3 -6 0 8.8 4.5
-3 6 0 12.3 7.3
-3 6 0 8.8 4.6
-3 6 0 3.9 4.1
-3 6 0 15.3 5.9
-3 6 0 8 5.4
2 -6 0 23.6 8
2 -6 0 23.6 7.4
2 -6 0 22.2 4.8
2 -6 0 13.2 5.3
2 -6 0 20.9 7.5
2 -6 0 25 6
-2 6 0 21.8 6.3
-2 6 0 21.5 7.8
-2 6 0 24 5.2
-2 6 0 18.8 7.1
-2 6 0 18.3 5.6
-2 6 0 24.1 6.4
1 -6 0 44.2 8.4
1 -6 0 53.59 10
1 -6 0 68.89 12.9
1 -6 0 63.39 9.3
1 -6 0 58.89 10.9
1 -6 0 54.49 10.4
-1 6 0 58.39 10.4
-1 6 0 69.39 10.1
-1 6 0 47.1 9.5
-1 6 0 77.59 13.3
-1 6 0 74.39 10.5
-1 6 0 62.89 12.1
0 -6 0 7.8 4.3
0 -6 0 13.4 4.1
0 -6 0 12.8 5
0 -6 0 11 3.7
0 -6 0 20.2 5.8
0 -6 0 13.8 4.6
0 6 0 14.7 4.4
0 6 0 17.4 5
0 6 0 16.7 3.7
0 6 0 11.4 5.3
0 6 0 17.9 5
0 6 0 6.5 3.5
-1 -6 0 175.98 22.2
-1 -6 0 170.08 19.4
-1 -6 0 193.88 20.7
-1 -6 0 169.38 20.5
-1 -6 0 176.18 19.9
-1 -6 0 161.98 17.9
1 6 0 226.08 21.9
1 6 0 179.08 27.9
1 6 0 167.68 20.5
1 6 0 177.58 19
1 6 0 156.38 19.5
-2 -6 0 28.5 4.9
-2 -6 0 19.3 4.9
-2 -6 0 18.6 5.6
-2 -6 0 25.2 6.1
-2 -6 0 23.2 6.6
-2 -6 0 15.2 5.8
2 6 0 24.4 6.6
2 6 0 36.4 5.5
2 6 0 37.6 6.9
2 6 0 30.4 5.7
2 6 0 27.7 7.2
2 6 0 25 6.4
-3 -6 0 241.58 29.8
-3 -6 0 282.87 29.2
-3 -6 0 274.47 28.5
-3 -6 0 311.07 30.4
-3 -6 0 278.27 28.7
-3 -6 0 263.57 26.8
-3 -6 0 262.27 27.5
3 6 0 289.17 29.2
3 6 0 258.77 27
3 6 0 323.47 29.6
3 6 0 250.07 29.6
-4 -6 0 51.49 9
-4 -6 0 60.79 11.2
-4 -6 0 57.69 8.4
-4 -6 0 52.79 8
-4 -6 0 43.5 8.6
-4 -6 0 40 7.7
-4 -6 0 53.89 10.7
-4 -6 0 45.2 9.4
4 6 0 43.8 10.1
4 6 0 47.5 8.5
4 6 0 33.4 8.8
-5 -6 0 5.1 4.3
-5 -6 0 7.9 3.8
-5 -6 0 9.9 3.1
-5 -6 0 5.7 3.2
-5 -6 0 5.8 4
-5 -6 0 15.3 4.3
5 6 0 4 3.5
5 6 0 5.7 5.3
5 6 0 8.8 3.6
-6 -6 0 29.9 6
-6 -6 0 29.3 6.1
-6 -6 0 22.2 4.5
-6 -6 0 34.8 9
-6 -6 0 18.2 7.5
-6 -6 0 18.5 4.7
6 6 0 21.2 5.9
6 6 0 19.5 5.8
6 6 0 58.49 11.2
6 6 0 27.6 8.7
-7 -6 0 34.4 5.6
-7 -6 0 28.7 6.5
-7 -6 0 35.5 6.5
-7 -6 0 21.6 8.9
-7 -6 0 35 5.6
7 6 0 31.6 6.1
7 6 0 30.6 6.7
7 6 0 32.3 11.5
-8 -6 0 6.2 4.3
-8 -6 0 -1.6 3.8
-8 -6 0 3.5 5.5
8 6 0 10.1 8.6
-9 -6 0 8.5 7.5
-9 -6 0 6.3 5
-9 -6 0 8 5.7
-9 -6 0 5.7 7.6
9 6 0 6 9.3
8 -7 0 25.6 15.2
8 -7 0 39.4 10.7
-8 7 0 39.9 13.8
-8 7 0 14.9 10
-8 7 0 18.2 10.9
-8 7 0 32.7 16.6
7 -7 0 4 5.5
7 -7 0 -4.1 7.2
7 -7 0 -10.1 8.7
7 -7 0 -4.9 7.8
-7 7 0 8.4 8.8
-7 7 0 2.7 7.1
-7 7 0 10.6 11.9
-7 7 0 -5.9 8.1
6 -7 0 17.8 6.1
6 -7 0 16.5 9.2
6 -7 0 10.9 7.1
6 -7 0 23.1 7.5
-6 7 0 32.9 10.9
-6 7 0 15.6 9.1
-6 7 0 15.2 8.5
5 -7 0 9.5 6.3
5 -7 0 4.3 5.7
5 -7 0 12.6 6.8
5 -7 0 6 4.8
-5 7 0 11.1 8.3
-5 7 0 -1.7 6.1
-5 7 0 1 5
-5 7 0 4.9 6.1
4 -7 0 4 2
4 -7 0 3.5 5.2
4 -7 0 -2.2 5.6
4 -7 0 5.9 5
-4 7 0 0.5 5.3
-4 7 0 2.2 3.8
-4 7 0 4.2 7
-4 7 0 0.7 5.2
-4 7 0 -2.9 7
3 -7 0 9.1 6.8
3 -7 0 -0.6 4.8
3 -7 0 -4.6 3
3 -7 0 3.1 5.1
3 -7 0 -0.1 2.3
3 -7 0 -5.8 4
-3 7 0 5.4 5
-3 7 0 6.4 4.4
-3 7 0 1.5 4.3
-3 7 0 -1.8 3
-3 7 0 0.7 4.6
2 -7 0 52.69 9.6
2 -7 0 55.59 8.8
2 -7 0 52.39 11.6
2 -7 0 67.19 11.8
2 -7 0 50.79 12.3
-2 7 0 43.1 11.5
-2 7 0 63.69 9.6
-2 7 0 59.79 10.9
-2 7 0 51.29 11.2
-2 7 0 51.79 12.3
1 -7 0 21.7 6.1
1 -7 0 25.1 8.1
1 -7 0 29.7 7.4
1 -7 0 29.1 6.3
1 -7 0 25 6.1
1 -7 0 29 8.9
-1 7 0 18.3 5.3
-1 7 0 19.1 6.6
-1 7 0 28.5 6.9
-1 7 0 29.6 7.1
-1 7 0 28.1 8.1
-1 7 0 29.8 7.7
0 -7 0 2.5 3.1
0 -7 0 -1.9 3.4
0 -7 0 1 3
0 -7 0 -0.8 3.7
0 -7 0 7.7 3.7
0 -7 0 1.2 3.1
0 7 0 4.9 3.5
0 7 0 -2 2.9
0 7 0 -0.4 1.9
0 7 0 1.3 1.7
0 7 0 4.5 3.7
-1 -7 0 2.9 4.1
-1 -7 0 2.6 3.7
-1 -7 0 10.2 4.8
-1 -7 0 2.7 3
-1 -7 0 4.3 3.6
-1 -7 0 5 2.6
1 7 0 0.5 3.1
1 7 0 8.2 4.5
1 7 0 7.7 4.8
1 7 0 3.1 3.8
1 7 0 6.6 2.5
1 7 0 8.1 3.6
-2 -7 0 57.19 11.3
-2 -7 0 70.69 12.2
-2 -7 0 70.99 11
-2 -7 0 60.99 9
-2 -7 0 58.29 12.7
-2 -7 0 62.79 11.3
2 7 0 66.09 12.2
2 7 0 66.89 12.7
2 7 0 61.59 10.6
2 7 0 72.39 10.1
2 7 0 60.59 8.9
2 7 0 70.09 12.5
-3 -7 0 89.59 10.8
-3 -7 0 97.79 12.1
-3 -7 0 102.59 14.7
-3 -7 0 90.99 14.3
-3 -7 0 97.29 15.8
-3 -7 0 111.69 15.6
3 7 0 76.09 14.9
3 7 0 75.09 12.7
3 7 0 88.39 14.6
3 7 0 94.89 11
3 7 0 82.39 13.6
-4 -7 0 0.2 4.1
-4 -7 0 1 3.1
-4 -7 0 6.3 3.5
-4 -7 0 5.9 3.7
-4 -7 0 3.8 2.8
-4 -7 0 0.9 4.3
4 7 0 5.3 2.4
4 7 0 3.3 1.7
4 7 0 2.7 3.3
4 7 0 4.5 3.4
4 7 0 1.2 4.5
4 7 0 -0.9 4
-5 -7 0 15.4 4.7
-5 -7 0 15.4 5.8
-5 -7 0 12.9 4.1
-5 -7 0 12.6 4.3
-5 -7 0 15.1 4.8
-5 -7 0 16.4 5.5
-5 -7 0 9.2 3.8
5 7 0 14.1 6.4
5 7 0 25.5 8.2
5 7 0 11.5 5
5 7 0 4.9 5.3
-6 -7 0 8.2 4.2
-6 -7 0 16.5 7.7
-6 -7 0 14.7 4.5
-6 -7 0 16.7 4.9
-6 -7 0 1.1 4
-6 -7 0 15.2 3.9
6 7 0 11.2 5.4
6 7 0 5.8 6.1
6 7 0 10.9 6.9
-7 -7 0 13.7 3.8
-7 -7 0 0.8 5.3
-7 -7 0 18.5 5.2
-7 -7 0 1.7 7.6
7 7 0 9.4 7.1
7 7 0 10.6 5.9
7 7 0 11.3 4.6
-8 -7 0 24.6 4.5
-8 -7 0 30 7.8
-8 -7 0 20.2 6.7
-8 -7 0 18.8 8.6
8 7 0 46.4 6.5
8 7 0 33 12.9
-9 -7 0 15.9 8.6
-9 -7 0 2.2 5.7
-9 -7 0 -0.3 6.4
9 7 0 -21.7 8.7
7 -8 0 17.5 13.1
7 -8 0 5.1 8.7
7 -8 0 41.9 10.9
-7 8 0 14 9.8
-7 8 0 -5.4 8.9
-7 8 0 -0.1 10.5
-7 8 0 21.2 14.7
6 -8 0 -4.9 5.1
6 -8 0 2.8 7.3
6 -8 0 13.3 10.2
6 -8 0 6.3 8.2
-6 8 0 10.2 8.3
-6 8 0 15.9 12.8
-6 8 0 -0.6 6.8
-6 8 0 4.5 8.5
5 -8 0 12.1 6.9
5 -8 0 16.3 11
5 -8 0 6.3 5.2
5 -8 0 1.8 7.7
-5 8 0 17.1 9.7
-5 8 0 23.8 9.6
-5 8 0 17 7.9
-5 8 0 9.5 6.2
4 -8 0 94.69 15.6
4 -8 0 113.89 20.8
4 -8 0 87.99 17.1
4 -8 0 78.09 10
-4 8 0 98.09 16.8
-4 8 0 114.69 21.2
-4 8 0 82.79 15.9
-4 8 0 78.59 17.4
3 -8 0 0.9 5.7
3 -8 0 3.4 2.5
3 -8 0 -8 5.2
3 -8 0 -1.1 4.9
3 -8 0 3.8 7
3 -8 0 -0.5 3.5
-3 8 0 2.6 5.3
-3 8 0 0.5 3
-3 8 0 -5.3 4.1
-3 8 0 15.1 7
-3 8 0 4.6 6.9
2 -8 0 6.1 6.4
2 -8 0 -3 3.1
2 -8 0 -2.7 4
2 -8 0 0.5 2.6
2 -8 0 1.1 4.6
-2 8 0 1.5 6.1
-2 8 0 -1.6 3.1
-2 8 0 -4.1 3.9
-2 8 0 0.5 5.4
-2 8 0 1.3 3.2
1 -8 0 22 8.7
1 -8 0 35.1 8.3
1 -8 0 30.9 8.2
1 -8 0 32.4 9.4
1 -8 0 21.5 6.8
1 -8 0 34.3 7.5
-1 8 0 22.8 7.8
-1 8 0 30.2 9.1
-1 8 0 30.9 8.9
-1 8 0 35.3 8.5
-1 8 0 29.4 7.5
-1 8 0 29.4 7.6
0 -8 0 109.29 17.6
0 -8 0 127.49 15.8
0 -8 0 132.49 22.7
0 -8 0 97.19 17.4
0 -8 0 112.99 14.5
0 -8 0 133.09 17.8
0 8 0 106.19 18.3
0 8 0 127.69 18.2
0 8 0 141.39 14.5
0 8 0 117.49 19.6
0 8 0 90.89 16.8
0 8 0 99.49 16.7
-1 -8 0 0.9 3.1
-1 -8 0 -3.4 2
-1 -8 0 4.7 3.8
-1 -8 0 2.7 3.1
-1 -8 0 -6.9 3.3
-1 -8 0 0.6 2.7
1 8 0 -9.7 3.3
1 8 0 1 4.2
1 8 0 1.5 2.7
1 8 0 4 4
1 8 0 0.6 4.5
1 8 0 2.4 1.8
-2 -8 0 2.7 2.8
-2 -8 0 3.5 3.9
-2 -8 0 3.8 3.8
-2 -8 0 0 3.8
-2 -8 0 5.9 4.7
-2 -8 0 5.4 3.9
2 8 0 0.5 2
2 8 0 -1.5 3.2
2 8 0 2 2.5
2 8 0 1.4 3.7
2 8 0 4.9 4.6
2 8 0 -1.1 5
-3 -8 0 15.9 5.8
-3 -8 0 15 5.7
-3 -8 0 11.9 4.6
-3 -8 0 9.2 6.7
-3 -8 0 25.5 6.4
-3 -8 0 17.4 4.5
3 8 0 10.3 4
3 8 0 13.8 6.4
3 8 0 4.2 3.9
3 8 0 19.1 6.7
-4 -8 0 187.48 25.1
-4 -8 0 175.48 24.2
-4 -8 0 253.77 25.2
-4 -8 0 214.38 26.3
-4 -8 0 232.78 25.8
-4 -8 0 253.77 23.4
4 8 0 262.47 23.2
4 8 0 217.48 27.3
4 8 0 234.98 26.1
4 8 0 202.18 21.8
4 8 0 195.88 25.2
-5 -8 0 -4.1 3.7
-5 -8 0 -6.2 4.3
-5 -8 0 -0.8 4.2
-5 -8 0 7.1 6.2
-5 -8 0 1.2 3.4
-5 -8 0 0 3.6
-5 -8 0 4.5 4
5 8 0 3.3 4.9
5 8 0 7.2 7
5 8 0 3.5 5.3
5 8 0 1.9 3.8
-6 -8 0 0.8 5.2
-6 -8 0 1.9 3.7
-6 -8 0 -0.9 4.6
-6 -8 0 6.4 3.9
-6 -8 0 9.8 6.1
-6 -8 0 3.1 4.2
6 8 0 4.6 4.8
6 8 0 2.7 5.5
6 8 0 11.1 7.1
-7 -8 0 30.8 6.6
-7 -8 0 36 8
-7 -8 0 36.5 10.6
-7 -8 0 27.5 7.4
7 8 0 40.7 11.8
7 8 0 23.6 7.6
7 8 0 30 8.4
-8 -8 0 71.59 12.9
-8 -8 0 59.29 9.5
-8 -8 0 70.69 16.2
-8 -8 0 82.89 12.7
8 8 0 49.6 15.7
8 8 0 80.59 11.2
8 8 0 75.79 10.4
-9 -8 0 -3.1 6.9
9 8 0 6.1 10
7 -9 0 33.1 14.6
7 -9 0 -3.1 11
7 -9 0 -0.3 6.9
7 -9 0 -10.2 11.8
-7 9 0 -17.2 8.7
-7 9 0 6.2 7.8
-7 9 0 15.6 17.5
-7 9 0 9.7 11.1
6 -9 0 9.1 8.7
6 -9 0 0.5 10.7
6 -9 0 10.3 6.2
-6 9 0 5.6 9
-6 9 0 -4.1 9.2
-6 9 0 33.5 14
-6 9 0 9.5 7.8
5 -9 0 9.4 8.5
5 -9 0 4.6 9.5
-5 9 0 13 7.8
-5 9 0 7.4 7.9
-5 9 0 11.2 11.1
4 -9 0 210.68 22.6
4 -9 0 252.57 30
4 -9 0 255.67 35.5
-4 9 0 259.17 34.4
-4 9 0 190.98 29.3
-4 9 0 232.68 34.2
-4 9 0 214.38 27.3
3 -9 0 6.9 7.2
3 -9 0 11 6.8
3 -9 0 10.8 8.4
3 -9 0 9.2 4.6
-3 9 0 9.9 6.2
-3 9 0 7.2 4.9
-3 9 0 -4 6.9
-3 9 0 11.8 8.9
2 -9 0 -4.7 4.4
2 -9 0 0.5 4.9
2 -9 0 2.6 3.4
2 -9 0 -4.1 6.9
2 -9 0 -7.7 5.1
2 -9 0 -4.1 5.2
-2 9 0 -1 4.9
-2 9 0 0.7 6.9
-2 9 0 -2.3 4.9
-2 9 0 3 3.6
1 -9 0 7.6 4.3
1 -9 0 7 4.4
1 -9 0 8.3 6
1 -9 0 -2.1 5.1
1 -9 0 7.8 6.1
-1 9 0 13 8.1
-1 9 0 3.7 3.5
-1 9 0 6.2 4.2
-1 9 0 10 4.9
-1 9 0 9 7.8
-1 9 0 8.8 5
0 -9 0 94.79 14.7
0 -9 0 122.09 17.5
0 -9 0 95.09 17.1
0 -9 0 91.39 18.2
0 -9 0 105.09 18
0 9 0 81.49 15.9
0 9 0 132.59 18.7
0 9 0 91.39 15.5
0 9 0 89.89 18.3
0 9 0 88.49 17.7
-1 -9 0 32.7 9.7
-1 -9 0 29.4 6.6
-1 -9 0 50.29 11.4
-1 -9 0 29.7 9.5
-1 -9 0 46.5 11.5
-1 -9 0 38.8 9.5
1 9 0 20.1 7.7
1 9 0 31.2 6.3
1 9 0 39.9 10.7
1 9 0 27.7 6.9
1 9 0 21.7 7.6
1 9 0 38.3 9
-2 -9 0 -3.8 4.1
-2 -9 0 -3 3.2
-2 -9 0 3 4.6
-2 -9 0 3.7 3
-2 -9 0 -5.8 4.2
-2 -9 0 -7.1 3.1
2 9 0 -0.2 2.3
2 9 0 -3.7 3.7
2 9 0 6.8 4.9
2 9 0 4.9 3.2
2 9 0 -1.2 4.7
2 9 0 2.5 5.5
-3 -9 0 27.5 8.5
-3 -9 0 30.8 6.1
-3 -9 0 5.1 4.5
-3 -9 0 13.4 5.6
-3 -9 0 15.7 6
-3 -9 0 6.2 4.9
3 9 0 10.7 5
3 9 0 11.8 4.2
3 9 0 12.5 4.5
3 9 0 19.1 8.9
3 9 0 15.8 6.2
3 9 0 17.7 5.8
-4 -9 0 58.89 9.4
-4 -9 0 64.09 13.8
-4 -9 0 64.49 11.3
-4 -9 0 47.6 11.2
-4 -9 0 62.59 12.6
4 9 0 70.29 13
4 9 0 59.89 12.7
4 9 0 56.89 8.6
4 9 0 54.49 9.4
4 9 0 59.49 11.5
-5 -9 0 13.3 5.4
-5 -9 0 19.4 8
-5 -9 0 20.7 6
-5 -9 0 22.2 6.2
-5 -9 0 11.7 5.8
5 9 0 3.4 7.2
5 9 0 18.1 5.9
5 9 0 15.1 6.2
-6 -9 0 -2 5.9
-6 -9 0 -0.5 5.7
-6 -9 0 13 6.2
-6 -9 0 5.5 5.8
-6 -9 0 6.2 4.4
-6 -9 0 -9.3 4.5
6 9 0 3.7 8.2
6 9 0 10.5 7
6 9 0 12.8 6.4
-7 -9 0 29.3 6.5
-7 -9 0 38.3 13
-7 -9 0 15 8.7
-7 -9 0 20.1 6.5
-7 -9 0 11.7 6.4
7 9 0 23.5 11
-8 -9 0 44.4 8.1
-8 -9 0 63.79 11.4
-8 -9 0 35.5 9.5
-8 -9 0 37.8 8.8
-9 -9 0 6 7.8
-9 -9 0 4.8 8.8
-9 -9 0 18.7 11.7
9 9 0 9.1 8.8
6 -10 0 -11.8 7.3
6 -10 0 3.8 9.2
6 -10 0 12.7 13.2
-6 10 0 -0.3 7.5
-6 10 0 -0.6 11.3
-6 10 0 -11.8 8.3
5 -10 0 9.9 10.7
5 -10 0 -5.3 8.8
-5 10 0 -3.5 8.8
-5 10 0 -3.7 7.5
-5 10 0 2.8 7.2
4 -10 0 36.7 11.8
4 -10 0 38.1 7.4
4 -10 0 38.8 13.5
-4 10 0 31.3 13.2
-4 10 0 43.1 12.7
-4 10 0 38.2 10.8
3 -10 0 187.38 29.1
3 -10 0 172.78 18.2
3 -10 0 126.69 23.4
-3 10 0 190.08 30.9
-3 10 0 110.19 24.7
-3 10 0 105.09 19.6
2 -10 0 20.1 7.5
2 -10 0 25.2 10.5
2 -10 0 25.8 5.5
-2 10 0 34.2 13.1
-2 10 0 18.4 10
-2 10 0 11.6 5.2
-2 10 0 12.1 7
1 -10 0 9 7.6
1 -10 0 4.4 5.8
1 -10 0 16.3 8
1 -10 0 2.3 3.8
1 -10 0 9.2 9.1
-1 10 0 18 7.8
-1 10 0 19.3 11.2
-1 10 0 14.8 7.3
-1 10 0 19.2 7.5
-1 10 0 11.9 4.4
0 -10 0 -8.3 4.4
0 -10 0 4.5 5
0 -10 0 -1.7 4.3
0 -10 0 -2 6
0 -10 0 4.7 5.1
0 10 0 -4 3.9
0 10 0 1.4 7.6
0 10 0 1.1 6.2
0 10 0 15.4 8.3
0 10 0 -2.2 5.2
0 10 0 5.1 3.4
-1 -10 0 13.5 6.3
-1 -10 0 7.1 7.2
-1 -10 0 3 4.4
-1 -10 0 3.7 5.1
-1 -10 0 2.3 4.8
-1 -10 0 8.1 5.1
1 10 0 6.3 7.1
1 10 0 7.9 6.8
1 10 0 -2.1 5.6
1 10 0 12.4 5.8
1 10 0 11.1 3.8
1 10 0 6.5 4.3
-2 -10 0 11.6 5.1
-2 -10 0 1.5 6.1
-2 -10 0 5.1 5.3
-2 -10 0 6.4 5.6
-2 -10 0 0.7 4.2
-2 -10 0 3.5 3.7
2 10 0 -12.3 5.8
2 10 0 4.4 5.3
2 10 0 1.2 5.2
2 10 0 -3.6 4
2 10 0 12.1 7.8
2 10 0 3.9 3.6
-3 -10 0 10.7 6
-3 -10 0 9.2 7
-3 -10 0 6.9 6.5
-3 -10 0 16.6 7.1
-3 -10 0 13.6 5.4
-3 -10 0 26.2 8.6
3 10 0 28.1 7.6
3 10 0 24.3 5.5
3 10 0 21.4 8.8
3 10 0 19.6 7
-4 -10 0 3.6 3.6
-4 -10 0 8.2 5
-4 -10 0 3.5 6.3
-4 -10 0 -1 6.5
-4 -10 0 1.8 5.1
-4 -10 0 -2.3 4.1
4 10 0 -1.2 4.9
4 10 0 -0.1 4.9
4 10 0 1.2 3.4
-5 -10 0 2.8 5.2
-5 -10 0 -2.6 6
-5 -10 0 -0.1 5.5
-5 -10 0 3.4 4.8
-5 -10 0 1.3 4.6
5 10 0 8.5 6.4
5 10 0 1 5.3
5 10 0 5.4 3
5 10 0 7.4 3.5
-6 -10 0 -3.2 5.4
-6 -10 0 1.9 7.1
-6 -10 0 18.7 6.8
-6 -10 0 5.2 5.2
-6 -10 0 8.4 7.6
-6 -10 0 11.9 6.9
6 10 0 -3.7 5.9
6 10 0 11.3 7.8
-7 -10 0 -2.3 7.9
-7 -10 0 2.3 6.6
-7 -10 0 -0.9 5.6
-7 -10 0 8.3 5
7 10 0 -0.8 6.5
7 10 0 1.3 7.6
-8 -10 0 -9.2 9.1
-8 -10 0 -7.8 7.8
-8 -10 0 2.6 4.9
8 10 0 2.1 8.4
8 10 0 -19.6 6.7
6 -11 0 -0.5 7.5
6 -11 0 12.2 14.8
6 -11 0 -13.1 10.2
-6 11 0 16.2 12.5
-6 11 0 -2.3 8.7
5 -11 0 -1.4 12.4
5 -11 0 2.1 3.6
5 -11 0 23.3 12.6
-5 11 0 17.7 8.9
-5 11 0 -2 7.8
-5 11 0 -2.6 9.3
4 -11 0 -5.9 10.1
4 -11 0 0.4 8.3
4 -11 0 2.7 4.3
-4 11 0 -7.3 7.7
-4 11 0 3.2 5.5
-4 11 0 -2.1 8
3 -11 0 44.1 9.5
3 -11 0 49.99 17.2
3 -11 0 29.5 12.3
-3 11 0 45.6 14.8
-3 11 0 79.89 16.8
-3 11 0 73.99 14.2
2 -11 0 11.5 11.5
2 -11 0 22.3 11
2 -11 0 29.6 8.6
-2 11 0 39.5 12.5
-2 11 0 24.2 7.3
-2 11 0 21.3 7.5
1 -11 0 -2.4 7.1
1 -11 0 6.9 4.8
1 -11 0 6.8 7
-1 11 0 7 5.9
-1 11 0 2 5.5
-1 11 0 6.5 4.4
0 -11 0 20 10.8
0 -11 0 11.1 7.4
0 -11 0 -2.1 6.2
0 -11 0 8.1 5.5
0 -11 0 14.8 8.8
0 11 0 12.3 6.3
0 11 0 20.6 9.8
0 11 0 8.6 8.3
0 11 0 9.1 4.3
-1 -11 0 101.49 18.1
-1 -11 0 114.99 19.9
-1 -11 0 80.19 14.5
-1 -11 0 128.19 22.8
-1 -11 0 112.59 21
1 11 0 96.69 14.5
1 11 0 149.19 23.9
1 11 0 92.99 16.7
1 11 0 115.59 19.8
-2 -11 0 3.7 4.7
-2 -11 0 -0.6 5.4
-2 -11 0 5.7 8.4
-2 -11 0 7.2 7.1
-2 -11 0 -7.3 4.5
2 11 0 -12.8 5.4
2 11 0 10.3 5.6
2 11 0 2.6 6.4
2 11 0 0.6 3.3
-3 -11 0 10.2 6.9
-3 -11 0 2.6 5.6
-3 -11 0 4.1 5.3
-3 -11 0 9.2 5.7
-3 -11 0 2.1 7.8
3 11 0 4.7 5.4
3 11 0 -1.1 6.6
3 11 0 5.9 4.2
3 11 0 9 5.5
-4 -11 0 10.2 5.4
-4 -11 0 9.7 6.6
-4 -11 0 8.6 5.9
-4 -11 0 8.8 8.8
-4 -11 0 7.7 7.1
4 11 0 8.9 6.6
4 11 0 11.9 5.2
4 11 0 17.9 8.4
-5 -11 0 13.3 6.4
-5 -11 0 19.3 7.6
-5 -11 0 11.2 6.4
-5 -11 0 8.1 7.7
-5 -11 0 27.5 7
5 11 0 16 9.8
5 11 0 19.7 4.5
5 11 0 -0.8 6.7
-6 -11 0 -1.8 6.1
-6 -11 0 -3.5 5.7
-6 -11 0 -2.4 7
-6 -11 0 1.9 6.6
6 11 0 9.4 7.5
6 11 0 7.6 7.6
-7 -11 0 3.4 6.5
-7 -11 0 5.6 6.1
-7 -11 0 4.8 8
-7 -11 0 -0.5 8.8
7 11 0 -1.9 7
7 11 0 2.5 7.4
-8 -11 0 27.9 12.1
-8 -11 0 9.9 9.4
-8 -11 0 29.6 8
8 11 0 13.8 11.9
5 -12 0 -0.7 4.6
5 -12 0 4.1 15.8
5 -12 0 -31.3 11.2
-5 12 0 3.1 10.5
-5 12 0 -1.8 7.8
-5 12 0 20.5 12.8
4 -12 0 1.8 6.1
4 -12 0 -3.4 10.4
4 -12 0 9.8 12
-4 12 0 -6.7 9.5
-4 12 0 9 7.7
-4 12 0 -3 10.8
3 -12 0 3.7 10.1
3 -12 0 0.3 5.8
3 -12 0 1.7 10.2
-3 12 0 -12.2 8.1
-3 12 0 2.6 7.9
2 -12 0 0.6 10.1
2 -12 0 -5.9 4.6
2 -12 0 10.1 9.3
-2 12 0 -5.7 8.4
-2 12 0 15.4 6.3
1 -12 0 2.2 4.8
1 -12 0 0.7 9.5
1 -12 0 -0.5 6.8
-1 12 0 8.6 7
-1 12 0 -6.6 7.2
-1 12 0 1.4 4.4
0 -12 0 15.4 7.8
0 -12 0 15.8 10.4
0 -12 0 14.7 8.5
0 12 0 13.1 5.8
0 12 0 20.1 7.3
0 12 0 14.8 10
-1 -12 0 2.4 6.3
-1 -12 0 -2.3 9.8
-1 -12 0 -11.1 7.1
-1 -12 0 -2.9 5.1
-1 -12 0 -2.2 5.3
1 12 0 0.1 4
1 12 0 -8.3 7.3
1 12 0 1.6 5.3
-2 -12 0 8.6 7.3
-2 -12 0 7.3 7.1
-2 -12 0 16.5 10.8
-2 -12 0 2 5.7
-2 -12 0 6.3 7.6
2 12 0 2.8 5.9
2 12 0 -0.6 6.3
2 12 0 8.3 4.5
-3 -12 0 5.7 7.7
-3 -12 0 7.4 5.3
-3 -12 0 13.1 11.8
-3 -12 0 8.8 6.4
-3 -12 0 -4.6 6.9
3 12 0 18.1 5.9
3 12 0 9.6 4.9
3 12 0 9.1 8
3 12 0 2.9 8.7
-4 -12 0 -2.3 6.3
-4 -12 0 3.8 6.2
-4 -12 0 9.2 6.8
-4 -12 0 0.4 9.4
-4 -12 0 -4.7 6.1
4 12 0 -3.8 7.1
4 12 0 2.8 4.2
4 12 0 6.1 8.2
-5 -12 0 -2.3 5
-5 -12 0 -14.6 5.9
-5 -12 0 -2.3 6.5
-5 -12 0 -7.3 9.2
5 12 0 2.1 6.1
5 12 0 2.9 7.9
5 12 0 -1.2 4.1
-6 -12 0 -1.5 7.3
-6 -12 0 12.6 9.6
-6 -12 0 2.4 7.2
-6 -12 0 -6.9 6.8
6 12 0 5.9 8.5
6 12 0 -2.1 8
-7 -12 0 14.5 9.7
-7 -12 0 -10.3 9.1
-7 -12 0 1.2 10.4
-7 -12 0 -2.4 8.6
7 12 0 12.1 10
4 -13 0 -3.5 12
4 -13 0 8.7 6.9
4 -13 0 -10.9 13.2
-4 13 0 0.5 8.2
-4 13 0 35 13.5
-4 13 0 -0.9 8.9
3 -13 0 34.6 17
3 -13 0 23.9 12
3 -13 0 29.1 9.1
-3 13 0 50.39 15.7
-3 13 0 25.2 8.2
-3 13 0 22.5 10.4
2 -13 0 -0.8 6
2 -13 0 -10.1 8.3
-2 13 0 -11.7 7.4
-2 13 0 7.8 10.5
1 -13 0 7.8 7.6
1 -13 0 -7.1 5.6
-1 13 0 -3.1 9.8
-1 13 0 2.3 8.2
-1 13 0 3.5 4.7
0 -13 0 8 7.1
0 -13 0 -7.7 8.6
0 -13 0 -2.6 6.4
0 13 0 8.7 6.3
0 13 0 4.4 6.5
0 13 0 -3.8 8.6
-1 -13 0 2.6 9.4
-1 -13 0 17.9 8.5
-1 -13 0 17.6 10.1
1 13 0 63.29 15.6
1 13 0 16 5.7
1 13 0 16.6 6.8
-2 -13 0 17.5 6.9
-2 -13 0 0.8 7.8
2 13 0 17.1 6.3
2 13 0 30.9 8.5
2 13 0 -7.2 8.3
-3 -13 0 8.6 8
-3 -13 0 16.5 13.9
3 13 0 -1.3 5.2
3 13 0 12.1 8.8
3 13 0 3.9 5.6
-4 -13 0 5.6 7.9
-4 -13 0 11 11.5
-4 -13 0 15.4 8.4
-4 -13 0 12.4 9.9
4 13 0 17.5 10.6
4 13 0 26.4 11
4 13 0 23.9 7.9
-5 -13 0 -0.5 7
-5 -13 0 6.3 12.7
-5 -13 0 13 9.9
-5 -13 0 0.1 6.2
5 13 0 -4.6 8
5 13 0 -4.1 8.8
5 13 0 5.2 5
5 13 0 22.4 9.4
-6 -13 0 8 7.5
-6 -13 0 -3.5 11.4
-6 -13 0 34.4 11.1
-6 -13 0 7 8.2
6 13 0 0.4 10.3
6 13 0 0.6 10.2
-7 -13 0 -1.1 8
-7 -13 0 -18.9 9.7
-7 -13 0 8.6 9
7 13 0 -21.4 11.9
7 13 0 -13.5 10.3
3 -14 0 36.6 19.1
3 -14 0 26.1 14.7
3 -14 0 36.6 11.3
-3 14 0 42.5 14.2
-3 14 0 30.5 10.7
-3 14 0 46.6 17.8
2 -14 0 0.1 7.4
2 -14 0 -3.2 12.9
2 -14 0 -8.1 11.4
-2 14 0 1 13
-2 14 0 39 11.1
-2 14 0 3.7 11
1 -14 0 3.5 9.4
1 -14 0 2.4 7.5
1 -14 0 -11.2 9.3
-1 14 0 -3.3 7.7
-1 14 0 20.7 14.4
0 -14 0 21.8 11.2
0 -14 0 0.8 7.8
0 -14 0 -11.9 10.7
0 14 0 3.2 7.6
0 14 0 -1.5 5.2
0 14 0 1.2 10.8
-1 -14 0 27.4 14.5
-1 -14 0 11 8.6
-1 -14 0 19.7 13
1 14 0 13.2 6.4
1 14 0 26.9 13.1
-2 -14 0 2 7.8
-2 -14 0 18.9 10.7
-2 -14 0 -8.2 7.3
2 14 0 6.4 10.8
2 14 0 23.1 8.7
2 14 0 -2.3 6.1
-3 -14 0 14.8 13.9
-3 -14 0 10.4 9.2
-3 -14 0 11.9 9.2
3 14 0 12.3 10.8
3 14 0 4 5.8
3 14 0 3.7 6.7
-4 -14 0 8.4 9.7
-4 -14 0 -2.5 10
-4 -14 0 0.9 8.1
-4 -14 0 -2.9 15.4
4 14 0 -11.6 11.5
4 14 0 20.6 13.7
4 14 0 -7.3 6.3
-5 -14 0 9.2 9.5
-5 -14 0 -10.6 9.1
-5 -14 0 24.8 12
-5 -14 0 37.6 15.5
5 14 0 22.7 7.4
5 14 0 0 11.7
5 14 0 -19.1 10.3
5 14 0 26.4 10.5
-6 -14 0 -3.2 8.7
-6 -14 0 29.3 10.9
-6 -14 0 24.3 15.6
-6 -14 0 21.1 11.3
6 14 0 15.1 10.2
6 14 0 -13.8 12.9
1 -15 0 11.4 8.4
1 -15 0 -19.5 12.2
1 -15 0 -5.4 9.7
-1 15 0 -5.9 6.1
-1 15 0 25.8 13
-1 15 0 -15.5 8.8
0 -15 0 5.6 12.8
0 -15 0 4.3 9.6
0 -15 0 26.6 10.5
0 15 0 4.8 6.4
0 15 0 -21.6 15.9
0 15 0 -8.7 7.6
-1 -15 0 25 14.7
-1 -15 0 -7.9 8.2
1 15 0 11.7 7.8
1 15 0 -2.9 6.5
-2 -15 0 3.6 11.5
-2 -15 0 -9.2 7.4
-2 -15 0 13.1 11.2
2 15 0 -5.6 5.5
2 15 0 -6.8 12.7
2 15 0 7.7 9.2
-3 -15 0 8.6 10.7
-3 -15 0 36.8 15.3
-3 -15 0 0 8.2
3 15 0 1.7 6.7
3 15 0 13.1 7.1
3 15 0 11.5 13.6
-4 -15 0 1.8 9.8
-4 -15 0 7.4 9.5
-4 -15 0 15.2 9.6
4 15 0 25.3 12.2
4 15 0 2.8 8.3
4 15 -1 7.9 12.9
4 15 -1 4.5 8.7
-4 -15 1 3.2 8.1
-4 -15 1 -7 10.2
-4 -15 1 20.1 10.4
3 15 -1 -2.2 6.8
3 15 -1 17.8 12.2
3 15 -1 5.3 8.2
-3 -15 1 13.7 9.2
-3 -15 1 14.7 11.1
-3 -15 1 -19.5 12.1
2 15 -1 2 7.1
2 15 -1 -0.4 12.5
2 15 -1 12.6 9.3
-2 -15 1 -0.6 8.2
-2 -15 1 -2.6 8.2
-2 -15 1 5.5 11.1
1 15 -1 -2.4 6.1
1 15 -1 9.3 9
1 15 -1 8.9 11.3
-1 -15 1 23.6 11.3
-1 -15 1 1.2 12.6
-1 -15 1 -2.1 10.2
0 15 -1 6.5 8.2
0 15 -1 19.7 8.6
0 15 -1 -12.2 13
0 -15 1 1.6 10.1
0 -15 1 13 12.8
0 -15 1 15.8 9.6
-1 15 -1 5.8 6.5
-1 15 -1 18 16.4
-1 15 -1 -0.8 10.6
1 -15 1 -11.1 13.1
1 -15 1 13.4 13.4
6 14 -1 5.6 13.7
6 14 -1 1.4 11.5
6 14 -1 -7.5 5
-6 -14 1 -5.8 8.7
-6 -14 1 2.3 10.3
-6 -14 1 -10.5 16.5
-6 -14 1 -9.1 7.8
5 14 -1 3.4 8.1
5 14 -1 -4 17.8
5 14 -1 -0.3 11.7
5 14 -1 -5.9 6.5
-5 -14 1 -11.3 7.3
-5 -14 1 -18.8 8.2
-5 -14 1 6.7 9.6
4 14 -1 42.6 16
4 14 -1 33.2 9.8
-4 -14 1 34.4 12.7
-4 -14 1 14.4 17.6
-4 -14 1 22.1 11.4
-4 -14 1 38.5 13.7
3 14 -1 16.9 8.3
3 14 -1 28.3 12.9
3 14 -1 9.8 7.4
-3 -14 1 15.1 10
-3 -14 1 6.9 10.2
-3 -14 1 32 13.5
2 14 -1 0.4 5.9
2 14 -1 -14.4 9.1
2 14 -1 0.8 6.1
-2 -14 1 1 8.1
-2 -14 1 10.3 10.9
-2 -14 1 8 6.9
1 14 -1 -3.7 4.9
1 14 -1 9.4 9
1 14 -1 6.4 9.3
-1 -14 1 3.2 10.4
0 14 -1 -2.1 8.1
0 14 -1 4.2 5.5
0 -14 1 19.7 8.9
0 -14 1 8.5 7.6
0 -14 1 33.2 14.1
-1 14 -1 0.1 8.6
-1 14 -1 -7.5 5.7
-1 14 -1 -9 13
1 -14 1 -13.1 11.3
1 -14 1 7.1 8.3
1 -14 1 3.2 9.5
-2 14 -1 4.6 6.2
-2 14 -1 8 13.8
-2 14 -1 6.8 9.1
2 -14 1 -4.4 10.7
2 -14 1 13.2 13.2
2 -14 1 0.5 7.3
-3 14 -1 24.1 11.6
-3 14 -1 19.2 15.1
-3 14 -1 7.4 9.6
3 -14 1 14.1 14.5
3 -14 1 11.5 9.1
3 -14 1 -10.7 13
6 13 -1 8.5 10.2
6 13 -1 -1.4 9.3
-6 -13 1 3.6 9.2
-6 -13 1 0.9 8.4
-6 -13 1 3.2 13.6
-6 -13 1 2.7 8.1
5 13 -1 6.8 10.1
5 13 -1 19.2 10.8
5 13 -1 16.7 10.6
-5 -13 1 11.6 14.2
-5 -13 1 13.4 9.2
-5 -13 1 11.2 9.8
-5 -13 1 32.4 11.5
4 13 -1 8.6 12.3
4 13 -1 63.09 14.9
4 13 -1 36.1 9.5
-4 -13 1 63.19 14.3
-4 -13 1 32.7 10.9
-4 -13 1 68.29 14.8
3 13 -1 12.2 7
3 13 -1 16.5 8.7
3 13 -1 13.8 7.1
-3 -13 1 13.3 15.5
-3 -13 1 8.5 7.9
-3 -13 1 26.2 9.7
-3 -13 1 27.6 8.8
2 13 -1 7.2 6.5
2 13 -1 8.2 9.5
2 13 -1 2.7 3.9
-2 -13 1 4.3 8.1
-2 -13 1 -2.8 5.5
1 13 -1 -5.4 5.5
1 13 -1 -6 4.2
1 13 -1 12.7 11.3
-1 -13 1 -2.3 5
0 13 -1 5.6 6.5
0 13 -1 -2.1 4.9
0 13 -1 4.5 9.7
0 -13 1 6.5 7.6
0 -13 1 -1.5 5.4
-1 13 -1 12.7 11
-1 13 -1 17.5 10.1
1 -13 1 -9.6 8.5
1 -13 1 17.9 7.8
-2 13 -1 -1.8 10.8
-2 13 -1 20 10.4
-2 13 -1 12.8 6.4
2 -13 1 -19.9 10.1
2 -13 1 -4.2 9.9
2 -13 1 12 7.4
-3 13 -1 11.9 12.7
-3 13 -1 14.2 7.5
-3 13 -1 17.5 10.6
3 -13 1 17.5 10.4
3 -13 1 14.9 8
-4 13 -1 -15.1 11.4
-4 13 -1 -11.6 9.1
-4 13 -1 0.7 9
4 -13 1 0.1 12.2
4 -13 1 7.2 12
4 -13 1 -7.7 6.3
7 12 -1 -8.7 10.2
7 12 -1 7 10.2
-7 -12 1 -7.7 6.9
-7 -12 1 -5.8 8.2
-7 -12 1 9.2 10.9
-7 -12 1 4.4 11.2
6 12 -1 5.4 8.7
6 12 -1 -2.2 7.9
-6 -12 1 2.5 7.6
-6 -12 1 2.7 8.7
-6 -12 1 -6 7.6
-6 -12 1 3.2 10.4
5 12 -1 12.3 5
5 12 -1 0 6.7
5 12 -1 4.8 6.1
5 12 -1 3.7 8.5
-5 -12 1 2.4 10.1
-5 -12 1 0.5 7.1
-5 -12 1 -1.6 7.6
-5 -12 1 -1.5 5.3
4 12 -1 0.4 8.5
4 12 -1 2.2 4.8
4 12 -1 4.4 7.5
-4 -12 1 1 11.1
-4 -12 1 -3.4 6.7
-4 -12 1 10.3 8.6
-4 -12 1 3.4 6.3
3 12 -1 41.6 8.8
3 12 -1 36.2 8.5
3 12 -1 68.59 13.1
3 12 -1 58.99 14.7
-3 -12 1 51.29 11.9
-3 -12 1 31 10.4
-3 -12 1 48.9 14.1
2 12 -1 23.2 7.5
2 12 -1 5.7 5.5
2 12 -1 27 10.6
-2 -12 1 4.9 5.8
-2 -12 1 6 7.1
-2 -12 1 -0.8 9.4
-2 -12 1 2.7 7.1
1 12 -1 8.1 8.3
1 12 -1 -0.4 3.4
1 12 -1 8.2 6.5
-1 -12 1 13.9 9
-1 -12 1 18.3 7.5
-1 -12 1 9.3 5.4
0 12 -1 -1.9 6.3
0 12 -1 -0.5 4.2
0 12 -1 3.8 8.7
0 -12 1 -2.6 8.8
0 -12 1 -2.7 5.9
0 -12 1 -0.8 4.9
-1 12 -1 2.8 4.5
-1 12 -1 4.6 8
-1 12 -1 -5.5 8.3
1 -12 1 -1.9 5.5
1 -12 1 1.1 5.7
1 -12 1 -9.6 8.1
-2 12 -1 0.6 5.1
-2 12 -1 25.2 15.1
-2 12 -1 -2.9 9.8
2 -12 1 -7.9 9.2
2 -12 1 4.9 5.8
2 -12 1 5.8 7.5
-3 12 -1 17.7 10.7
-3 12 -1 1 5.4
-3 12 -1 -7.4 9.1
3 -12 1 -4.1 9.4
3 -12 1 -5.2 8.7
3 -12 1 8.9 6
-4 12 -1 5.1 6.2
-4 12 -1 1.7 9.7
-4 12 -1 -4.1 10.6
4 -12 1 12.9 11.6
4 -12 1 -25 10.9
4 -12 1 -0.9 5.4
-5 12 -1 6.5 7.5
-5 12 -1 22.8 15.9
-5 12 -1 11.3 10.1
5 -12 1 9.1 17.5
5 -12 1 -31.3 11.6
5 -12 1 -6.2 4.8
8 11 -1 -3.5 9.8
8 11 -1 5.1 9.6
-8 -11 1 -4.5 9.2
-8 -11 1 12.9 10.8
-8 -11 1 7.1 9.8
-8 -11 1 3.4 6.4
7 11 -1 6.8 8.4
7 11 -1 22.6 10.2
-7 -11 1 -12.1 6.4
-7 -11 1 7.3 8.7
-7 -11 1 5.7 6.3
-7 -11 1 5.8 8.2
6 11 -1 -1.6 6
6 11 -1 10.2 8.1
-6 -11 1 3.6 5.2
-6 -11 1 18.8 17.2
-6 -11 1 -12.3 5.9
-6 -11 1 3.8 5.4
5 11 -1 19.5 9.3
5 11 -1 10.1 6.3
5 11 -1 13.5 8.2
5 11 -1 11.3 4.7
-5 -11 1 26.1 9.1
-5 -11 1 29.1 10.4
-5 -11 1 25.8 8.9
-5 -11 1 7.7 6.8
4 11 -1 29.3 9.5
4 11 -1 24.4 9.2
-4 -11 1 30.1 8.2
-4 -11 1 29.2 9.2
-4 -11 1 25.6 10.4
-4 -11 1 33.9 6.8
-4 -11 1 10.8 6.6
3 11 -1 8.1 4.6
3 11 -1 4.9 6.6
3 11 -1 5.6 4.3
-3 -11 1 -4.4 8.8
-3 -11 1 10.2 5.2
-3 -11 1 5.3 5.1
-3 -11 1 2 6
2 11 -1 1.6 4.7
2 11 -1 2.5 4.1
2 11 -1 1.6 7.1
2 11 -1 4.6 6.6
-2 -11 1 -8 6.8
-2 -11 1 3.3 6.2
-2 -11 1 1.4 5.9
-2 -11 1 6.2 5
-2 -11 1 9.6 5.7
1 11 -1 5.9 4.5
1 11 -1 8.8 4.5
1 11 -1 6.6 8.1
-1 -11 1 10.9 5.9
-1 -11 1 15.8 8.1
-1 -11 1 9 5.3
-1 -11 1 13.3 9.5
-1 -11 1 8.8 8
0 11 -1 21.6 8.4
0 11 -1 16.9 8.5
0 11 -1 -0.1 6.1
0 -11 1 6.5 8.4
0 -11 1 18 7.7
0 -11 1 5.4 5.6
0 -11 1 20.6 7.7
0 -11 1 23.7 12.8
-1 11 -1 54.49 14
-1 11 -1 47.3 11.8
-1 11 -1 40.1 9.7
-1 11 -1 25.2 6.7
1 -11 1 54.99 10.9
1 -11 1 38.8 12.2
1 -11 1 34.4 11.4
-2 11 -1 2.8 3.8
-2 11 -1 11.1 5.5
-2 11 -1 10.2 7.5
2 -11 1 2.5 9.4
2 -11 1 -4.6 4.6
2 -11 1 -7.4 5.2
-3 11 -1 60.79 13.4
-3 11 -1 75.49 15.7
-3 11 -1 59.19 17.2
3 -11 1 96.79 18.9
3 -11 1 106.29 21.3
-4 11 -1 25.1 12.7
-4 11 -1 14.9 11.1
-4 11 -1 3.5 8
4 -11 1 28.4 11.2
4 -11 1 -2.6 11.3
4 -11 1 12.7 5.6
-5 11 -1 13 8.8
-5 11 -1 -0.8 6.9
-5 11 -1 15.3 11.5
5 -11 1 2.3 11.5
5 -11 1 -6.3 9.8
5 -11 1 1.6 4
-6 11 -1 15.5 13.8
-6 11 -1 24 10.8
-6 11 -1 0.8 8.4
6 -11 1 6.7 10.7
6 -11 1 -7 13.2
6 -11 1 -5.9 9.8
8 10 -1 47.1 14.6
-8 -10 1 38.1 11.3
-8 -10 1 22.9 9.6
-8 -10 1 37.4 11.8
-8 -10 1 38.8 8.3
7 10 -1 0.2 8.8
7 10 -1 6.6 7.4
-7 -10 1 -7.4 6.7
-7 -10 1 1.7 8.1
-7 -10 1 2.4 5.4
6 10 -1 -2.9 5.6
6 10 -1 4.2 6.2
-6 -10 1 -0.6 5.5
-6 -10 1 7.5 6.1
-6 -10 1 3 6
-6 -10 1 14.6 7.3
-6 -10 1 5.2 7.6
5 10 -1 5.9 3.7
5 10 -1 14.2 8
5 10 -1 5.4 5.5
-5 -10 1 7.8 5.3
-5 -10 1 2.8 7.1
-5 -10 1 6.3 6.8
-5 -10 1 20.6 7
-5 -10 1 4 6.8
-5 -10 1 7.2 5.8
4 10 -1 30.2 8.9
4 10 -1 39.8 7.7
4 10 -1 26.3 8.3
-4 -10 1 58.59 11.5
-4 -10 1 26.7 7.2
-4 -10 1 31.1 8.1
-4 -10 1 40 10
-4 -10 1 64.59 12.5
-4 -10 1 44.7 12.1
3 10 -1 22.9 5.7
3 10 -1 12.3 7
3 10 -1 15.1 6.4
3 10 -1 13.6 6
-3 -10 1 18.4 8.3
-3 -10 1 17.5 8.2
-3 -10 1 8.3 5.3
-3 -10 1 11.6 7.3
-3 -10 1 16 6
-3 -10 1 15 7.8
2 10 -1 2.4 3.8
2 10 -1 4.5 3.9
2 10 -1 2.2 9.5
2 10 -1 -10.2 6.4
2 10 -1 -5.3 5
-2 -10 1 3.8 4.2
-2 -10 1 -4.2 4.3
-2 -10 1 -6.5 5.1
-2 -10 1 -6.3 4.3
-2 -10 1 -0.6 3.7
-2 -10 1 15.3 8.4
1 10 -1 10.7 4
1 10 -1 14.7 5.7
1 10 -1 5.6 6.1
1 10 -1 19.2 8.3
1 10 -1 22.4 10.4
1 10 -1 7.9 7.4
-1 -10 1 3.5 6.3
-1 -10 1 16 7.3
-1 -10 1 8.8 4.7
-1 -10 1 4.6 7.3
-1 -10 1 8.6 6
0 10 -1 119.29 15.6
0 10 -1 162.28 23.8
0 10 -1 165.98 24.5
0 10 -1 128.09 20.2
0 10 -1 140.49 23
0 10 -1 117.99 19.3
0 -10 1 104.49 17.9
0 -10 1 161.08 18
0 -10 1 134.79 22.2
0 -10 1 155.98 24.2
0 -10 1 93.09 19.3
-1 10 -1 27.2 6.7
-1 10 -1 21.9 8.8
-1 10 -1 39.3 13.2
-1 10 -1 33.1 11.6
-1 10 -1 22.7 8.1
1 -10 1 24.3 8.6
1 -10 1 30.1 11.6
1 -10 1 18.1 7.6
1 -10 1 29.4 8.1
1 -10 1 5.3 9.5
-2 10 -1 11.1 6.2
-2 10 -1 39.4 9.3
-2 10 -1 22.1 10.1
-2 10 -1 33.1 8.5
-2 10 -1 33.8 13.2
2 -10 1 21.3 7.2
2 -10 1 24.1 10.6
2 -10 1 25.8 9.4
-3 10 -1 2.4 6.7
-3 10 -1 6.1 4.6
-3 10 -1 22.4 11.6
-3 10 -1 -0.8 11.6
3 -10 1 13.6 9.5
3 -10 1 7.8 7
3 -10 1 4.9 4.5
-4 10 -1 227.08 34.5
-4 10 -1 243.88 28.5
-4 10 -1 250.17 30.8
4 -10 1 259.17 37.6
4 -10 1 252.87 34.2
4 -10 1 196.78 23.6
-5 10 -1 -10.6 6.9
-5 10 -1 0.5 8.3
-5 10 -1 -4.6 7.5
5 -10 1 -9.8 8.9
5 -10 1 -16.2 7.8
5 -10 1 5.6 3.2
-6 10 -1 13.9 10
-6 10 -1 17 11.5
-6 10 -1 -4.4 9.8
6 -10 1 13.1 9.3
6 -10 1 2.4 6.3
6 -10 1 11.9 12.6
9 9 -1 -8.2 11.6
-9 -9 1 14.4 4.8
-9 -9 1 27.6 11.2
-9 -9 1 19.7 5.5
-9 -9 1 32.6 9
8 9 -1 -1.9 8.4
8 9 -1 -1.2 6.7
-8 -9 1 7.9 7
-8 -9 1 2.9 8.5
-8 -9 1 -6.2 7
-8 -9 1 0.4 4.6
-8 -9 1 -4.3 7.6
7 9 -1 30.2 8.7
7 9 -1 37.9 10.9
-7 -9 1 26.4 7.4
-7 -9 1 31.1 8.5
-7 -9 1 30.1 9.3
-7 -9 1 20.6 8.4
6 9 -1 -0.3 6
6 9 -1 -2.9 4.5
-6 -9 1 -2.3 4.9
-6 -9 1 -8.1 5.9
-6 -9 1 4.5 6
-6 -9 1 1.2 6.1
-6 -9 1 8.5 6.1
-6 -9 1 -2.2 4.1
5 9 -1 -0.6 4.9
5 9 -1 4 4.7
5 9 -1 1 2.2
5 9 -1 -1.4 2.5
-5 -9 1 1.5 5.4
-5 -9 1 7 5.8
-5 -9 1 0.3 4.9
-5 -9 1 -2.6 3.7
-5 -9 1 -11 3.7
4 9 -1 4.8 4.8
4 9 -1 10.7 7.2
4 9 -1 2.2 4.1
4 9 -1 11.9 3.2
-4 -9 1 1.9 4.4
-4 -9 1 -1.6 3.6
-4 -9 1 4.7 3.4
-4 -9 1 19.1 7.9
-4 -9 1 -0.9 3.6
3 9 -1 48.6 11.4
3 9 -1 80.79 13.7
3 9 -1 65.59 13.6
3 9 -1 70.09 10.4
3 9 -1 36.7 9.3
-3 -9 1 49.5 8.7
-3 -9 1 44.1 11.5
-3 -9 1 76.19 13.9
-3 -9 1 47.7 11.1
-3 -9 1 31.7 9.6
2 9 -1 7.3 5.9
2 9 -1 8.8 6.5
2 9 -1 16.7 8
2 9 -1 14 3.7
2 9 -1 18 7.9
-2 -9 1 22.9 7.3
-2 -9 1 10.5 5.5
-2 -9 1 14.9 7.4
-2 -9 1 19.4 5.1
-2 -9 1 10.3 6.6
-2 -9 1 13.2 5.5
1 9 -1 1.7 6.3
1 9 -1 -0.1 3.6
1 9 -1 3 5.2
1 9 -1 8.6 5.4
-1 -9 1 -2 3.4
-1 -9 1 3.8 3.8
-1 -9 1 -1 3.1
-1 -9 1 0.7 3.1
-1 -9 1 3.7 6.2
-1 -9 1 0.4 4.2
0 9 -1 4.6 5.7
0 9 -1 -0.2 5
0 9 -1 0.7 3.5
0 9 -1 7.3 5.3
0 9 -1 -1 5.1
0 9 -1 0.1 2.6
0 -9 1 -7 3.3
0 -9 1 3.3 5.8
0 -9 1 -4.9 3.8
0 -9 1 -1.6 3.2
0 -9 1 0.9 3.4
0 -9 1 0.8 5
-1 9 -1 5.8 6
-1 9 -1 -1.8 5.7
-1 9 -1 -5 6.2
-1 9 -1 0 4
-1 9 -1 -7 3.1
-1 9 -1 6.2 3.4
1 -9 1 -0.1 6.4
1 -9 1 -2.5 3.6
1 -9 1 -1.4 3.7
1 -9 1 -1.5 5.1
1 -9 1 5.3 6.6
1 -9 1 -0.1 3.9
-2 9 -1 6.1 5.7
-2 9 -1 13.6 7.6
-2 9 -1 2.1 5.3
-2 9 -1 -0.6 2.8
-2 9 -1 2.6 4.5
2 -9 1 -7.6 4.3
2 -9 1 -1.7 5.3
2 -9 1 8.5 7.1
2 -9 1 2.8 5.2
2 -9 1 6.5 5
2 -9 1 -0.8 3.5
-3 9 -1 56.29 13.1
-3 9 -1 84.49 18.4
-3 9 -1 89.59 14.8
-3 9 -1 49.4 16.5
3 -9 1 75.79 15.5
3 -9 1 84.59 11.5
3 -9 1 82.59 18.7
3 -9 1 58.19 13.9
-4 9 -1 37.4 12.4
-4 9 -1 27.7 12.6
-4 9 -1 18.7 8.4
-4 9 -1 31.7 10.1
4 -9 1 37.9 13.4
4 -9 1 14.5 4.7
4 -9 1 15.7 7.4
-5 9 -1 20.2 11.6
-5 9 -1 -7.6 6.1
5 -9 1 8.2 8.5
5 -9 1 2.4 7.7
-6 9 -1 -0.7 6.8
-6 9 -1 4.7 9.7
-6 9 -1 -27.9 10.7
-6 9 -1 -0.5 8.2
6 -9 1 12.7 12.4
6 -9 1 -6.3 5.9
6 -9 1 13.5 9.1
-7 9 -1 8.2 17.9
-7 9 -1 -8.2 9.5
-7 9 -1 6.1 7.8
-7 9 -1 9 11
7 -9 1 -3 8.8
7 -9 1 -1.3 14.1
7 -9 1 -9.5 12
7 -9 1 -11.5 8.1
9 8 -1 8.5 10
9 8 -1 -1.3 5.3
-9 -8 1 9.3 10.3
-9 -8 1 8.3 9.3
-9 -8 1 3.2 6.4
8 8 -1 82.39 12.5
8 8 -1 85.39 19.2
-8 -8 1 99.29 17.6
-8 -8 1 76.39 14.7
-8 -8 1 98.39 11.6
-8 -8 1 73.09 15.2
7 8 -1 47.5 10.6
7 8 -1 51.39 12.8
-7 -8 1 26.8 8.2
-7 -8 1 36.9 7.2
-7 -8 1 18.5 8.2
-7 -8 1 31.5 8.8
6 8 -1 8.1 6.2
6 8 -1 6 7.5
-6 -8 1 15.4 5.8
-6 -8 1 16.5 6.4
-6 -8 1 26 7.2
-6 -8 1 28.3 8.9
-6 -8 1 9.1 5.5
-6 -8 1 37.5 8.3
5 8 -1 7.8 5.8
5 8 -1 -5.8 4.6
5 8 -1 -6.2 4
-5 -8 1 1.9 3.5
-5 -8 1 1.2 6.2
-5 -8 1 6.6 4.6
-5 -8 1 4.4 4.9
-5 -8 1 1.3 4.5
-5 -8 1 0.1 3.6
4 8 -1 139.19 19.6
4 8 -1 112.39 18.1
4 8 -1 119.49 20.3
4 8 -1 135.29 14.4
-4 -8 1 163.28 17.8
-4 -8 1 122.79 15.1
-4 -8 1 82.09 17.3
-4 -8 1 124.99 16.5
-4 -8 1 169.28 17.3
-4 -8 1 103.29 18.2
3 8 -1 0.4 5.4
3 8 -1 0.4 4.5
3 8 -1 -0.5 2.5
3 8 -1 1.6 3.8
3 8 -1 6.3 5.1
-3 -8 1 -3.8 3.5
-3 -8 1 1.3 4
-3 -8 1 6.4 4.1
-3 -8 1 6.4 4.1
-3 -8 1 -2.4 2.8
-3 -8 1 -3.9 2.7
2 8 -1 21.4 7.2
2 8 -1 21.3 7.2
2 8 -1 31.6 8.9
2 8 -1 27.7 5.5
2 8 -1 24 7.2
2 8 -1 17.4 5.3
-2 -8 1 27.8 8.3
-2 -8 1 16.4 6
-2 -8 1 33.6 8.7
-2 -8 1 18.7 5.6
-2 -8 1 27.3 8.4
-2 -8 1 27.9 7.8
1 8 -1 30.5 8.8
1 8 -1 47.7 11.4
1 8 -1 48.5 8.1
1 8 -1 34 8.3
1 8 -1 41.5 10.6
1 8 -1 44.5 9
-1 -8 1 40 10.1
-1 -8 1 51.29 10.8
-1 -8 1 47.1 15.6
-1 -8 1 45.5 9.4
-1 -8 1 47.5 7.8
-1 -8 1 58.49 11.4
0 8 -1 279.87 31.5
0 8 -1 290.97 29.8
0 8 -1 330.47 32.2
0 8 -1 310.47 34.3
0 8 -1 256.17 33
0 8 -1 271.27 32.5
0 -8 1 299.17 31.5
0 -8 1 291.47 32
0 -8 1 271.07 33.1
0 -8 1 312.67 34.2
0 -8 1 305.37 30.9
0 -8 1 321.97 34.8
-1 8 -1 3.7 4.8
-1 8 -1 5.2 4.4
-1 8 -1 12.1 5.1
-1 8 -1 3.8 2.5
-1 8 -1 6.6 4.8
1 -8 1 8.8 4
1 -8 1 9.5 6
1 -8 1 9.2 3.2
1 -8 1 3.1 6.1
1 -8 1 7.4 4.4
1 -8 1 -0.9 3.5
-2 8 -1 41.6 10
-2 8 -1 46.2 9
-2 8 -1 43.3 12
-2 8 -1 44.1 11.5
-2 8 -1 74.39 11.2
-2 8 -1 43.6 11.1
2 -8 1 61.49 13.2
2 -8 1 66.49 15.8
2 -8 1 39.6 11
2 -8 1 63.79 9.8
2 -8 1 44.5 10.5
2 -8 1 42.4 9.7
-3 8 -1 10.8 7.3
-3 8 -1 2.5 5.3
-3 8 -1 7.3 5.2
-3 8 -1 6.1 8.3
-3 8 -1 3.4 4.3
3 -8 1 3.4 6.1
3 -8 1 8.4 7.6
3 -8 1 5.3 3
3 -8 1 -0.6 4.6
3 -8 1 4.1 5.4
-4 8 -1 828.12 85.99
-4 8 -1 874.31 89.49
-4 8 -1 875.31 86.99
-4 8 -1 1016.5 90.39
4 -8 1 804.12 80.49
4 -8 1 1010.5 85.99
4 -8 1 833.42 88.89
4 -8 1 944.11 87.49
-5 8 -1 2.6 6.9
-5 8 -1 2.9 6.8
-5 8 -1 0.4 8.4
-5 8 -1 6.5 5.5
5 -8 1 -1.8 5.8
5 -8 1 -1.7 7.4
5 -8 1 8.8 7.2
-6 8 -1 30.1 10.5
-6 8 -1 4.4 10
-6 8 -1 31.6 12.1
-6 8 -1 27.4 10.5
6 -8 1 33.3 9.8
6 -8 1 30.2 11.5
6 -8 1 8.6 5.8
6 -8 1 21.3 9.5
-7 8 -1 0.1 9.5
-7 8 -1 0 14.9
-7 8 -1 6.4 7.7
-7 8 -1 3.3 8.3
7 -8 1 -12.5 10
7 -8 1 14.8 7.8
7 -8 1 0.9 5.9
7 -8 1 -6.8 8.8
7 -8 1 -1.9 10.3
9 7 -1 20.7 11.2
-9 -7 1 -6.3 6.2
-9 -7 1 7.5 8.3
8 7 -1 24.3 6.3
8 7 -1 20.3 10.3
8 7 -1 33.8 7.9
-8 -7 1 15.6 6.2
-8 -7 1 25 5.1
-8 -7 1 24.2 5.8
-8 -7 1 26.2 7.4
-8 -7 1 36.5 10.2
7 7 -1 359.86 34.3
7 7 -1 326.27 39.7
7 7 -1 286.47 36.6
-7 -7 1 370.66 35.2
-7 -7 1 374.56 34.2
-7 -7 1 324.67 32.6
-7 -7 1 285.87 33.2
-7 -7 1 283.17 36.2
6 7 -1 16.3 8.2
6 7 -1 4 4.7
6 7 -1 19.9 7.3
6 7 -1 8.7 6.4
-6 -7 1 21.9 8.2
-6 -7 1 9.1 4.6
-6 -7 1 13.4 4.6
-6 -7 1 13.8 5.5
-6 -7 1 7.4 5.7
-6 -7 1 8.4 5.9
5 7 -1 43.3 8.5
5 7 -1 24.5 8.3
5 7 -1 21 9.5
5 7 -1 36.7 8.5
-5 -7 1 59.99 11
-5 -7 1 36.3 9.5
-5 -7 1 50.19 9.2
-5 -7 1 46.4 8.5
-5 -7 1 35.8 7.3
-5 -7 1 69.09 9.9
-5 -7 1 45.2 8.7
4 7 -1 43.8 10.4
4 7 -1 66.79 8.9
4 7 -1 59.99 10.6
4 7 -1 60.49 11.2
4 7 -1 67.29 7.7
-4 -7 1 41.5 8.6
-4 -7 1 61.29 12.1
-4 -7 1 59.19 11
-4 -7 1 68.29 11.1
-4 -7 1 55.89 9.4
-4 -7 1 52.39 9.6
3 7 -1 120.49 13
3 7 -1 82.69 16
3 7 -1 79.49 15
3 7 -1 102.89 15.8
3 7 -1 135.89 14.6
-3 -7 1 112.89 12.8
-3 -7 1 95.29 16
-3 -7 1 117.09 14.8
-3 -7 1 143.59 16.3
-3 -7 1 84.59 14.6
-3 -7 1 103.79 13.7
2 7 -1 67.29 12.1
2 7 -1 51.19 8.8
2 7 -1 44.4 9.3
2 7 -1 54.69 10.2
2 7 -1 62.69 11.8
2 7 -1 57.69 8.7
-2 -7 1 37.7 7.4
-2 -7 1 44.8 9.4
-2 -7 1 55.29 10.9
-2 -7 1 61.09 10.7
-2 -7 1 45.9 9
-2 -7 1 70.29 12
1 7 -1 47.3 8.5
1 7 -1 49.6 9.3
1 7 -1 45.8 8.7
1 7 -1 40.6 9.4
1 7 -1 50.49 10.4
1 7 -1 41.7 7
-1 -7 1 40.6 9.5
-1 -7 1 37.4 9.2
-1 -7 1 30.2 7.7
-1 -7 1 27.4 7.6
-1 -7 1 38.8 7.9
-1 -7 1 28.5 6.1
0 7 -1 206.68 26.6
0 7 -1 224.38 25.4
0 7 -1 230.88 23.9
0 7 -1 227.68 27.2
0 7 -1 244.58 25.8
0 7 -1 220.08 26
0 -7 1 218.08 25.4
0 -7 1 248.78 27.5
0 -7 1 258.57 24.6
0 -7 1 254.67 27.2
0 -7 1 210.08 24.7
0 -7 1 231.28 27.1
-1 7 -1 27.2 6.8
-1 7 -1 30.2 9.3
-1 7 -1 29.8 7.4
-1 7 -1 44.2 9.3
-1 7 -1 32 6.3
-1 7 -1 37.5 8.1
1 -7 1 12.6 5.3
1 -7 1 18.3 6.4
1 -7 1 36.3 9.4
1 -7 1 17.3 5.2
1 -7 1 11.8 4.8
1 -7 1 16.8 7.4
-2 7 -1 17 5.6
-2 7 -1 6 3.4
-2 7 -1 3 5.8
-2 7 -1 11.8 6.1
-2 7 -1 22.6 7.2
-2 7 -1 24.9 5.4
2 -7 1 17.7 4.5
2 -7 1 9.9 5.5
2 -7 1 9.3 5.2
2 -7 1 6.5 5.5
2 -7 1 14.8 4.2
2 -7 1 10.5 5.5
-3 7 -1 21.9 8.6
-3 7 -1 0.3 5.7
-3 7 -1 14.6 7.2
-3 7 -1 15.3 6.4
-3 7 -1 12.7 5.4
3 -7 1 5.4 6.8
3 -7 1 14.2 5.4
3 -7 1 14.4 3.5
3 -7 1 12.7 5.5
3 -7 1 8.6 5
3 -7 1 20.6 8
-4 7 -1 644.74 61.69
-4 7 -1 577.94 58.09
-4 7 -1 529.35 57.89
-4 7 -1 600.24 60.49
-4 7 -1 553.64 59.39
4 -7 1 654.43 59.19
4 -7 1 594.44 60.69
4 -7 1 527.05 52.39
-5 7 -1 12.7 8.3
-5 7 -1 1.4 4.7
-5 7 -1 1.6 7
-5 7 -1 12.4 6.9
5 -7 1 21.8 9.7
5 -7 1 5.7 5.6
5 -7 1 9.7 4.9
5 -7 1 -4.2 5.8
-6 7 -1 9.7 9.5
-6 7 -1 7.6 8.9
-6 7 -1 3.4 6.7
-6 7 -1 21 9.4
6 -7 1 -11 5.9
6 -7 1 0.7 7.9
6 -7 1 11.6 4.8
6 -7 1 3.9 6.6
-7 7 -1 3.7 8.8
-7 7 -1 12.8 8.3
-7 7 -1 -9.9 7.5
-7 7 -1 -3.7 11.6
7 -7 1 7.3 11.1
7 -7 1 2.7 8.5
7 -7 1 12 6.6
7 -7 1 -2.9 6.3
7 -7 1 -4.3 6.8
-8 7 -1 28.1 13.2
-8 7 -1 55.59 13.4
-8 7 -1 51.69 13.2
-8 7 -1 16.2 15.6
8 -7 1 21.6 9.4
8 -7 1 9.3 11.5
8 -7 1 38.4 15.9
9 6 -1 14.2 12.6
-9 -6 1 13.7 7.1
-9 -6 1 35.9 8
-9 -6 1 16 8.2
8 6 -1 34.3 6.5
8 6 -1 54.19 13.9
-8 -6 1 40.2 8.7
-8 -6 1 18.5 5.4
-8 -6 1 44.7 10.9
-8 -6 1 30.2 7.3
7 6 -1 2.4 5.1
7 6 -1 9.1 4.4
7 6 -1 5 7.8
7 6 -1 7.9 6.3
-7 -6 1 1.8 4.2
-7 -6 1 3 4.4
-7 -6 1 10.5 3.3
-7 -6 1 4.6 3.9
-7 -6 1 2.8 4.2
6 6 -1 12.1 4.9
6 6 -1 0.3 4.6
6 6 -1 7.3 7.3
-6 -6 1 0.8 4.8
-6 -6 1 -0.4 2.6
-6 -6 1 -2.1 5.7
-6 -6 1 3.7 3.5
-6 -6 1 8.1 4.8
5 6 -1 -3.3 2.9
5 6 -1 -0.1 3.1
5 6 -1 -3.1 5.1
5 6 -1 3 4.3
-5 -6 1 -0.1 2.9
-5 -6 1 1.6 5
-5 -6 1 -3.1 3.9
-5 -6 1 4.7 2.9
-5 -6 1 -5 3
-5 -6 1 -4.8 2.1
-5 -6 1 -2.2 3.5
4 6 -1 6.7 2.4
4 6 -1 9.9 2.4
4 6 -1 19.7 5.4
4 6 -1 8.3 4.2
4 6 -1 8.5 4.7
4 6 -1 17.1 6.2
-4 -6 1 13.9 5.1
-4 -6 1 18.6 4.8
-4 -6 1 5.6 2.9
-4 -6 1 9.1 3.9
-4 -6 1 15.6 4.6
-4 -6 1 13.9 5.5
-4 -6 1 13.2 5.5
3 6 -1 50.49 10.5
3 6 -1 53.79 9.8
3 6 -1 63.49 10.1
3 6 -1 37.8 6.4
3 6 -1 44.2 7.1
-3 -6 1 41.9 7.1
-3 -6 1 35.6 7.6
-3 -6 1 36.4 8.4
-3 -6 1 38.2 8.1
-3 -6 1 48.8 9.6
-3 -6 1 44 7.7
2 6 -1 9.8 3.2
2 6 -1 17.6 4.4
2 6 -1 13.9 4.8
2 6 -1 11.2 5.1
2 6 -1 12.9 4.4
2 6 -1 11.4 5.1
-2 -6 1 13.1 4.6
-2 -6 1 21.7 6.2
-2 -6 1 10.6 4.7
-2 -6 1 12.5 3.8
-2 -6 1 7 3.4
-2 -6 1 8.3 2.8
1 6 -1 75.39 11.3
1 6 -1 84.49 13.1
1 6 -1 87.59 10
1 6 -1 76.39 13.4
1 6 -1 103.79 14.9
-1 -6 1 94.49 13.9
-1 -6 1 74.39 11.9
-1 -6 1 76.49 9.6
-1 -6 1 63.49 11.9
-1 -6 1 82.69 13.1
-1 -6 1 89.79 13.9
0 6 -1 125.59 17.5
0 6 -1 128.59 16
0 6 -1 119.59 14.5
0 6 -1 109.19 18.9
0 6 -1 127.59 13.4
0 6 -1 110.89 14.3
0 -6 1 111.19 13.4
0 -6 1 105.09 14.3
0 -6 1 138.49 14.8
0 -6 1 96.49 15.7
0 -6 1 117.59 17.8
0 -6 1 122.09 17.8
-1 6 -1 30.3 6.5
-1 6 -1 34.4 8.6
-1 6 -1 21.1 6.1
-1 6 -1 31.5 6.3
-1 6 -1 24.2 6.3
-1 6 -1 28.5 8.1
1 -6 1 18.3 4.6
1 -6 1 18.1 5
1 -6 1 19.3 6.1
1 -6 1 25.5 6.4
1 -6 1 14.3 6.2
1 -6 1 33.3 8.5
-2 6 -1 1.8 2.7
-2 6 -1 3.2 4.5
-2 6 -1 1.4 2.5
-2 6 -1 0.5 2.2
-2 6 -1 -2.7 3.4
-2 6 -1 2.8 2.9
2 -6 1 -1 2.1
2 -6 1 -4.7 2.8
2 -6 1 2.3 3.6
2 -6 1 1.8 3.9
2 -6 1 0.3 2.7
2 -6 1 0.7 4
-3 6 -1 70.89 12.8
-3 6 -1 58.69 12.7
-3 6 -1 57.59 13.4
-3 6 -1 74.69 9
-3 6 -1 104.39 16.8
3 -6 1 49.3 11.2
3 -6 1 74.89 13.7
3 -6 1 78.69 8.7
3 -6 1 88.89 14.8
3 -6 1 80.19 12.4
3 -6 1 40.7 11.1
-4 6 -1 14.9 7.3
-4 6 -1 43.3 9
-4 6 -1 29.5 7.7
-4 6 -1 30.6 8.8
-4 6 -1 23 6
4 -6 1 34.8 10.4
4 -6 1 35.2 8.9
4 -6 1 21.9 4.9
4 -6 1 47.5 9.6
4 -6 1 26.1 8.2
4 -6 1 21 5.9
-5 6 -1 29.5 10
-5 6 -1 11.5 7.5
-5 6 -1 12.4 6.6
-5 6 -1 23 6.5
-5 6 -1 6.8 5.3
5 -6 1 16.9 9
5 -6 1 22.5 6.9
5 -6 1 8 4.7
5 -6 1 7 4.2
-6 6 -1 44.9 11.2
-6 6 -1 19 8.8
-6 6 -1 53.39 13.6
-6 6 -1 38.2 10.3
6 -6 1 30.3 8.1
6 -6 1 41.6 10.7
6 -6 1 54.29 13.7
6 -6 1 20.4 7.2
-7 6 -1 8.4 7.7
-7 6 -1 -5.5 6.4
-7 6 -1 -12 7.4
-7 6 -1 -20.2 7.4
7 -6 1 -3.1 5.3
7 -6 1 -0.5 6.9
7 -6 1 -4 7
7 -6 1 -7.1 4.3
-8 6 -1 12.5 9.5
-8 6 -1 -1.3 8.3
-8 6 -1 10.9 9
-8 6 -1 -3.7 10.7
8 -6 1 3.2 9.4
8 -6 1 14 12.7
8 -6 1 -1.4 7.1
9 5 -1 -7.5 8.6
-9 -5 1 1.7 5.9
-9 -5 1 -6.6 6
-9 -5 1 -4.8 5.1
-9 -5 1 1.3 7.7
8 5 -1 57.09 14.7
8 5 -1 64.99 8.3
8 5 -1 56.99 7.9
-8 -5 1 55.69 11.9
-8 -5 1 49.7 7.2
-8 -5 1 46.7 9
-8 -5 1 48.3 9.2
7 5 -1 6.2 4.4
7 5 -1 7.2 4.1
7 5 -1 5.1 7.2
7 5 -1 -8.3 5.3
-7 -5 1 -0.3 3.2
-7 -5 1 -3.6 7.1
-7 -5 1 4.3 4.1
-7 -5 1 4.9 3.8
6 5 -1 11.4 4.5
6 5 -1 11 6.8
6 5 -1 19.2 7.5
-6 -5 1 8.3 3.9
-6 -5 1 12.9 4.2
-6 -5 1 7.3 3.9
-6 -5 1 10.9 3.7
-6 -5 1 10.2 7.4
-6 -5 1 9.1 4.3
5 5 -1 0.2 2.5
5 5 -1 2.2 3.7
5 5 -1 -7.7 4.5
-5 -5 1 0.6 3.3
-5 -5 1 7.9 4.3
-5 -5 1 1.6 3
-5 -5 1 3 2.3
-5 -5 1 3.3 2.4
-5 -5 1 -1.8 1.8
4 5 -1 11 3.5
4 5 -1 16.7 5
4 5 -1 18.7 6
4 5 -1 16.9 4.3
-4 -5 1 15 3.8
-4 -5 1 20.2 5
-4 -5 1 7.9 2.8
-4 -5 1 15.2 4.4
-4 -5 1 14.3 4.8
-4 -5 1 14.2 4.1
-4 -5 1 12.3 3.8
-4 -5 1 4.7 4.1
3 5 -1 30.2 5.6
3 5 -1 29.4 7.2
3 5 -1 29.2 4.7
3 5 -1 31.5 6.9
3 5 -1 33.5 6.9
3 5 -1 35.1 7
-3 -5 1 41.5 7.8
-3 -5 1 26.1 5.4
-3 -5 1 34.5 7.4
-3 -5 1 28.6 6
-3 -5 1 37.1 7.3
-3 -5 1 28.4 5.5
-3 -5 1 28.4 6.2
2 5 -1 50.39 7
2 5 -1 36.4 7
2 5 -1 39.1 7.7
2 5 -1 47.4 8.5
2 5 -1 47.9 6.9
2 5 -1 51.59 8.9
-2 -5 1 32.4 7.1
-2 -5 1 43.3 7.9
-2 -5 1 29.5 6.3
-2 -5 1 55.39 9.2
-2 -5 1 43.2 6.5
-2 -5 1 42.5 8.2
1 5 -1 164.08 16.2
1 5 -1 155.88 16.8
1 5 -1 189.98 19.1
1 5 -1 148.89 17.6
1 5 -1 140.09 18
1 5 -1 156.88 17.8
-1 -5 1 155.28 18.3
-1 -5 1 152.68 18.3
-1 -5 1 156.88 17.6
-1 -5 1 155.18 16.1
-1 -5 1 143.79 18
0 5 -1 255.47 25.1
0 5 -1 246.58 26.3
0 5 -1 245.08 24.9
0 5 -1 264.07 24.1
0 5 -1 236.98 26.2
0 5 -1 220.38 25.4
0 -5 1 242.18 26.4
0 -5 1 239.28 24.9
0 -5 1 222.18 26
0 -5 1 267.17 26.4
0 -5 1 224.98 24.5
0 -5 1 230.48 23.9
-1 5 -1 143.89 16
-1 5 -1 121.79 16.7
-1 5 -1 139.19 15.1
-1 5 -1 96.69 16.3
-1 5 -1 132.09 14.9
-1 5 -1 129.99 17
1 -5 1 138.39 16.9
1 -5 1 160.28 15.3
1 -5 1 135.29 15.8
1 -5 1 132.79 16.4
1 -5 1 150.28 17.7
-2 5 -1 109.09 12.2
-2 5 -1 96.99 15
-2 5 -1 103.39 16
-2 5 -1 117.69 13.6
-2 5 -1 104.59 16.8
-2 5 -1 114.19 16.7
2 -5 1 91.19 14.5
2 -5 1 125.39 17.9
2 -5 1 126.09 12.1
2 -5 1 109.59 16.5
2 -5 1 76.59 14.1
2 -5 1 103.49 13.5
-3 5 -1 128.79 17.9
-3 5 -1 96.19 14.5
-3 5 -1 90.19 13.9
-3 5 -1 91.99 10.1
-3 5 -1 68.19 13.6
-3 5 -1 94.39 14.8
3 -5 1 98.49 16
3 -5 1 63.89 13.7
3 -5 1 82.89 13.6
3 -5 1 61.39 12.3
3 -5 1 79.69 12.5
3 -5 1 112.39 10
-4 5 -1 -2.4 3.5
-4 5 -1 5.8 3.9
-4 5 -1 6.6 4.8
-4 5 -1 -2.9 3.7
-4 5 -1 -1.4 2.8
-4 5 -1 -3.8 4.3
4 -5 1 11 4.4
4 -5 1 0 4.7
4 -5 1 5.8 3.6
4 -5 1 4.6 5.2
4 -5 1 0.7 3.5
-5 5 -1 25 7.3
-5 5 -1 26 8.2
-5 5 -1 35.5 8.1
-5 5 -1 25.8 8.2
-5 5 -1 27.7 8.7
5 -5 1 30 7.1
5 -5 1 24.9 8.4
5 -5 1 22.3 6.8
5 -5 1 23.9 5.7
5 -5 1 29.5 9.6
-6 5 -1 55.89 11.7
-6 5 -1 42.6 12.2
-6 5 -1 49.2 11.5
-6 5 -1 40 11.2
-6 5 -1 53.59 11.2
6 -5 1 24.7 7.6
6 -5 1 63.69 13.2
6 -5 1 31.1 6.9
6 -5 1 44.1 12.2
-7 5 -1 16.4 9.8
-7 5 -1 30.7 9.9
-7 5 -1 9.6 7
7 -5 1 14.7 8.2
7 -5 1 10.1 8.5
7 -5 1 10.5 6.9
-8 5 -1 -9.1 6.2
-8 5 -1 -0.3 7.6
8 -5 1 10.5 9.9
8 -5 1 -8.8 6.2
8 -5 1 2.8 7.3
9 4 -1 -5.2 7.8
-9 -4 1 -6.1 8
-9 -4 1 10.2 6.1
-9 -4 1 0.7 5.6
-9 -4 1 -2.1 4.9
8 4 -1 17 9.6
8 4 -1 6.1 3.6
8 4 -1 5.6 4
-8 -4 1 7.8 3.3
-8 -4 1 -1.6 3.9
-8 -4 1 4.5 4
-8 -4 1 11.5 6.1
7 4 -1 89.29 18.2
7 4 -1 89.39 11
7 4 -1 60.89 10.3
-7 -4 1 85.89 11.6
-7 -4 1 80.29 11.6
-7 -4 1 86.29 14
-7 -4 1 83.09 10.7
-7 -4 1 101.09 10.6
-7 -4 1 77.99 14.3
6 4 -1 -3.8 3.1
6 4 -1 0.8 2.7
6 4 -1 4.2 6.1
6 4 -1 -3.5 3.3
-6 -4 1 0.8 2.7
-6 -4 1 -3.4 2.7
-6 -4 1 -2.8 2.5
-6 -4 1 -3.9 3.1
-6 -4 1 1.6 2.1
-6 -4 1 -12.9 5.1
5 4 -1 24.4 5
5 4 -1 21.8 6.2
5 4 -1 11.8 5.7
-5 -4 1 7.7 3.9
-5 -4 1 23.3 4.6
-5 -4 1 16.7 4.2
-5 -4 1 13.8 6.1
-5 -4 1 15.9 4.1
-5 -4 1 19.5 4.7
-5 -4 1 12.8 6.5
4 4 -1 10.1 4.2
4 4 -1 10.4 3.7
4 4 -1 18.5 4.4
4 4 -1 18.5 5.5
-4 -4 1 21.3 4.5
-4 -4 1 21 5.3
-4 -4 1 7.2 4.1
-4 -4 1 15.1 4.2
-4 -4 1 17.4 3.9
-4 -4 1 9.9 5.4
-4 -4 1 14.9 3.1
3 4 -1 20 5.4
3 4 -1 18.8 4.6
3 4 -1 13.8 2.7
3 4 -1 15.4 4.2
3 4 -1 19.7 3.4
3 4 -1 16.2 4.9
-3 -4 1 19.9 3.8
-3 -4 1 16.7 4.4
-3 -4 1 11.9 3.5
-3 -4 1 15.8 4.2
-3 -4 1 14.9 3.9
-3 -4 1 23.9 6
-3 -4 1 18.5 5.1
-3 -4 1 16.7 4.4
2 4 -1 131.39 14.8
2 4 -1 136.29 15.9
2 4 -1 140.79 15.6
2 4 -1 146.59 14.4
2 4 -1 135.49 15.5
-2 -4 1 140.09 15.8
-2 -4 1 126.39 15.1
-2 -4 1 133.29 14.3
-2 -4 1 150.38 14.9
-2 -4 1 135.49 15.9
-2 -4 1 155.38 15.8
1 4 -1 196.48 19.2
1 4 -1 189.48 20.4
1 4 -1 200.98 21
1 4 -1 186.48 19.7
-1 -4 1 191.28 19.1
-1 -4 1 198.08 20.6
-1 -4 1 196.78 21
-1 -4 1 218.48 21.2
0 4 -1 309.87 29.1
0 4 -1 289.27 31.6
0 4 -1 290.57 29.8
0 4 -1 283.07 30.9
0 4 -1 304.77 29.9
0 4 -1 306.07 31.1
0 -4 1 306.97 29.9
0 -4 1 317.87 30.6
0 -4 1 331.67 31.1
0 -4 1 281.57 30.8
0 -4 1 344.87 31.5
-1 4 -1 237.98 25.6
-1 4 -1 255.17 24.9
-1 4 -1 265.67 27.1
-1 4 -1 282.27 27.5
-1 4 -1 249.78 26.4
-1 4 -1 269.27 25.5
1 -4 1 247.68 26.6
1 -4 1 234.28 24.6
1 -4 1 279.07 27.4
1 -4 1 241.88 26.3
1 -4 1 252.97 25.7
1 -4 1 248.78 25.4
-2 4 -1 47 6.7
-2 4 -1 50.29 9.6
-2 4 -1 45.3 8.2
-2 4 -1 52.99 10
-2 4 -1 50.19 8.6
-2 4 -1 41.9 8.7
2 -4 1 50.19 7.9
2 -4 1 38 8
2 -4 1 47.5 5.8
2 -4 1 59.49 10.3
2 -4 1 39.7 7.8
2 -4 1 51.59 9.4
-3 4 -1 -0.7 2.5
-3 4 -1 2.8 3
-3 4 -1 0.1 2.7
-3 4 -1 1.6 1.3
-3 4 -1 1 3.1
-3 4 -1 -0.6 2.6
-3 4 -1 -2.1 2.6
3 -4 1 2 2.3
3 -4 1 -6.3 2.8
3 -4 1 0.2 2.4
3 -4 1 0.3 2.3
3 -4 1 2.1 3
-4 4 -1 21.6 5.9
-4 4 -1 17.5 5.3
-4 4 -1 18.5 6.2
-4 4 -1 11.3 5.1
-4 4 -1 14.6 5.6
4 -4 1 15.8 6
4 -4 1 14 4.7
4 -4 1 16.9 5.5
4 -4 1 21.7 5
4 -4 1 15 4.7
4 -4 1 7.9 3.9
-5 4 -1 81.19 14.1
-5 4 -1 82.09 14.6
-5 4 -1 61.69 12.8
-5 4 -1 84.39 14.2
5 -4 1 80.39 14.5
5 -4 1 61.49 13.3
5 -4 1 80.89 12.4
5 -4 1 94.09 15.3
5 -4 1 84.69 14.6
5 -4 1 84.29 11.9
5 -4 1 82.99 14.4
-6 4 -1 3.2 5.8
-6 4 -1 2.3 5.2
-6 4 -1 1.9 5.1
-6 4 -1 12.1 4.4
-6 4 -1 0.7 4.8
6 -4 1 2.2 2.8
6 -4 1 -0.6 5
6 -4 1 2.8 6.3
6 -4 1 -7 4.5
6 -4 1 1.9 2.7
6 -4 1 -0.8 4.8
-7 4 -1 13.3 5.8
-7 4 -1 3.8 7
-7 4 -1 -0.8 6.5
-7 4 -1 3 6.2
-7 4 -1 -6.3 6.3
7 -4 1 -8.7 6.3
7 -4 1 1.6 5
7 -4 1 10 6.9
-8 4 -1 -4.6 7.3
-8 4 -1 -9 6.6
-8 4 -1 0.9 5.4
-8 4 -1 2.3 7.8
8 -4 1 -10.3 9.5
8 -4 1 13.4 6.7
8 -4 1 -17.6 6.5
-9 4 -1 -4.8 8
-9 4 -1 -13.2 8.1
-9 4 -1 0.3 8.5
-9 4 -1 -2.5 7.9
9 -4 1 -5.1 7.6
9 -4 1 -7.2 9.7
9 -4 1 -11 11.2
10 3 -1 3.1 11.8
-10 -3 1 6.8 6
-10 -3 1 -3.2 8.2
-10 -3 1 -6 6
-10 -3 1 1.6 8.7
9 3 -1 -2.5 6.8
-9 -3 1 -5.6 5.5
-9 -3 1 9.4 4.4
-9 -3 1 -0.5 6
-9 -3 1 -1.7 7.8
8 3 -1 -5.3 3.6
8 3 -1 -12.9 5.5
8 3 -1 0.7 3.5
8 3 -1 5.1 4.9
-8 -3 1 3.1 4.9
-8 -3 1 -0.2 3.3
-8 -3 1 1.3 3
-8 -3 1 1.8 6.3
-8 -3 1 1.4 3.9
7 3 -1 3.3 4.7
7 3 -1 2.8 5
7 3 -1 1.6 3.4
7 3 -1 -4.1 3
-7 -3 1 0.6 5.9
-7 -3 1 0.7 2.9
-7 -3 1 -1.8 3.6
-7 -3 1 0.5 2.6
-7 -3 1 -4.6 4.4
-7 -3 1 -2.7 3
6 3 -1 7.7 4.5
6 3 -1 -0.4 2.6
6 3 -1 2.1 3
6 3 -1 10.5 4.6
6 3 -1 2.7 3.9
-6 -3 1 -1.2 5.3
-6 -3 1 2.1 2.6
-6 -3 1 1 2.3
-6 -3 1 2.8 4.9
-6 -3 1 3.3 2.7
-6 -3 1 2.2 2.9
5 3 -1 17.4 3.8
5 3 -1 15.3 5.3
5 3 -1 22 5.8
5 3 -1 13.1 5.8
-5 -3 1 18.1 4.1
-5 -3 1 14.8 3.3
-5 -3 1 20.6 6.7
-5 -3 1 11.7 3.6
-5 -3 1 9.3 4.2
-5 -3 1 9.8 3.7
-5 -3 1 6.6 5.5
-5 -3 1 14.3 3.5
4 3 -1 32.5 7.6
4 3 -1 42.7 6.1
4 3 -1 42.1 7
4 3 -1 29.1 6.7
-4 -3 1 33.9 5.3
-4 -3 1 24.2 7.1
-4 -3 1 37.8 6.4
-4 -3 1 42.2 7.5
-4 -3 1 30.3 6.5
-4 -3 1 24.8 4.6
3 3 -1 17.3 4.2
3 3 -1 16.8 3.7
3 3 -1 15.7 4.8
3 3 -1 8.8 3.4
3 3 -1 12.9 1.7
-3 -3 1 10.9 3.1
-3 -3 1 10.3 3.8
-3 -3 1 11.4 2.6
-3 -3 1 10.7 3.6
-3 -3 1 9.5 2.8
2 3 -1 -0.1 1.1
2 3 -1 0.3 1.1
2 3 -1 0.3 1.6
2 3 -1 -0.2 1.6
2 3 -1 -1.4 1.7
-2 -3 1 1.5 1.6
-2 -3 1 -1 1.3
-2 -3 1 2.2 2
-2 -3 1 1.5 1
-2 -3 1 -1 1
1 3 -1 188.28 19.4
1 3 -1 200.48 20.8
1 3 -1 207.18 19.9
1 3 -1 215.58 21
1 3 -1 228.18 21
1 3 -1 209.68 20.6
-1 -3 1 203.88 20.1
-1 -3 1 192.08 20.6
-1 -3 1 197.98 20.6
-1 -3 1 209.48 20.8
-1 -3 1 195.08 20.8
-1 -3 1 212.88 19.8
0 3 -1 25.5 5.2
0 3 -1 20.5 4.7
0 3 -1 21.2 4.1
0 3 -1 19.6 4.1
0 3 -1 25.2 5.3
0 3 -1 20.3 3.7
0 -3 1 20.8 4.6
0 -3 1 20 3.7
0 -3 1 19.1 4.1
0 -3 1 26.5 4.7
0 -3 1 22.7 5
0 -3 1 24.1 5.1
-1 3 -1 32 4.9
-1 3 -1 38.2 5.9
-1 3 -1 25.9 6.1
-1 3 -1 28.4 5.6
-1 3 -1 36.8 7
-1 3 -1 38 6
1 -3 1 31.1 5.7
1 -3 1 34.6 5.7
1 -3 1 28.6 6.3
1 -3 1 24.8 5.7
1 -3 1 36.7 6.7
1 -3 1 27 4.4
-2 3 -1 14 4.5
-2 3 -1 10.7 3.5
-2 3 -1 14.1 3.6
-2 3 -1 11.7 2.4
-2 3 -1 16.7 4.6
2 -3 1 16.3 3.6
2 -3 1 9.5 4
2 -3 1 12.8 4.2
2 -3 1 14 4
2 -3 1 8.9 3.3
-3 3 -1 18.2 5.7
-3 3 -1 23 6.4
-3 3 -1 29 6.6
-3 3 -1 12.6 5.3
-3 3 -1 35.8 6.5
-3 3 -1 29.4 3.1
3 -3 1 16.8 5.6
3 -3 1 27.6 6.6
3 -3 1 28.3 5.8
3 -3 1 26.8 6.5
3 -3 1 33.8 5.5
-4 3 -1 9.8 4.5
-4 3 -1 11.1 4.9
-4 3 -1 15.9 4.8
-4 3 -1 5.9 4
-4 3 -1 9.9 4.2
-4 3 -1 11.9 4.5
4 -3 1 9.3 4.4
4 -3 1 14.2 6.1
4 -3 1 17.5 3.7
4 -3 1 7.9 4.3
4 -3 1 12.5 4.2
4 -3 1 13.3 4.1
-5 3 -1 0.4 3.2
-5 3 -1 0.3 2.7
-5 3 -1 1.7 3.9
-5 3 -1 4.4 3.9
-5 3 -1 2.7 3.5
-5 3 -1 7.4 6.1
5 -3 1 -0.7 4
5 -3 1 2.7 3.5
5 -3 1 3.4 2.1
5 -3 1 2.2 3.8
5 -3 1 1.7 3.3
-6 3 -1 4.6 5
-6 3 -1 1.7 3.5
-6 3 -1 12.8 5.4
-6 3 -1 4.5 4.1
-6 3 -1 7 4.6
6 -3 1 -7 3.8
6 -3 1 1.4 4.1
6 -3 1 7.7 4.6
6 -3 1 2.8 5.4
-7 3 -1 -2.5 5.2
-7 3 -1 -11.3 4.4
-7 3 -1 8.2 5.1
-7 3 -1 -2.3 6.3
-7 3 -1 2.4 5.8
7 -3 1 -1.5 5.4
7 -3 1 3.2 6.2
7 -3 1 7.3 6.3
-8 3 -1 9.4 5.9
-8 3 -1 12.1 7.5
-8 3 -1 6.9 9.7
-8 3 -1 21.2 8.7
-8 3 -1 4.5 6.7
8 -3 1 -1.7 6.2
8 -3 1 0.5 10.6
8 -3 1 17 7.6
-9 3 -1 5.9 7.3
-9 3 -1 -5.9 7
-9 3 -1 -6.7 6.9
-9 3 -1 3.8 8.7
9 -3 1 12.9 8.3
9 -3 1 15.4 10.4
9 -3 1 5.2 9.8
10 2 -1 -13.6 7.8
10 2 -1 5.2 10.2
-10 -2 1 -5.1 4.6
-10 -2 1 -5.9 8.6
-10 -2 1 13.3 7
-10 -2 1 7.5 10
9 2 -1 7.6 7.7
9 2 -1 -2.8 7.2
-9 -2 1 3.4 4.7
-9 -2 1 1.6 7
-9 -2 1 5.3 2.9
-9 -2 1 4.7 5.7
-9 -2 1 -1.6 4.3
8 2 -1 20.8 6
8 2 -1 29.5 8.4
8 2 -1 27.6 10.7
8 2 -1 34.9 6
-8 -2 1 29.6 5.5
-8 -2 1 36.1 10.3
-8 -2 1 27.5 7
-8 -2 1 26.9 6.8
-8 -2 1 30.2 7
-8 -2 1 21.8 5.6
7 2 -1 88.09 12.2
7 2 -1 101.19 13.2
7 2 -1 82.09 17.2
7 2 -1 98.29 16.7
-7 -2 1 103.69 12.6
-7 -2 1 111.19 13.4
-7 -2 1 109.49 12.5
-7 -2 1 114.09 13.1
-7 -2 1 116.49 16.2
-7 -2 1 88.99 17.6
6 2 -1 19.2 4.8
6 2 -1 23.3 7.3
6 2 -1 15.9 6.6
6 2 -1 14.8 4.7
-6 -2 1 9.2 5.9
-6 -2 1 24.5 4.7
-6 -2 1 22.8 4.8
-6 -2 1 19.8 4.5
-6 -2 1 16.6 8
-6 -2 1 13.6 4.4
-6 -2 1 19.5 4.5
5 2 -1 69.89 11.7
5 2 -1 67.69 11.2
5 2 -1 65.99 13.2
5 2 -1 63.69 8.7
-5 -2 1 84.19 9.4
-5 -2 1 72.59 12
-5 -2 1 70.29 8.9
-5 -2 1 62.09 13
-5 -2 1 69.69 10.5
-5 -2 1 67.19 11.9
-5 -2 1 91.89 9.2
4 2 -1 1.3 1.6
4 2 -1 -3 1.9
4 2 -1 -1.4 2.4
4 2 -1 -0.9 2.2
-4 -2 1 -2.2 2.2
-4 -2 1 0.7 1.6
-4 -2 1 -2.7 2.7
-4 -2 1 0.1 2.6
-4 -2 1 1.7 1.8
-4 -2 1 0.6 1.5
-4 -2 1 -0.7 1.2
-4 -2 1 -0.3 1.5
3 2 -1 4.1 1.6
3 2 -1 4.9 2.8
3 2 -1 1.9 2.1
3 2 -1 2.1 1.6
3 2 -1 4.6 1.7
-3 -2 1 1.5 1.5
-3 -2 1 2.2 1.3
-3 -2 1 -1.3 1.8
-3 -2 1 1.1 1.5
-3 -2 1 1.6 1.8
-3 -2 1 1.8 1.6
-3 -2 1 1.4 1.4
-3 -2 1 1.4 1.5
2 2 -1 10.3 3.1
2 2 -1 11.2 2.3
2 2 -1 10.8 2
2 2 -1 13.5 2.9
2 2 -1 12.3 2.6
2 2 -1 12.9 3.5
-2 -2 1 15.5 3.3
-2 -2 1 13.8 3.2
-2 -2 1 8.6 2.6
-2 -2 1 12.4 2.7
-2 -2 1 11 2.3
1 2 -1 4.8 1.9
1 2 -1 2.6 1.3
1 2 -1 5.4 2
1 2 -1 1.7 1.7
1 2 -1 1.9 1.6
1 2 -1 2.6 1.2
-1 -2 1 4.7 1.5
-1 -2 1 2.6 1.5
-1 -2 1 1.5 1.4
-1 -2 1 3.2 1.7
-1 -2 1 4.7 1.5
-1 -2 1 1.2 1.1
0 2 -1 38.6 6.1
0 2 -1 35.5 5.8
0 2 -1 42.4 5.1
0 2 -1 36.2 5.3
0 2 -1 40.6 5.8
0 2 -1 41.5 4.6
0 -2 1 35.2 5.9
0 -2 1 35.7 5.7
0 -2 1 32.5 5.5
0 -2 1 37.6 4.8
0 -2 1 41.1 4.9
0 -2 1 40 4.6
-1 2 -1 14 3.1
-1 2 -1 10.4 3.3
-1 2 -1 12.2 3.2
-1 2 -1 8.9 2.1
-1 2 -1 8.5 2.4
-1 2 -1 9.8 3
1 -2 1 16.3 3.3
1 -2 1 7 2.8
1 -2 1 6.9 2.7
1 -2 1 9.2 2.7
1 -2 1 10.6 2.1
1 -2 1 12.9 2.9
-2 2 -1 14.3 3.4
-2 2 -1 7.9 2.9
-2 2 -1 8.3 3
-2 2 -1 5.1 2.5
-2 2 -1 12.8 1.9
-2 2 -1 9.8 2.8
-2 2 -1 11.9 3.5
2 -2 1 12.9 3.2
2 -2 1 11.5 1.7
2 -2 1 11.8 3.6
2 -2 1 6.3 2.9
2 -2 1 8.8 2.9
2 -2 1 15.1 3.2
-3 2 -1 97.59 12
-3 2 -1 95.39 11.6
-3 2 -1 82.29 13
-3 2 -1 91.79 11.1
-3 2 -1 101.99 12
-3 2 -1 79.19 12.7
3 -2 1 102.99 12.5
3 -2 1 95.09 12
3 -2 1 90.49 10.7
3 -2 1 101.99 10.3
3 -2 1 97.19 11.8
-4 2 -1 49.8 7.9
-4 2 -1 29.9 7.1
-4 2 -1 48.5 9.3
-4 2 -1 36.4 9
-4 2 -1 49.6 8.5
-4 2 -1 41.4 7.8
4 -2 1 54.09 8.9
4 -2 1 40.8 5.6
4 -2 1 47.1 8.4
4 -2 1 41 9.2
4 -2 1 34.7 8.6
4 -2 1 40.6 7.9
-5 2 -1 39.9 9.4
-5 2 -1 41.7 8.1
-5 2 -1 31.6 10.1
-5 2 -1 38.7 7.8
-5 2 -1 31.4 6.9
-5 2 -1 37.6 7.8
5 -2 1 47.1 9.8
5 -2 1 26.4 7.7
5 -2 1 46.1 8.5
5 -2 1 38 8.5
-6 2 -1 12.8 5.6
-6 2 -1 12.2 5.8
-6 2 -1 11.7 5.6
-6 2 -1 11.2 3.9
-6 2 -1 11.3 4.7
6 -2 1 5.8 5
6 -2 1 10.8 4.9
6 -2 1 6.7 6.4
-7 2 -1 3.2 5.3
-7 2 -1 -0.1 4.6
-7 2 -1 6.9 6.2
-7 2 -1 11.5 4.7
-7 2 -1 3.5 4.1
7 -2 1 2.8 4.6
7 -2 1 3.2 4.8
7 -2 1 13.7 7.8
7 -2 1 5.2 5.3
-8 2 -1 16 6.5
-8 2 -1 -0.9 5.4
-8 2 -1 -1.1 5.9
-8 2 -1 -7.5 4.9
8 -2 1 5 7.2
8 -2 1 7.5 7.6
8 -2 1 2 5.1
-9 2 -1 -14.8 10.1
-9 2 -1 11.8 7
-9 2 -1 9.6 9.7
-9 2 -1 11.3 6.5
-9 2 -1 3.4 6.9
9 -2 1 6.9 8.5
9 -2 1 6.5 8.8
9 1 -1 -1 6.9
9 1 -1 -0.6 5.9
9 1 -1 -0.1 8.8
9 1 -1 -3.2 5
-9 -1 1 -0.9 3.3
-9 -1 1 -11.1 6.5
-9 -1 1 7.2 8.6
-9 -1 1 -3 3.7
-9 -1 1 0.4 5.6
-9 -1 1 -11.5 3.9
8 1 -1 13.1 7.1
8 1 -1 4.5 4.9
8 1 -1 7.5 5.5
8 1 -1 9.5 5.2
-8 -1 1 12 4.6
-8 -1 1 1.1 4.2
-8 -1 1 1.8 3
-8 -1 1 11.2 5.6
-8 -1 1 -3.5 7.5
7 1 -1 25.8 6.5
7 1 -1 14.9 6.8
7 1 -1 24.5 9.4
7 1 -1 25 6.5
-7 -1 1 34.3 9.9
-7 -1 1 29.5 6.7
-7 -1 1 38.3 7.2
-7 -1 1 37.8 6.8
-7 -1 1 22.5 5.4
-7 -1 1 29.4 6.4
-7 -1 1 39 11
6 1 -1 2.6 3.6
6 1 -1 -0.4 3.9
6 1 -1 0.9 3.6
6 1 -1 3.3 3.1
-6 -1 1 -0.8 2.7
-6 -1 1 3.9 3.1
-6 -1 1 3.7 4.1
-6 -1 1 -3.3 4.5
-6 -1 1 3.4 2.4
-6 -1 1 3.9 2.5
-6 -1 1 0 2.7
5 1 -1 4.7 4.1
5 1 -1 10.1 4.6
5 1 -1 7.9 4.7
5 1 -1 9.1 3.4
5 1 -1 4.5 3.6
-5 -1 1 5.9 2.9
-5 -1 1 11.3 5.3
-5 -1 1 8.7 4.8
-5 -1 1 11.6 3.4
-5 -1 1 -1.7 3.6
-5 -1 1 9.5 2.9
-5 -1 1 9.2 2.8
-5 -1 1 11.7 3.3
4 1 -1 109.89 13.5
4 1 -1 104.69 12.2
4 1 -1 126.69 11.9
4 1 -1 95.89 15.4
4 1 -1 102.59 12.5
4 1 -1 107.09 13
-4 -1 1 99.89 11.3
-4 -1 1 98.29 12.7
-4 -1 1 112.99 11.8
-4 -1 1 125.99 14.5
-4 -1 1 112.89 12
-4 -1 1 86.59 14.6
-4 -1 1 87.69 11.2
3 1 -1 381.26 33.1
3 1 -1 343.27 34
3 1 -1 383.56 36.1
3 1 -1 318.77 33.4
3 1 -1 424.16 36.4
3 1 -1 346.37 33.3
-3 -1 1 325.77 34.9
-3 -1 1 348.77 33.1
-3 -1 1 321.87 32.7
-3 -1 1 314.27 34.3
-3 -1 1 389.26 33.6
-3 -1 1 345.27 33.1
-3 -1 1 389.96 33
2 1 -1 66.59 7.3
2 1 -1 70.79 8.3
2 1 -1 55.59 7.2
2 1 -1 61.99 6.8
2 1 -1 64.49 6.2
2 1 -1 59.89 6.2
2 1 -1 55.49 6.9
-2 -1 1 67.49 7.5
-2 -1 1 72.99 9.8
-2 -1 1 67.09 7.4
-2 -1 1 59.39 7.1
-2 -1 1 58.09 7.1
-2 -1 1 59.59 7.7
-2 -1 1 59.69 7
-2 -1 1 61.29 6.6
1 1 -1 85.09 9.7
1 1 -1 96.99 9.4
1 1 -1 94.69 9.7
1 1 -1 102.29 9.7
1 1 -1 86.09 9.5
-1 -1 1 113.59 10
-1 -1 1 107.99 9.8
-1 -1 1 92.89 9.4
0 1 -1 267.27 23.7
0 1 -1 284.37 24
0 -1 1 216.08 24
0 -1 1 278.07 24.3
-1 1 -1 5.9 1.6
-1 1 -1 3.1 1.3
-1 1 -1 5.8 1.2
-1 1 -1 5.7 1.8
1 -1 1 2.9 0.8
1 -1 1 5.2 1.7
1 -1 1 3.9 1.3
1 -1 1 3.6 1.5
1 -1 1 4.5 1.6
1 -1 1 4.2 1.4
-2 1 -1 4.5 2.4
-2 1 -1 4.6 2.1
-2 1 -1 3.1 2.2
-2 1 -1 3 2.3
-2 1 -1 3.7 0.9
-2 1 -1 4.2 1.7
-2 1 -1 4 1.7
2 -1 1 5 1.4
2 -1 1 3 1.6
2 -1 1 3.1 1.9
2 -1 1 4.1 1.9
2 -1 1 3.8 2.1
2 -1 1 5.2 2.1
-3 1 -1 12.8 3.7
-3 1 -1 21.3 2.8
-3 1 -1 21.5 4.5
-3 1 -1 24.9 5.4
-3 1 -1 16.6 4.8
-3 1 -1 19.5 4.3
-3 1 -1 26 4
3 -1 1 19.1 2.7
3 -1 1 21 2.8
3 -1 1 15.4 4.2
3 -1 1 18 4.7
3 -1 1 16.6 4.5
3 -1 1 21.7 5.3
3 -1 1 15.6 4
3 -1 1 18 4
-4 1 -1 8.6 3.6
-4 1 -1 9.2 4.5
-4 1 -1 7.7 4.1
-4 1 -1 7.6 2.5
-4 1 -1 11.8 3.4
-4 1 -1 7.2 2.6
-4 1 -1 8.2 1.6
4 -1 1 6.6 3.7
4 -1 1 8.2 3.4
4 -1 1 9.1 3.9
4 -1 1 11.6 3.4
4 -1 1 5.7 3.2
-5 1 -1 13.9 4.5
-5 1 -1 7.9 3.8
-5 1 -1 15.1 6.8
-5 1 -1 12.5 3.7
5 -1 1 13.2 4.8
5 -1 1 11.3 4.1
5 -1 1 6.2 4.1
5 -1 1 13.1 5.4
5 -1 1 17.4 4.5
-6 1 -1 2 3.4
-6 1 -1 -4.1 2.2
-6 1 -1 -1.1 2.5
-6 1 -1 -0.7 2.5
-6 1 -1 -0.2 3.4
6 -1 1 -0.5 3.4
6 -1 1 -5.3 3.9
6 -1 1 -2.3 2.8
6 -1 1 2.6 5
6 -1 1 2.6 3.5
-7 1 -1 9.9 3.8
-7 1 -1 6.1 4
-7 1 -1 20.4 5.6
-7 1 -1 9.8 4.9
-7 1 -1 4.1 6.8
7 -1 1 6.6 4.6
7 -1 1 8.8 5
7 -1 1 0.9 4.1
7 -1 1 13.5 7.1
-8 1 -1 -2.1 4.5
-8 1 -1 9.4 6.4
-8 1 -1 -10.4 3.6
-8 1 -1 1 4.4
-8 1 -1 1.4 6.4
8 -1 1 4.4 6.2
8 -1 1 -7.1 6.7
8 -1 1 -4.7 5
8 -1 1 0 4.9
-9 1 -1 -6.3 7.1
-9 1 -1 7.7 5.1
-9 1 -1 6.7 5.9
-9 1 -1 -0.1 5.3
-9 1 -1 3 7.7
9 -1 1 16.7 7.5
9 -1 1 5 8.5
9 -1 1 5 8.7
9 0 -1 3.6 9
9 0 -1 -9.3 6.8
9 0 -1 1.7 7.5
-9 0 1 12.2 7.3
-9 0 1 0.8 7.6
-9 0 1 3.1 5.2
-9 0 1 -4.5 5.7
-9 0 1 -6.9 4.7
8 0 -1 13.9 6.8
8 0 -1 3.2 5.6
8 0 -1 10.5 9
8 0 -1 18.5 7
-8 0 1 15.3 7.7
-8 0 1 3 4.6
-8 0 1 7.8 5.2
-8 0 1 15.9 7.8
-8 0 1 5.1 2.8
-8 0 1 15.4 6.1
7 0 -1 -1 4.6
7 0 -1 9.5 5.6
7 0 -1 5.7 5.9
-7 0 1 8.1 6
-7 0 1 2.4 5.6
-7 0 1 3.6 1.9
-7 0 1 -2.5 4.2
-7 0 1 -1.7 3.3
-7 0 1 -0.9 3
-7 0 1 3.7 3.9
6 0 -1 3.6 3.8
6 0 -1 -2.4 3.2
6 0 -1 1.3 4.5
6 0 -1 0.1 2.8
6 0 -1 2.5 3.6
-6 0 1 -2.4 3.9
-6 0 1 0.3 2.4
-6 0 1 0.5 3.4
-6 0 1 1.2 1.8
-6 0 1 0.6 2.5
-6 0 1 -2.2 2.6
-6 0 1 -0.7 3.6
5 0 -1 12.9 5.8
5 0 -1 11.8 4.2
5 0 -1 6 3.7
5 0 -1 6.8 2.8
5 0 -1 5.5 3.7
-5 0 1 14.2 4.2
-5 0 1 7.7 3.8
-5 0 1 6.6 5
-5 0 1 9 2.6
-5 0 1 11.1 4.5
-5 0 1 3.6 2.7
-5 0 1 7.8 3.6
4 0 -1 218.18 21.6
4 0 -1 221.18 21
4 0 -1 203.98 22.3
4 0 -1 229.38 20.7
4 0 -1 220.08 22.4
4 0 -1 215.98 24
-4 0 1 198.98 20.9
-4 0 1 194.38 21.9
-4 0 1 189.78 19.9
-4 0 1 230.28 20.8
-4 0 1 193.88 20.9
-4 0 1 223.18 23.4
-4 0 1 155.08 22.5
-4 0 1 202.88 21.2
3 0 -1 303.47 27.7
3 0 -1 295.87 27.7
3 0 -1 275.37 28.8
3 0 -1 354.46 28.8
3 0 -1 291.77 29.9
3 0 -1 299.17 31.2
3 0 -1 289.97 29.3
3 0 -1 298.67 29.8
-3 0 1 264.67 30.5
-3 0 1 305.97 29.9
-3 0 1 300.07 29.2
-3 0 1 351.86 29
-3 0 1 343.67 28.5
-3 0 1 287.77 29.2
-3 0 1 298.07 29
2 0 -1 554.44 51.69
2 0 -1 576.64 51.69
2 0 -1 642.14 51.49
2 0 -1 553.94 50.89
2 0 -1 582.54 52.79
2 0 -1 536.95 50.79
2 0 -1 582.84 50.99
2 0 -1 539.75 51.49
-2 0 1 554.34 51.69
-2 0 1 568.34 51.29
-2 0 1 550.14 51.09
-2 0 1 613.04 51.79
-2 0 1 496.25 50.99
1 0 -1 45 4.6
1 0 -1 37.6 4.8
1 0 -1 39.7 4.5
1 0 -1 42.7 4.5
1 0 -1 42.6 4.7
1 0 -1 47.2 5.3
1 0 -1 40.6 4.6
-1 0 1 45.6 5.1
-1 0 1 38.7 4.8
-1 0 1 42.4 4.4
-1 0 1 47 5.3
-1 0 1 44.6 4.5
-1 0 1 40.2 4.6
-1 0 1 41.9 4.6
-1 0 1 40.2 4.6
-1 0 -1 78.79 8.3
-1 0 -1 93.79 8.4
-1 0 -1 92.39 9.2
-1 0 -1 87.49 9.1
-1 0 -1 87.59 9
-1 0 -1 84.29 8.7
1 0 1 88.79 9
1 0 1 78.59 8.3
1 0 1 98.79 9.3
1 0 1 95.49 9.3
1 0 1 86.39 8.8
-2 0 -1 28.5 3.3
-2 0 -1 23.5 5
-2 0 -1 22.6 2.5
-2 0 -1 23.1 4.4
-2 0 -1 17.6 3.9
-2 0 -1 16.5 3.8
-2 0 -1 22.1 3.3
2 0 1 27.4 5
2 0 1 21.8 3.3
2 0 1 17.7 4.3
2 0 1 18.3 3.9
2 0 1 23.8 4.4
-3 0 -1 2.3 1.4
-3 0 -1 3.7 1.7
-3 0 -1 3.3 2.2
-3 0 -1 2.7 1.8
-3 0 -1 3.3 1.5
-3 0 -1 3.5 1.2
-3 0 -1 3.8 2.7
-3 0 -1 6.2 3
3 0 1 4.2 1.8
3 0 1 4.8 2.5
3 0 1 3.7 2.2
-4 0 -1 54.39 6.9
-4 0 -1 58.19 6.5
-4 0 -1 44.3 8.7
-4 0 -1 61.09 7.2
-4 0 -1 53.99 9.7
-4 0 -1 53.19 9.2
-4 0 -1 40 9.2
-4 0 -1 46.9 6.4
-4 0 -1 54.69 6.8
4 0 1 40.5 8.5
4 0 1 53.99 9.5
4 0 1 49 9.2
4 0 1 72.59 7.2
-5 0 -1 -2.6 3.1
-5 0 -1 2.1 2
-5 0 -1 1.8 1.7
-5 0 -1 0.7 2
-5 0 -1 -0.3 1.5
-5 0 -1 -0.6 3.1
-5 0 -1 -0.8 2.2
-5 0 -1 -3.4 3.4
5 0 1 0.2 3.1
5 0 1 -0.3 1.8
5 0 1 -1.8 2.6
5 0 1 -4.3 2.2
-6 0 -1 9.4 3.3
-6 0 -1 4.4 2.9
-6 0 -1 10.3 5.7
-6 0 -1 5.2 3.8
-6 0 -1 0 2.3
-6 0 -1 9.1 3
-6 0 -1 4.8 5
6 0 1 3.9 4.2
6 0 1 4.1 3.3
6 0 1 3 3.1
6 0 1 1.9 3.9
6 0 1 5.6 4.5
-7 0 -1 12.7 7.1
-7 0 -1 11.1 4.3
-7 0 -1 19.4 5.4
-7 0 -1 10.9 8.2
-7 0 -1 4.1 3.6
-7 0 -1 12.9 4.1
-7 0 -1 6.1 3
7 0 1 17.6 4.6
7 0 1 22.9 9
7 0 1 14.5 6.8
7 0 1 12.2 4.6
7 0 1 14.1 5.3
-8 0 -1 35.7 12.2
-8 0 -1 28.4 6.6
-8 0 -1 31.6 6.7
-8 0 -1 16.2 5.3
-8 0 -1 23.7 4.1
-8 0 -1 22.9 7.5
8 0 1 56.99 11.7
8 0 1 32.9 8.6
8 0 1 35.9 11.4
8 0 1 36 10
8 0 1 19.6 6.4
-9 0 -1 -1.1 3.1
-9 0 -1 1.9 3.3
-9 0 -1 -6.4 6.6
-9 0 -1 -0.8 4.6
-9 0 -1 7.3 8.5
9 0 1 -6.1 7.6
9 0 1 -8.5 7.1
9 0 1 -10.8 6.3
-10 0 -1 -12.3 9.5
-10 0 -1 5.7 11.3
-10 0 -1 -1.8 6.1
10 0 1 16.3 10.2
9 -1 -1 5.1 7.7
9 -1 -1 2 8.9
9 -1 -1 -7 6.8
-9 1 1 -5.5 8.4
-9 1 1 10.7 6.2
-9 1 1 1.9 6
-9 1 1 30 11
-9 1 1 -4.4 5.5
8 -1 -1 6.4 6.3
8 -1 -1 -0.3 6.8
8 -1 -1 3.4 6.4
-8 1 1 -0.9 5
-8 1 1 3.8 7.2
-8 1 1 3.5 5
-8 1 1 5.4 5.2
-8 1 1 11.5 7.7
7 -1 -1 -2.8 4.6
7 -1 -1 3.4 5.5
7 -1 -1 -6.3 4.3
7 -1 -1 -1.9 3.9
-7 1 1 -2.2 4.2
-7 1 1 1.6 4.9
-7 1 1 -0.6 4.1
-7 1 1 -2.9 4.2
-7 1 1 -7.3 3.1
6 -1 -1 -2 3.6
6 -1 -1 -0.6 3.4
6 -1 -1 -1.4 4.3
6 -1 -1 3.4 3.4
-6 1 1 1.9 3.4
-6 1 1 3.4 2.9
-6 1 1 3.8 4.7
-6 1 1 2.6 3.9
-6 1 1 5.2 3.8
-6 1 1 1.9 4.2
5 -1 -1 8.2 3.9
5 -1 -1 4.4 3.9
5 -1 -1 8 3.8
5 -1 -1 8.6 3.3
5 -1 -1 3.6 3.8
-5 1 1 9.8 5.9
-5 1 1 3.1 3.2
-5 1 1 11.7 4.4
-5 1 1 7 3.9
-5 1 1 1.1 3.3
-5 1 1 5.5 2.4
-5 1 1 4.2 3
4 -1 -1 49.6 9.3
4 -1 -1 47.1 10.1
4 -1 -1 66.39 6.9
4 -1 -1 62.09 8.8
4 -1 -1 59.39 9.1
-4 1 1 74.59 13.4
-4 1 1 56.59 8.7
-4 1 1 56.29 11.2
-4 1 1 64.09 9.4
-4 1 1 60.59 9.8
-4 1 1 46.4 7.5
-4 1 1 58.59 11
-4 1 1 67.39 8
3 -1 -1 10 1.9
3 -1 -1 8.9 3.8
3 -1 -1 12.6 4.3
3 -1 -1 13.3 2.6
3 -1 -1 12 2.7
3 -1 -1 7.6 3
3 -1 -1 10.4 2.8
3 -1 -1 8 2.6
-3 1 1 11.5 3
-3 1 1 7.9 3
-3 1 1 9.7 3.6
-3 1 1 8.9 2.9
-3 1 1 10.9 1.8
-3 1 1 12 3.5
-3 1 1 9.6 3.8
-3 1 1 11.7 3.2
2 -1 -1 926.51 80.69
2 -1 -1 864.31 80.89
2 -1 -1 892.91 81.99
2 -1 -1 870.61 79.49
2 -1 -1 835.82 80.39
-2 1 1 921.21 80.49
-2 1 1 856.01 80.69
-2 1 1 1019.7 83.39
-2 1 1 941.11 81.29
-2 1 1 900.51 81.49
-2 1 1 943.01 82.19
-2 1 1 846.92 79.39
-2 1 1 894.61 81.49
1 -1 -1 1 0.7
1 -1 -1 0.8 0.9
1 -1 -1 1 1.1
1 -1 -1 2.2 1
1 -1 -1 -0.1 0.4
1 -1 -1 0.2 0.4
1 -1 -1 -0.7 0.6
-1 1 1 0.3 1.1
-1 1 1 -1 0.9
-1 1 1 -0.5 0.8
-1 1 1 1.2 0.9
-1 1 1 0.2 1
-1 1 1 -0.2 1
0 1 1 0.2 0.3
-1 -1 -1 55.99 4.8
-1 -1 -1 48.4 5.5
-1 -1 -1 41.9 4.7
-1 -1 -1 46.8 5.7
-1 -1 -1 60.19 6.3
1 1 1 43.9 5.9
1 1 1 47.9 4.8
1 1 1 52.19 5.7
1 1 1 48.1 5.7
-2 -1 -1 776.12 72.39
-2 -1 -1 788.92 71.79
-2 -1 -1 774.92 72.49
-2 -1 -1 787.42 72.79
2 1 1 799.22 72.69
2 1 1 795.12 72.39
2 1 1 834.22 72.99
-3 -1 -1 24 5.3
-3 -1 -1 20.3 4.6
-3 -1 -1 18.8 2.8
-3 -1 -1 20.6 2.6
-3 -1 -1 19.6 4.8
-3 -1 -1 24.1 4.4
-3 -1 -1 21.4 5.1
3 1 1 18.8 4.5
3 1 1 17.9 5
3 1 1 20.2 5
3 1 1 19.7 2.5
-4 -1 -1 979.9 92.89
-4 -1 -1 1070.19 94.39
-4 -1 -1 981.2 96.39
-4 -1 -1 1164.38 92.69
-4 -1 -1 926.51 96.49
-4 -1 -1 962 95.89
-4 -1 -1 1028.3 92.79
-4 -1 -1 1027.5 95.99
-4 -1 -1 1080.49 92.49
4 1 1 1002.5 92.59
4 1 1 1183.18 96.99
4 1 1 1019.9 96.69
4 1 1 1085.09 93.09
4 1 1 980.2 96.99
-5 -1 -1 5.2 1.6
-5 -1 -1 0.7 1.1
-5 -1 -1 1.5 1.4
-5 -1 -1 6.3 4.9
-5 -1 -1 -2 3.5
-5 -1 -1 1.3 1.4
-5 -1 -1 -0.8 3.9
-5 -1 -1 -3.8 2.6
-5 -1 -1 0.8 2.1
5 1 1 4.5 2.1
5 1 1 -1 3.3
5 1 1 5 3.7
5 1 1 2.2 1.7
5 1 1 2.8 3.1
-6 -1 -1 66.49 13.2
-6 -1 -1 81.29 10.1
-6 -1 -1 69.09 11.3
-6 -1 -1 56.19 13.2
-6 -1 -1 82.79 10.1
-6 -1 -1 75.79 9.3
-6 -1 -1 84.59 9.3
6 1 1 66.89 14.5
6 1 1 71.29 13.3
6 1 1 105.39 10
6 1 1 64.39 12.8
-7 -1 -1 75.79 8.9
-7 -1 -1 67.89 14.1
-7 -1 -1 44.4 8.5
-7 -1 -1 71.89 9.8
-7 -1 -1 57.09 7.6
7 1 1 64.29 7.8
7 1 1 87.99 14.9
7 1 1 57.19 8.3
7 1 1 63.09 14
7 1 1 46.1 11.8
-8 -1 -1 58.29 7.3
-8 -1 -1 87.99 12.2
-8 -1 -1 51.69 14.5
-8 -1 -1 80.79 7.8
-8 -1 -1 53.39 9
-8 -1 -1 50.09 8.5
8 1 1 52.29 13
8 1 1 71.99 14.4
8 1 1 81.09 16.9
8 1 1 62.99 7.6
-9 -1 -1 13.4 5.6
-9 -1 -1 -0.8 8.6
-9 -1 -1 7.8 6.2
-9 -1 -1 2.1 3.5
9 1 1 1.1 8.6
9 1 1 13.4 6.8
9 1 1 -2 7.3
-10 -1 -1 -6.8 8.8
-10 -1 -1 7.8 6.4
10 1 1 -5.2 7.7
10 1 1 -10.6 8.9
9 -2 -1 15.5 10.3
9 -2 -1 4.5 7.5
-9 2 1 1.2 6.7
-9 2 1 18.5 11.9
-9 2 1 -3.5 7.2
-9 2 1 5.1 6.9
8 -2 -1 3.1 5.9
8 -2 -1 -1.5 5.9
-8 2 1 3.8 6.8
-8 2 1 4.2 7.5
-8 2 1 0.6 6.7
-8 2 1 21.2 6.2
-8 2 1 10.8 6.9
7 -2 -1 62.29 11.2
7 -2 -1 55.59 12.5
7 -2 -1 45.9 10.4
7 -2 -1 45.5 12.2
7 -2 -1 44.4 9.7
-7 2 1 55.09 11.3
-7 2 1 62.09 13.8
-7 2 1 30.6 8.5
-7 2 1 46.2 10.6
6 -2 -1 0.1 3.8
6 -2 -1 4.5 4.5
6 -2 -1 9.1 5.1
6 -2 -1 -2.6 5.1
6 -2 -1 2.5 4
-6 2 1 4.5 5
-6 2 1 4.8 4.1
-6 2 1 8 4.3
-6 2 1 1.1 3.6
-6 2 1 3.8 4.7
5 -2 -1 12.6 3
5 -2 -1 14.4 5.4
5 -2 -1 14 5.1
5 -2 -1 12.7 3
5 -2 -1 8.1 5.1
5 -2 -1 7.1 3.9
5 -2 -1 19.8 5.7
-5 2 1 13.7 5.4
-5 2 1 15.9 5.6
-5 2 1 11.4 5
-5 2 1 14.2 6.1
-5 2 1 9 4
-5 2 1 6.7 3.9
4 -2 -1 21.2 6.2
4 -2 -1 17.2 4.3
4 -2 -1 25.2 6.2
4 -2 -1 23.6 4.5
4 -2 -1 21.7 4
4 -2 -1 28.6 6.6
-4 2 1 25.1 7.1
-4 2 1 20.1 6.5
-4 2 1 10.9 3.8
-4 2 1 15.8 4.8
-4 2 1 21.5 6
-4 2 1 19.7 5.4
3 -2 -1 444.66 42.5
3 -2 -1 435.36 40.7
3 -2 -1 445.86 40.5
3 -2 -1 422.96 41.8
3 -2 -1 453.05 41.3
-3 2 1 395.06 41.1
-3 2 1 510.25 42.8
-3 2 1 381.26 42.2
-3 2 1 436.76 42.8
-3 2 1 427.36 42.1
-3 2 1 411.86 42.5
2 -2 -1 147.99 16.2
2 -2 -1 155.98 15.7
2 -2 -1 169.38 17.8
2 -2 -1 155.38 16.7
2 -2 -1 148.19 16.9
2 -2 -1 148.79 15.1
2 -2 -1 146.19 13.9
-2 2 1 141.99 15.8
-2 2 1 150.38 16.7
-2 2 1 144.59 16.5
-2 2 1 173.28 16.7
-2 2 1 161.28 17
-2 2 1 193.98 17.4
1 -2 -1 333.87 31.9
1 -2 -1 341.07 31.8
1 -2 -1 339.27 32.4
1 -2 -1 357.66 32.3
1 -2 -1 314.97 31.3
-1 2 1 347.67 31.6
-1 2 1 354.56 31.5
-1 2 1 342.37 32.4
-1 2 1 307.37 31.5
-1 2 1 305.97 32
-1 2 1 345.07 32
0 -2 -1 79.89 9.7
0 -2 -1 94.39 9.8
0 -2 -1 86.29 9.5
0 -2 -1 85.19 9
0 -2 -1 98.19 9.6
0 -2 -1 92.79 10.1
0 2 1 86.09 8.9
0 2 1 91.59 9.8
0 2 1 98.49 10.2
0 2 1 87.39 9.5
0 2 1 111.49 10.3
-1 -2 -1 508.15 48.8
-1 -2 -1 513.35 48.3
-1 -2 -1 520.05 49.1
-1 -2 -1 509.35 48.3
-1 -2 -1 552.54 47.5
1 2 1 548.45 49.2
1 2 1 498.95 47.6
1 2 1 521.45 48.3
1 2 1 563.94 48.9
1 2 1 528.35 48.4
1 2 1 606.84 48.4
1 2 1 519.45 47.8
-2 -2 -1 403.66 37.3
-2 -2 -1 367.76 37.2
-2 -2 -1 411.56 38.1
-2 -2 -1 401.16 37.3
-2 -2 -1 401.96 35.7
-2 -2 -1 378.16 35.5
2 2 1 403.96 38.1
2 2 1 396.86 37.3
2 2 1 392.66 37.5
2 2 1 389.66 35.7
-3 -2 -1 18.9 4.9
-3 -2 -1 18.7 4.6
-3 -2 -1 22.1 2.8
-3 -2 -1 24 2.7
-3 -2 -1 19.6 4.7
-3 -2 -1 18.6 4.8
3 2 1 22.4 5
3 2 1 21.9 2.8
3 2 1 21 5.2
3 2 1 24.6 2.8
3 2 1 18.4 5.2
-4 -2 -1 24.6 3.1
-4 -2 -1 21.6 4.9
-4 -2 -1 11.9 4.2
-4 -2 -1 25 6.9
-4 -2 -1 21.7 5.7
4 2 1 23.5 3.2
4 2 1 23.7 6.3
4 2 1 34.8 7.7
4 2 1 30.7 6.3
4 2 1 26.2 3.2
-5 -2 -1 171.98 16.8
-5 -2 -1 146.69 14.7
-5 -2 -1 146.99 19.1
-5 -2 -1 157.78 14.8
-5 -2 -1 147.69 22.4
-5 -2 -1 163.98 19.2
-5 -2 -1 164.48 15.1
-5 -2 -1 146.49 17.1
5 2 1 170.98 19.4
5 2 1 180.48 20.5
5 2 1 145.29 14.8
5 2 1 126.89 20.5
-6 -2 -1 -5.3 6.5
-6 -2 -1 4 1.9
-6 -2 -1 1.4 1.9
-6 -2 -1 2.3 1.5
-6 -2 -1 0.9 1.3
-6 -2 -1 2 4.1
-6 -2 -1 5.1 2.4
6 2 1 4.1 3.7
6 2 1 0.4 1.6
6 2 1 0.6 1.4
6 2 1 4.4 5.5
6 2 1 1.2 3.6
-7 -2 -1 -2.5 5
-7 -2 -1 -4 5.5
-7 -2 -1 2.4 2.6
-7 -2 -1 -1.1 2.6
-7 -2 -1 0.4 2.8
7 2 1 0.3 4.1
7 2 1 0.7 5.8
7 2 1 6.9 6.4
-8 -2 -1 0 3.6
-8 -2 -1 -8.1 5.6
-8 -2 -1 4.6 3.4
-8 -2 -1 4.3 3.6
8 2 1 -0.9 6.2
8 2 1 -3.6 5.8
8 2 1 -7.5 4.9
-9 -2 -1 3.4 4.1
-9 -2 -1 2.7 4.4
-9 -2 -1 4.5 4.9
9 2 1 -0.9 9.9
9 2 1 -18.5 6.2
-10 -2 -1 -3.1 5
-10 -2 -1 -12 7.4
-10 -2 -1 -2.7 7.7
-10 -2 -1 -0.3 5.5
10 2 1 -4.3 7.5
10 2 1 6.3 10.2
9 -3 -1 5.3 11.1
9 -3 -1 10.2 8.5
-9 3 1 -0.6 7.8
-9 3 1 -10 7.1
-9 3 1 14.1 8.7
-9 3 1 -9.6 7.9
8 -3 -1 -6.2 5.2
8 -3 -1 0.1 7.4
8 -3 -1 11.2 9.7
-8 3 1 -0.8 5.5
-8 3 1 -6.7 6.5
-8 3 1 4.6 6
-8 3 1 2.4 6.7
7 -3 -1 121.49 18.9
7 -3 -1 116.29 18.9
7 -3 -1 71.09 14.1
-7 3 1 94.79 16.4
-7 3 1 145.49 19.1
-7 3 1 110.69 17.8
-7 3 1 144.59 19.1
-7 3 1 90.49 20.4
6 -3 -1 0.7 2.3
6 -3 -1 1.7 5
6 -3 -1 3.4 4.9
6 -3 -1 -1 3.1
6 -3 -1 -0.4 5.2
-6 3 1 -1.2 3.6
-6 3 1 0.3 5.7
-6 3 1 -2.1 3.7
-6 3 1 12.6 5.9
-6 3 1 1.2 4.4
5 -3 -1 6.6 4.2
5 -3 -1 -0.9 3.9
5 -3 -1 2.8 3.2
5 -3 -1 -1.7 2.7
5 -3 -1 10.4 3.2
-5 3 1 1.4 3.1
-5 3 1 6.4 4.2
-5 3 1 4.8 5
-5 3 1 5.9 4.6
-5 3 1 0.7 4.4
-5 3 1 1.8 4.5
4 -3 -1 33.4 6.4
4 -3 -1 42 9.3
4 -3 -1 40.7 7.5
4 -3 -1 38.7 8.7
-4 3 1 43.8 9.7
-4 3 1 29.3 7.2
-4 3 1 30.1 6.8
-4 3 1 27.5 6.4
-4 3 1 33.8 7.9
-4 3 1 34.9 8.5
3 -3 -1 356.56 36
3 -3 -1 349.47 36.1
3 -3 -1 367.86 33.8
3 -3 -1 294.37 35.1
-3 3 1 339.77 35.8
-3 3 1 346.07 35.3
-3 3 1 397.26 36.4
-3 3 1 345.27 34.8
-3 3 1 389.26 36.6
-3 3 1 361.56 36.2
2 -3 -1 4.2 1.4
2 -3 -1 4.1 3
2 -3 -1 5.7 2.9
2 -3 -1 0.9 2.2
2 -3 -1 -0.5 2.4
2 -3 -1 1.7 2.7
-2 3 1 1.5 2.1
-2 3 1 2.8 2.3
-2 3 1 3.4 1.7
-2 3 1 1.6 2.2
-2 3 1 2.1 1.8
-2 3 1 2.8 2.3
1 -3 -1 171.48 19.1
1 -3 -1 173.48 18.4
1 -3 -1 166.78 18.3
1 -3 -1 178.68 17.6
1 -3 -1 166.88 19
1 -3 -1 190.78 19.7
-1 3 1 200.98 19.9
-1 3 1 225.28 20.4
-1 3 1 178.38 19.1
-1 3 1 178.18 18.5
-1 3 1 182.38 18.8
0 -3 -1 192.18 20.7
0 -3 -1 192.28 19.9
0 -3 -1 196.78 20.3
0 -3 -1 204.38 19.2
0 -3 -1 188.78 19.8
0 -3 -1 199.08 20.5
0 3 1 201.78 19.1
0 3 1 186.08 20.5
0 3 1 200.58 19.8
0 3 1 219.38 21.1
0 3 1 245.28 20.8
0 3 1 183.58 19.8
-1 -3 -1 2960.2 261.37
-1 -3 -1 3028.7 263.37
-1 -3 -1 2928.01 263.37
-1 -3 -1 2817.72 262.77
-1 -3 -1 2840.62 262.77
-1 -3 -1 2887.41 262.97
-1 -3 -1 3122.79 262.47
1 3 1 2991.9 261.37
1 3 1 2999.3 262.47
1 3 1 2805.72 261.97
1 3 1 3152.48 263.37
-2 -3 -1 0.6 1
-2 -3 -1 0 1.2
-2 -3 -1 2.1 1.2
-2 -3 -1 -1.5 1.5
-2 -3 -1 -1 1.8
-2 -3 -1 -0.6 1.2
-2 -3 -1 0.4 0.8
2 3 1 0.2 1.4
2 3 1 -1.2 1.4
2 3 1 -3.5 1.3
2 3 1 -0.2 0.5
2 3 1 0 0.6
2 3 1 -0.1 1.1
-3 -3 -1 23.1 6.6
-3 -3 -1 28.4 4
-3 -3 -1 23.5 3.5
-3 -3 -1 20.2 4.8
-3 -3 -1 31 6.2
-3 -3 -1 33 3.3
-3 -3 -1 20 4.9
-3 -3 -1 31.6 4.5
3 3 1 20 5.5
3 3 1 22.4 3.9
3 3 1 20 5.3
3 3 1 22 5.4
-4 -3 -1 24.6 5.4
-4 -3 -1 21 3.1
-4 -3 -1 23.9 2.9
-4 -3 -1 17.5 6.1
-4 -3 -1 22.7 6.3
-4 -3 -1 24.6 6
-4 -3 -1 19.3 3.4
-4 -3 -1 28.7 3.3
4 3 1 20.3 3.4
4 3 1 20.8 6
4 3 1 17.6 5.1
4 3 1 22.9 3.4
4 3 1 26.8 6.6
-5 -3 -1 29 6.3
-5 -3 -1 27.6 4
-5 -3 -1 27.6 3.8
-5 -3 -1 16.4 6.4
-5 -3 -1 30 3.6
-5 -3 -1 31.4 8.1
5 3 1 32.8 7.5
5 3 1 37.2 8.4
5 3 1 29.3 3.8
5 3 1 31.2 8.9
-6 -3 -1 -1.4 1.6
-6 -3 -1 1.1 2.9
-6 -3 -1 -7.5 4.8
-6 -3 -1 -0.2 1.6
6 3 1 -3.4 4.3
6 3 1 -3 3.3
6 3 1 -4.5 3.7
-7 -3 -1 118.29 15.2
-7 -3 -1 95.59 16.4
-7 -3 -1 80.89 10.1
-7 -3 -1 82.59 10.2
7 3 1 77.89 16.1
7 3 1 109.39 17.2
7 3 1 86.99 16.5
-8 -3 -1 -4.1 3
-8 -3 -1 -0.4 6.3
-8 -3 -1 0.8 4
-8 -3 -1 -10.2 3.1
8 3 1 6.5 6.9
8 3 1 -4.5 5.9
-9 -3 -1 4.6 6.9
-9 -3 -1 5 4.8
-9 -3 -1 12.2 5.1
9 3 1 20.7 15.2
9 3 1 7.9 8.4
-10 -3 -1 -11.5 6.7
-10 -3 -1 1 5.3
-10 -3 -1 -7.9 10
10 3 1 12.7 10.1
10 3 1 6.1 7.9
9 -4 -1 13.8 12.9
9 -4 -1 11.6 8.9
-9 4 1 3.8 8.9
-9 4 1 -8.7 9.3
-9 4 1 -2.5 8.9
-9 4 1 10.6 10.2
8 -4 -1 2.7 8.4
8 -4 -1 22.1 7.2
8 -4 -1 30.1 11.1
-8 4 1 32.8 10.6
-8 4 1 12.4 9.3
-8 4 1 27.5 8.3
7 -4 -1 2.4 7.3
7 -4 -1 8.8 5.2
7 -4 -1 18.2 8
-7 4 1 16 8
-7 4 1 6.4 5.3
-7 4 1 6.6 7.2
-7 4 1 9.7 7.9
-7 4 1 4.9 6.7
6 -4 -1 2 6.4
6 -4 -1 1.6 3.4
6 -4 -1 -8.6 3.4
6 -4 -1 -4.7 5
-6 4 1 1.1 5.3
-6 4 1 -5.6 3.2
-6 4 1 -1.3 4.2
-6 4 1 -3.9 5.7
5 -4 -1 1 2.9
5 -4 -1 5.5 4.5
5 -4 -1 8.4 4.9
5 -4 -1 -0.3 3.2
5 -4 -1 3.5 4.6
5 -4 -1 -4.7 2.7
-5 4 1 4.2 3.5
-5 4 1 16.2 6.1
-5 4 1 5.8 5.1
-5 4 1 4.6 4.1
-5 4 1 8.2 5.5
4 -4 -1 20.4 6.4
4 -4 -1 18.4 5
4 -4 -1 19.2 6.9
4 -4 -1 30.7 8.5
4 -4 -1 25.4 6.4
-4 4 1 19.7 6.6
-4 4 1 26 7.2
-4 4 1 18.4 6
-4 4 1 18.3 5.9
-4 4 1 37.4 8.8
3 -4 -1 -1.5 3.1
3 -4 -1 -3.8 2.8
3 -4 -1 -2.5 2.9
3 -4 -1 -0.9 0.7
3 -4 -1 -4.9 1.9
3 -4 -1 0.9 2.3
-3 4 1 3.9 3.4
-3 4 1 1.3 2.7
-3 4 1 2 2.5
-3 4 1 2.2 3
-3 4 1 2.3 2.5
-3 4 1 1.3 2.3
2 -4 -1 3.3 2.7
2 -4 -1 4.6 3.5
2 -4 -1 2.9 1.6
2 -4 -1 3.3 2.7
2 -4 -1 -1.3 2.1
2 -4 -1 1.2 2
-2 4 1 1.3 2.1
-2 4 1 3.1 2.9
-2 4 1 2.7 2.8
-2 4 1 2.5 1.8
-2 4 1 2.3 2
-2 4 1 0.1 2.1
1 -4 -1 42.6 6.5
1 -4 -1 31.4 7.1
1 -4 -1 46 8.4
1 -4 -1 42.1 7.2
1 -4 -1 41 7.6
1 -4 -1 50.99 9.3
-1 4 1 56.89 7.9
-1 4 1 37.1 7.9
-1 4 1 52.09 8.9
-1 4 1 39.9 7.4
-1 4 1 40.5 7.4
0 -4 -1 139.69 16.3
0 -4 -1 150.18 17.1
0 -4 -1 159.28 15.7
0 -4 -1 147.99 17.4
0 -4 -1 155.28 16.4
0 -4 -1 177.38 17.9
0 4 1 172.48 16.7
0 4 1 163.18 17.2
0 4 1 152.78 17.4
0 4 1 130.99 16.1
0 4 1 154.68 15.4
0 4 1 159.58 17.7
-1 -4 -1 255.17 23.1
-1 -4 -1 221.68 22.4
-1 -4 -1 211.98 20.6
-1 -4 -1 207.18 22.4
-1 -4 -1 224.08 22.8
1 4 1 203.18 22.3
1 4 1 215.98 22.6
1 4 1 213.88 22
1 4 1 221.18 20.6
1 4 1 219.58 21.6
1 4 1 213.18 22.5
-2 -4 -1 22.9 4.4
-2 -4 -1 13.6 4.2
-2 -4 -1 17.9 5
-2 -4 -1 15.5 2.9
-2 -4 -1 22.8 4.5
-2 -4 -1 15.7 3.2
-2 -4 -1 17.1 3.9
2 4 1 14.5 2.9
2 4 1 10.8 3.4
2 4 1 16.8 3.1
2 4 1 16 4.1
2 4 1 18.6 4
2 4 1 18.1 4.9
-3 -4 -1 14.2 3.4
-3 -4 -1 16.2 3.5
-3 -4 -1 10.5 3.3
-3 -4 -1 11.5 3.4
-3 -4 -1 10.9 2.7
-3 -4 -1 10.4 3.9
-3 -4 -1 6.6 3.9
3 4 1 13.5 3.4
3 4 1 13 3.3
3 4 1 12.7 4.4
-4 -4 -1 93.49 17
-4 -4 -1 137.89 15.1
-4 -4 -1 140.99 12.9
-4 -4 -1 109.99 14.7
-4 -4 -1 97.39 15.4
-4 -4 -1 107.89 12.1
-4 -4 -1 112.29 11.9
-4 -4 -1 112.09 11.6
4 4 1 100.39 16.4
4 4 1 110.69 12.4
4 4 1 127.99 12.4
4 4 1 121.59 14.8
-5 -4 -1 -0.2 1.1
-5 -4 -1 1.7 1.6
-5 -4 -1 -2 4.4
-5 -4 -1 1 3.2
-5 -4 -1 1.1 3.1
-5 -4 -1 -5.5 3.7
-5 -4 -1 -2.1 1.3
5 4 1 -1.5 1.5
5 4 1 -8.5 3.6
5 4 1 1.2 1.7
-6 -4 -1 18.4 2.4
-6 -4 -1 15.4 7.2
-6 -4 -1 19.2 6
-6 -4 -1 19.1 3.4
6 4 1 18.1 6.4
6 4 1 14.3 2.4
6 4 1 23.3 7.3
-7 -4 -1 1.7 2.9
-7 -4 -1 -3.7 7.8
-7 -4 -1 5.1 2.4
-7 -4 -1 -1.7 4.2
7 4 1 -1.6 6.1
7 4 1 8.3 4.4
-8 -4 -1 5.8 3.3
-8 -4 -1 13.1 5.5
-8 -4 -1 -0.4 6.3
-8 -4 -1 4 3.4
8 4 1 9.6 8.4
8 4 1 -1 6.8
-9 -4 -1 12.3 9.3
-9 -4 -1 -4 4.2
-9 -4 -1 1.7 5.2
-9 -4 -1 3.3 4
9 4 1 6.3 10.3
-10 -4 -1 -0.5 6.7
-10 -4 -1 3.1 6.7
-10 -4 -1 1.1 10.2
-10 -4 -1 2.8 5.1
10 4 1 -1.7 9.7
8 -5 -1 -18.8 9.2
8 -5 -1 0.5 7.6
8 -5 -1 -0.8 5.7
-8 5 1 -4 7.8
-8 5 1 8 9.4
-8 5 1 -0.5 6.7
-8 5 1 -4.5 7.9
7 -5 -1 0.7 4.8
7 -5 -1 4.4 6.6
7 -5 -1 -1.9 4.2
7 -5 -1 -2.8 7.8
-7 5 1 -6.4 5.4
-7 5 1 -5.2 5.8
-7 5 1 4.2 8
6 -5 -1 9.8 4.6
6 -5 -1 8.4 3.9
6 -5 -1 9 7.1
6 -5 -1 -1.5 4.9
6 -5 -1 5.8 4.4
-6 5 1 4.1 6.9
-6 5 1 6.9 5.5
-6 5 1 -1.2 7.1
-6 5 1 0.1 5
-6 5 1 6.2 5.2
5 -5 -1 4.9 5
5 -5 -1 11 6.2
5 -5 -1 10.2 4.9
5 -5 -1 4.7 4.7
5 -5 -1 12.7 4.3
-5 5 1 19.8 6.7
-5 5 1 16.8 6.6
-5 5 1 3.2 4.8
-5 5 1 22.8 8.2
4 -5 -1 22.3 8
4 -5 -1 26.8 7.3
4 -5 -1 10.1 5.2
4 -5 -1 21.1 5
4 -5 -1 9.1 4.8
-4 5 1 20.1 7.1
-4 5 1 20.3 7.1
-4 5 1 18.4 6.9
-4 5 1 13.1 5.9
-4 5 1 16.9 7.1
3 -5 -1 16.5 5.6
3 -5 -1 9.3 4.4
3 -5 -1 12.4 5.4
3 -5 -1 10.2 5.1
3 -5 -1 8.5 4.6
3 -5 -1 12.9 2.5
-3 5 1 13.9 4.9
-3 5 1 10.3 4.6
-3 5 1 21.2 7.1
-3 5 1 13.3 4.8
-3 5 1 13.2 5
-3 5 1 8.4 4.1
2 -5 -1 31.4 7.9
2 -5 -1 26 4.6
2 -5 -1 19.4 5.6
2 -5 -1 22.1 5.7
2 -5 -1 29.2 6.8
2 -5 -1 32.9 8.7
-2 5 1 29.1 7.4
-2 5 1 22.8 6.5
-2 5 1 28.4 7.9
-2 5 1 26.6 6.4
1 -5 -1 10.6 4.1
1 -5 -1 7 4.6
1 -5 -1 8.6 3.3
1 -5 -1 7.9 4.1
1 -5 -1 3.1 2.8
1 -5 -1 3.8 2.8
-1 5 1 8.1 2.8
-1 5 1 10.2 4.5
-1 5 1 7.1 4.6
-1 5 1 9.6 3.6
-1 5 1 13.6 4
0 -5 -1 225.28 25.2
0 -5 -1 238.98 23.2
0 -5 -1 208.48 22.8
0 -5 -1 238.88 22.1
0 -5 -1 206.58 23.6
0 -5 -1 215.58 24.2
0 5 1 197.98 22.5
0 5 1 220.88 23.5
0 5 1 226.38 24.5
0 5 1 216.38 23.9
-1 -5 -1 30.2 5.7
-1 -5 -1 25.2 6.4
-1 -5 -1 23.3 5.8
-1 -5 -1 25.2 5.8
-1 -5 -1 18.3 5.2
-1 -5 -1 24.3 4.2
1 5 1 33.1 4.7
1 5 1 37.2 7.4
1 5 1 30 6.6
1 5 1 34.7 6
1 5 1 27.3 6.1
1 5 1 26.4 6.4
-2 -5 -1 140.99 16.1
-2 -5 -1 129.69 14.9
-2 -5 -1 140.79 13.4
-2 -5 -1 118.99 15.9
-2 -5 -1 141.99 15.2
-2 -5 -1 116.19 14.9
2 5 1 132.69 13.7
2 5 1 135.19 14.2
2 5 1 130.49 15.2
2 5 1 141.39 15.5
2 5 1 121.19 15.6
2 5 1 116.79 13.2
-3 -5 -1 8.7 3.5
-3 -5 -1 5.1 2.7
-3 -5 -1 4.7 3.1
-3 -5 -1 2 2.2
-3 -5 -1 5.2 2.9
-3 -5 -1 3.3 3.3
-3 -5 -1 5.9 2.2
3 5 1 5.6 2.9
3 5 1 6.6 1.8
3 5 1 6.4 3.1
3 5 1 5.8 3.3
3 5 1 2.1 3.5
-4 -5 -1 8 2.8
-4 -5 -1 7.5 4
-4 -5 -1 15.6 4.4
-4 -5 -1 11.6 3
-4 -5 -1 8.6 3.4
-4 -5 -1 12 4.3
-4 -5 -1 8.7 3.1
4 5 1 16.8 5.1
4 5 1 10.4 4.1
4 5 1 10.2 3.3
4 5 1 9.7 4.7
-5 -5 -1 4.3 4.9
-5 -5 -1 24.5 4.1
-5 -5 -1 17.2 3.4
-5 -5 -1 9.8 5.1
-5 -5 -1 16 3.5
-5 -5 -1 20.1 4.5
5 5 1 13.1 3.5
5 5 1 17.6 3.9
5 5 1 18.4 6.5
-6 -5 -1 15.4 6.1
-6 -5 -1 7.5 4.3
-6 -5 -1 9.3 2.7
-6 -5 -1 11.4 2.3
-6 -5 -1 9.6 2.6
-6 -5 -1 7.8 2.9
6 5 1 10.1 2.9
6 5 1 4.2 2.6
6 5 1 10.1 5.2
-7 -5 -1 4.5 3.2
-7 -5 -1 0.3 5.3
7 5 1 -1 4.8
-8 -5 -1 -0.4 3.2
-8 -5 -1 6.5 4.8
-8 -5 -1 1.4 4.6
-8 -5 -1 3.4 3.8
8 5 1 0.6 7.2
-9 -5 -1 9.9 6.7
-9 -5 -1 1.5 4
-9 -5 -1 15.6 5
-9 -5 -1 -2.6 8
9 5 1 34.9 12.4
-10 -5 -1 -2.5 6.2
-10 -5 -1 1.8 7.9
-10 -5 -1 8.1 5.2
-10 -5 -1 -6.7 8.4
10 5 1 -21.8 11
8 -6 -1 4.6 9.5
8 -6 -1 3.6 6.4
8 -6 -1 -10.3 9.8
-8 6 1 7.4 11
-8 6 1 -3.1 9.4
-8 6 1 4.4 8.9
-8 6 1 -11.5 8.3
7 -6 -1 3.4 5.1
7 -6 -1 7.7 10.5
7 -6 -1 4.8 7.2
7 -6 -1 4.2 5.7
-7 6 1 -6.4 9.1
-7 6 1 -12.1 5.7
-7 6 1 3.3 8.1
-7 6 1 1.1 7.2
6 -6 -1 0.1 8
6 -6 -1 -1.1 5.1
6 -6 -1 0 5.4
6 -6 -1 -1.7 5.5
6 -6 -1 -5.2 4.3
-6 6 1 -24.3 6.4
-6 6 1 -4 5.7
-6 6 1 -2.3 4.9
-6 6 1 -1.2 5.6
5 -6 -1 0.1 4.6
5 -6 -1 -1.6 4.3
5 -6 -1 1.1 6
5 -6 -1 -1.2 3.2
-5 6 1 17.2 7.2
-5 6 1 2.6 5.3
-5 6 1 6.4 6.1
-5 6 1 -2.8 4
-5 6 1 8.3 7
4 -6 -1 -0.8 4.5
4 -6 -1 -3.8 4
4 -6 -1 -0.4 4.5
4 -6 -1 2.5 4.8
-4 6 1 -1.1 4.1
-4 6 1 2.7 5.8
-4 6 1 0.4 4.6
-4 6 1 1.5 5.1
-4 6 1 2.6 4
-4 6 1 -5.6 4.7
3 -6 -1 75.69 13.7
3 -6 -1 63.59 12.3
3 -6 -1 71.09 8.1
3 -6 -1 54.89 10.3
3 -6 -1 77.09 14.5
3 -6 -1 61.49 11
-3 6 1 57.49 11.3
-3 6 1 64.29 11.5
-3 6 1 75.39 13
-3 6 1 75.59 14
-3 6 1 45.4 12.2
2 -6 -1 48.6 9.3
2 -6 -1 50.59 11
2 -6 -1 57.69 8.2
2 -6 -1 44.4 8.4
2 -6 -1 33.5 9.4
2 -6 -1 61.49 12.3
-2 6 1 36.2 9.3
-2 6 1 49.8 11.6
-2 6 1 34.7 8.3
-2 6 1 44.4 8.9
-2 6 1 61.09 11.7
1 -6 -1 33.8 7.2
1 -6 -1 44.1 7.6
1 -6 -1 47.9 9.2
1 -6 -1 38.2 9.3
1 -6 -1 24.4 7.9
1 -6 -1 38.5 7.8
-1 6 1 38.7 9
-1 6 1 44.3 8.2
-1 6 1 39.9 7.5
-1 6 1 39.7 9.7
-1 6 1 34.8 8.6
0 -6 -1 80.99 10.3
0 -6 -1 66.79 12.5
0 -6 -1 72.49 13.5
0 -6 -1 81.99 13.9
0 -6 -1 77.79 12.1
0 -6 -1 79.79 12.6
0 6 1 81.79 12.1
0 6 1 72.69 12
0 6 1 99.69 15.2
0 6 1 103.79 15.1
0 6 1 107.79 10.6
0 6 1 90.39 13.4
-1 -6 -1 8.1 3.4
-1 -6 -1 8.7 3.9
-1 -6 -1 14 4.4
-1 -6 -1 16.6 5.2
1 6 1 22.3 5.7
1 6 1 22.5 5.7
1 6 1 15.9 4.7
1 6 1 14.2 4.6
1 6 1 21.9 4
1 6 1 12.8 4.7
-2 -6 -1 70.89 12.2
-2 -6 -1 95.69 13.7
-2 -6 -1 57.89 11.7
-2 -6 -1 89.69 13.3
-2 -6 -1 78.79 10.6
-2 -6 -1 86.49 13.6
2 6 1 85.69 14.1
2 6 1 108.69 12.7
2 6 1 106.99 10.3
2 6 1 82.79 13.3
-3 -6 -1 22.4 6.1
-3 -6 -1 21.7 4.3
-3 -6 -1 20.8 5.2
-3 -6 -1 20.9 5.6
-3 -6 -1 26.2 7.7
-3 -6 -1 21 6.5
-3 -6 -1 27.7 5.2
3 6 1 25.3 4.7
3 6 1 35.1 7.5
3 6 1 21.3 4
3 6 1 27 5.8
3 6 1 24.6 6.4
3 6 1 31 6.8
-4 -6 -1 113.69 16.6
-4 -6 -1 69.79 11.6
-4 -6 -1 100.69 11.1
-4 -6 -1 82.39 11.1
-4 -6 -1 85.79 10.6
-4 -6 -1 82.99 13.6
-4 -6 -1 104.19 12.1
-4 -6 -1 73.49 13
4 6 1 66.59 13.5
4 6 1 76.29 13.4
4 6 1 90.39 11.4
4 6 1 95.79 11.9
-5 -6 -1 10.9 6.3
-5 -6 -1 21.7 5
-5 -6 -1 13.1 3.9
-5 -6 -1 19.6 5.2
-5 -6 -1 18.1 6.5
-5 -6 -1 15.3 3.8
-5 -6 -1 12 4.3
5 6 1 10.3 4.1
5 6 1 19.3 6.2
5 6 1 20.6 7.1
-6 -6 -1 -2.7 2.3
-6 -6 -1 -2.6 5.1
-6 -6 -1 1 3.2
-6 -6 -1 6.7 5.2
-6 -6 -1 -0.7 1.6
6 6 1 1.2 5.1
6 6 1 -0.1 2.8
6 6 1 3.6 3.4
-7 -6 -1 2.6 4
-7 -6 -1 6.2 2.2
-7 -6 -1 3 5.2
7 6 1 7.6 2.6
7 6 1 5.9 2.9
7 6 1 3.9 5.7
-8 -6 -1 40 7.2
-8 -6 -1 45.6 10.2
-8 -6 -1 37.2 7.2
8 6 1 26.5 10.4
-9 -6 -1 -3.4 4.5
-9 -6 -1 25 8.4
-9 -6 -1 5.5 4.9
-9 -6 -1 0.4 7.7
9 6 1 2.6 7.9
8 -7 -1 6.3 6.6
8 -7 -1 42.1 15.1
8 -7 -1 25.1 11.8
8 -7 -1 19.1 8.4
-8 7 1 -6.7 10.2
-8 7 1 47.3 12
-8 7 1 14.7 14.8
-8 7 1 13.8 10.7
7 -7 -1 2.1 7.8
7 -7 -1 -0.9 6.2
7 -7 -1 2.4 6.8
7 -7 -1 -1.4 9.8
-7 7 1 10.9 8.5
-7 7 1 -15.3 11.1
-7 7 1 1.1 7.5
-7 7 1 5.8 8
6 -7 -1 15.9 6
6 -7 -1 37.7 10.2
6 -7 -1 36 8.9
6 -7 -1 23.6 10
-6 7 1 37.3 10.9
-6 7 1 25.4 9.8
-6 7 1 27.6 11
-6 7 1 36.5 12.5
5 -7 -1 7.7 6.8
5 -7 -1 5.4 7.4
5 -7 -1 9.4 4.5
5 -7 -1 0.7 5.6
-5 7 1 0 8.6
-5 7 1 2.2 6.5
-5 7 1 0.6 5.1
-5 7 1 4.1 5.7
4 -7 -1 97.19 15.3
4 -7 -1 95.79 10.4
4 -7 -1 114.79 17.9
4 -7 -1 131.29 21.6
-4 7 1 109.39 19.9
-4 7 1 119.29 19.6
-4 7 1 116.39 19.2
-4 7 1 102.99 18.2
-4 7 1 93.39 16.3
-4 7 1 89.49 16.2
3 -7 -1 3.8 4.9
3 -7 -1 7.7 6.9
3 -7 -1 12.1 6.6
3 -7 -1 11.4 3.5
3 -7 -1 3.1 5.2
3 -7 -1 7.8 5.4
-3 7 1 7.6 5.8
-3 7 1 5.3 6.1
-3 7 1 12.5 4.7
-3 7 1 10.3 5
-3 7 1 4.3 6.2
2 -7 -1 1.7 3.3
2 -7 -1 -4.9 2.8
2 -7 -1 1.3 4.4
2 -7 -1 2.6 3.9
2 -7 -1 1.9 2.5
2 -7 -1 0.5 3.8
-2 7 1 -0.3 4.1
-2 7 1 -0.6 3.8
-2 7 1 -0.1 5.2
-2 7 1 3.6 3.1
-2 7 1 -4.9 2.6
1 -7 -1 47.1 10.8
1 -7 -1 65.99 10
1 -7 -1 58.99 12.7
1 -7 -1 66.59 12.3
1 -7 -1 45.7 9.7
1 -7 -1 55.99 9.4
-1 7 1 48.7 10.4
-1 7 1 50.59 8.9
-1 7 1 45.7 11
-1 7 1 78.79 14.2
-1 7 1 55.09 10.3
0 -7 -1 4.4 3.6
0 -7 -1 2.9 2.5
0 -7 -1 -1.2 2.4
0 -7 -1 10.2 5.2
0 -7 -1 4.9 4.4
0 -7 -1 3.8 4.8
0 7 1 6.4 2.8
0 7 1 3.9 3.4
0 7 1 5.3 3.5
0 7 1 7 5.3
0 7 1 5.8 4.3
0 7 1 6.1 3.8
-1 -7 -1 41.4 9.7
-1 -7 -1 29.4 5.6
-1 -7 -1 29.5 7.7
-1 -7 -1 23.2 7.4
-1 -7 -1 34.7 7.2
-1 -7 -1 26.1 7.1
1 7 1 17.1 6.6
1 7 1 33.2 5.5
1 7 1 23.7 7.1
1 7 1 36.1 7.1
1 7 1 34 7.6
1 7 1 26.6 7.3
-2 -7 -1 1.5 2.7
-2 -7 -1 4.6 2.9
-2 -7 -1 -0.9 2.9
-2 -7 -1 3.7 1.7
-2 -7 -1 5.3 4.7
-2 -7 -1 11.2 5
2 7 1 11.1 4.7
2 7 1 4.3 2.2
2 7 1 -0.6 3
2 7 1 4 2.9
2 7 1 2.8 3.8
2 7 1 1.1 2.9
-3 -7 -1 0.1 2
-3 -7 -1 -2.9 2.2
-3 -7 -1 -1.4 2.3
-3 -7 -1 1.3 3.8
-3 -7 -1 -1.5 2.7
-3 -7 -1 2.8 3.8
3 7 1 0.5 3.6
3 7 1 0.7 2
3 7 1 1.5 4.5
3 7 1 -1.5 2.4
3 7 1 -0.7 3.5
-4 -7 -1 4 3.6
-4 -7 -1 5.5 2.7
-4 -7 -1 7.4 3.8
-4 -7 -1 1.6 4.2
-4 -7 -1 7.5 3
-4 -7 -1 1.4 2.4
-4 -7 -1 5.8 3.6
4 7 1 1.2 1.5
4 7 1 0.1 4.2
4 7 1 2.3 3
4 7 1 0.2 3.7
4 7 1 6.6 3.7
-5 -7 -1 14 5.1
-5 -7 -1 23.1 5.9
-5 -7 -1 20.9 4.8
-5 -7 -1 25.6 5.2
-5 -7 -1 15.3 6.6
-5 -7 -1 21 5.2
-5 -7 -1 9.2 4.5
5 7 1 18.8 5.5
5 7 1 25.6 6.9
5 7 1 9.3 5.2
-6 -7 -1 1.9 3.5
-6 -7 -1 4.6 3.4
-6 -7 -1 -2.8 3
-6 -7 -1 -2.1 3.6
-6 -7 -1 -0.1 4.8
6 7 1 1.1 5.2
6 7 1 2.5 3.8
6 7 1 0.9 4.7
-7 -7 -1 24.6 6.1
-7 -7 -1 8.5 6.3
-7 -7 -1 16 7.7
-7 -7 -1 10.1 4
-7 -7 -1 27.4 5.9
-7 -7 -1 22.4 6.2
7 7 1 16.3 4.9
7 7 1 18.7 4.7
7 7 1 25.3 7.7
-8 -7 -1 1.5 4.4
-8 -7 -1 3.9 6.4
-8 -7 -1 -4 4.6
8 7 1 2.5 6.8
-9 -7 -1 -3.2 6.2
-9 -7 -1 -2.4 8
-9 -7 -1 4.4 4.9
-9 -7 -1 29.9 10.7
9 7 1 14.6 10.7
7 -8 -1 -0.8 8.1
7 -8 -1 -12.1 7.3
7 -8 -1 -6.7 9.7
7 -8 -1 -0.9 6.1
-7 8 1 -4.8 7.9
-7 8 1 -5.4 9.4
-7 8 1 4.9 8.8
6 -8 -1 12.5 5.8
6 -8 -1 0.2 8.1
6 -8 -1 11.6 12.7
6 -8 -1 11.6 8.1
-6 8 1 35.5 10.8
-6 8 1 22.7 12.7
-6 8 1 19.2 10.6
-6 8 1 17.8 10.2
5 -8 -1 27.1 9
5 -8 -1 27.2 12.5
5 -8 -1 32.6 9.2
5 -8 -1 15.3 5.4
-5 8 1 35.8 13
-5 8 1 29.2 8.9
-5 8 1 7.2 6.9
4 -8 -1 309.77 35.5
4 -8 -1 273.27 28.1
4 -8 -1 339.27 38.2
-4 8 1 264.07 33.3
-4 8 1 288.17 34.2
-4 8 1 309.57 37.3
-4 8 1 355.36 38.6
3 -8 -1 9.8 5.6
3 -8 -1 30.6 9.3
3 -8 -1 14.7 6.7
3 -8 -1 17.9 6.4
3 -8 -1 -1 6.5
3 -8 -1 6.7 3.9
-3 8 1 20.1 6.8
-3 8 1 3.7 6.4
-3 8 1 22.5 7.4
-3 8 1 18.2 6.2
-3 8 1 11 6.9
-3 8 1 9.2 7.2
2 -8 -1 19.1 7.8
2 -8 -1 15.2 6.6
2 -8 -1 18.8 7.7
2 -8 -1 16.1 4.7
2 -8 -1 33.2 11.7
2 -8 -1 20.5 7.9
-2 8 1 11.6 5.9
-2 8 1 26.5 9
-2 8 1 10.7 5.7
-2 8 1 27.2 9.8
-2 8 1 9.4 4.3
1 -8 -1 32.9 11.3
1 -8 -1 31 8
1 -8 -1 34.7 9.2
1 -8 -1 31.3 7.1
1 -8 -1 35.4 7.9
1 -8 -1 34.8 9.5
-1 8 1 34.5 9.9
-1 8 1 25.4 7.2
-1 8 1 28.8 9.9
-1 8 1 34.1 7.4
-1 8 1 34.4 9
0 -8 -1 53.09 9.2
0 -8 -1 60.69 11.5
0 -8 -1 47.1 12
0 -8 -1 75.69 12.5
0 -8 -1 54.79 12
0 8 1 71.19 11.9
0 8 1 81.89 15.1
0 8 1 49 10.9
0 8 1 51.79 12.3
0 8 1 56.69 9.2
-1 -8 -1 4.9 2.9
-1 -8 -1 8.2 3.9
-1 -8 -1 0.2 4.2
-1 -8 -1 1.6 4.1
-1 -8 -1 -0.5 2.8
-1 -8 -1 -0.8 4.4
1 8 1 4.5 3.8
1 8 1 6.3 2.9
1 8 1 5 2.9
1 8 1 2.6 3.9
1 8 1 1.4 2.2
1 8 1 0.4 4.7
-2 -8 -1 56.39 11.4
-2 -8 -1 40.5 8.9
-2 -8 -1 55.19 11.4
-2 -8 -1 52.79 11.2
-2 -8 -1 56.89 8
-2 -8 -1 58.59 11.9
2 8 1 56.49 11
2 8 1 53.69 9.3
2 8 1 47.8 9.3
2 8 1 42.2 7.3
2 8 1 52.39 11.3
2 8 1 45.2 10.2
-3 -8 -1 0.3 3.8
-3 -8 -1 -0.3 2
-3 -8 -1 -1.5 2.7
-3 -8 -1 3.7 2.5
-3 -8 -1 -5.5 3.4
-3 -8 -1 3.2 3.2
3 8 1 -0.9 2.3
3 8 1 -1.9 3
3 8 1 1.3 3.8
3 8 1 10.2 5
-4 -8 -1 18 6.6
-4 -8 -1 24.7 6.3
-4 -8 -1 16 6
-4 -8 -1 11.8 3.9
-4 -8 -1 20.4 6.5
-4 -8 -1 16.2 5.8
4 8 1 27.6 4.6
4 8 1 20.4 7.5
4 8 1 47.2 8.8
4 8 1 14.2 5.5
4 8 1 12.2 5.5
4 8 1 19.2 3.8
-5 -8 -1 29.6 7
-5 -8 -1 22.6 6.1
-5 -8 -1 21.5 5.6
-5 -8 -1 10.1 5.3
-5 -8 -1 15 5.7
-5 -8 -1 10.8 5.4
5 8 1 11.1 9.7
5 8 1 34 9.6
5 8 1 13.1 6.2
5 8 1 17.7 5.9
-6 -8 -1 3.6 4.4
-6 -8 -1 -2.1 3.6
-6 -8 -1 -0.4 4.9
-6 -8 -1 -7.5 4
-6 -8 -1 -1.3 3.8
-6 -8 -1 2.1 3.6
6 8 1 -4.3 4.9
6 8 1 1 5.9
6 8 1 -5.1 3.6
-7 -8 -1 10 6.8
-7 -8 -1 3.2 3.1
-7 -8 -1 -3.9 4.1
-7 -8 -1 -3.6 4.6
-7 -8 -1 -11.7 4.3
7 8 1 0.2 6.2
7 8 1 1.8 3.7
7 8 1 6.4 9.9
-8 -8 -1 24.6 7.1
-8 -8 -1 13.2 3.2
-8 -8 -1 24.4 8.6
8 8 1 13.4 4.5
8 8 1 14.6 9.9
-9 -8 -1 14.9 7.4
-9 -8 -1 5.9 8.5
-9 -8 -1 6.8 6.3
9 8 1 10.5 10.7
7 -9 -1 -7 6.9
7 -9 -1 7.1 12.9
7 -9 -1 10.9 13.4
7 -9 -1 -1.5 9.4
7 -9 -1 -5.1 9.7
-7 9 1 -20.6 18.1
-7 9 1 -1.8 9.4
-7 9 1 4.6 7.9
-7 9 1 -0.7 9.3
6 -9 -1 -0.6 5.9
6 -9 -1 -2.2 10.4
6 -9 -1 18.8 9.7
-6 9 1 9.7 14.3
-6 9 1 -5.8 6.2
-6 9 1 7.8 8.4
-6 9 1 7.9 8.8
5 -9 -1 40.3 11.3
5 -9 -1 14.8 11.5
-5 9 1 28.5 11
-5 9 1 20.2 15
-5 9 1 21.8 10.5
4 -9 -1 7.6 7.7
4 -9 -1 13 3.9
4 -9 -1 15.9 8.7
-4 9 1 7.3 6.9
-4 9 1 1.9 6.4
-4 9 1 8.6 9.6
-4 9 1 14.9 10.1
3 -9 -1 18.4 9
3 -9 -1 21.8 5.9
3 -9 -1 18.5 7.6
3 -9 -1 2.4 8.1
-3 9 1 27.6 10.6
-3 9 1 25.3 9.8
-3 9 1 28.3 9.2
-3 9 1 11.9 5.6
-3 9 1 0.9 9.3
2 -9 -1 -2.8 4.1
2 -9 -1 5.8 5.8
2 -9 -1 -3.3 4.5
2 -9 -1 0 3.3
2 -9 -1 10.7 8.8
2 -9 -1 -10.8 5.7
-2 9 1 -0.4 2.4
-2 9 1 -4.5 4
-2 9 1 7.1 5.3
-2 9 1 10.3 7.4
-2 9 1 -9.8 5.1
1 -9 -1 6 4.1
1 -9 -1 5.3 5.3
1 -9 -1 4.5 5.1
1 -9 -1 -4.8 4.4
1 -9 -1 -1.8 4.7
1 -9 -1 -1.7 4.3
-1 9 1 -1.9 2.2
-1 9 1 4.6 4.9
-1 9 1 3.3 5.5
-1 9 1 -2.5 3.4
-1 9 1 -0.7 4.9
0 -9 -1 8.3 6.4
0 -9 -1 4 4.6
0 -9 -1 0.5 3.6
0 -9 -1 5.1 5.4
0 -9 -1 -2.1 3.2
0 -9 -1 -2.6 3.3
0 9 1 -0.5 3.9
0 9 1 -3.9 3.8
0 9 1 -3.5 5.5
0 9 1 -0.9 5.3
0 9 1 2.7 2.5
-1 -9 -1 7.6 3.7
-1 -9 -1 8.8 6.2
-1 -9 -1 9.4 4.1
-1 -9 -1 21.1 7.1
-1 -9 -1 16 6.3
1 9 1 9.9 3.5
1 9 1 9.9 5.5
1 9 1 8.3 6.2
1 9 1 17.1 5.8
1 9 1 19.8 8.3
1 9 1 13.8 6.3
-2 -9 -1 7.2 3.6
-2 -9 -1 7.2 4.4
-2 -9 -1 14.5 4.8
-2 -9 -1 21.9 7.7
-2 -9 -1 0.1 4.4
-2 -9 -1 11.2 4.4
2 9 1 3.4 4.8
2 9 1 5.8 5.8
2 9 1 11.7 3.8
2 9 1 3.9 3.1
2 9 1 7.7 7
2 9 1 7.3 5.6
-3 -9 -1 12.1 6.7
-3 -9 -1 31.7 8.9
-3 -9 -1 15.4 6.8
-3 -9 -1 26.8 8.8
-3 -9 -1 16.7 5.1
-3 -9 -1 23.8 6.5
3 9 1 30.8 7.6
3 9 1 36.2 8.4
3 9 1 28.5 6.4
3 9 1 19.5 6.5
3 9 1 32.7 9.2
3 9 1 33.5 6.6
-4 -9 -1 6.1 5
-4 -9 -1 5.9 3.7
-4 -9 -1 -0.2 4.7
-4 -9 -1 4.1 4.8
-4 -9 -1 6.4 5.9
-4 -9 -1 6.1 5.8
4 9 1 10.2 3.5
4 9 1 10.8 4.5
4 9 1 6.7 6.3
4 9 1 9.4 7.3
4 9 1 -4 5.5
4 9 1 4.6 5.6
-5 -9 -1 24.5 6.9
-5 -9 -1 14.1 6.1
-5 -9 -1 17.8 5.3
-5 -9 -1 20.1 5.1
-5 -9 -1 20.1 6
-5 -9 -1 14.3 7.7
5 9 1 9.8 5.7
5 9 1 20.6 8.3
5 9 1 6.8 6
-6 -9 -1 -5.7 5.5
-6 -9 -1 0.7 5.3
-6 -9 -1 1.7 4.1
-6 -9 -1 -3.6 3.8
-6 -9 -1 -0.6 4.7
-6 -9 -1 3.6 5.7
6 9 1 -2.2 4.7
6 9 1 -4.8 5.9
6 9 1 -4.1 4.9
-7 -9 -1 7.3 7.5
-7 -9 -1 14 4.8
-7 -9 -1 1.3 5.5
-7 -9 -1 5.2 6.9
-7 -9 -1 2.5 4.7
-7 -9 -1 21.9 7.6
7 9 1 6.2 7
7 9 1 -1.1 6.4
-8 -9 -1 60.09 13
-8 -9 -1 44.3 7
-8 -9 -1 44 10.1
-8 -9 -1 41.7 7.6
8 9 1 48.6 15.6
8 9 1 27.4 7.9
8 9 1 55.59 8.7
-9 -9 -1 8.8 8.6
-9 -9 -1 -4.3 11.3
-9 -9 -1 4.8 7.3
9 9 1 12.1 10
6 -10 -1 4.2 6.6
6 -10 -1 -17.7 10.3
6 -10 -1 17.3 10.4
-6 10 1 -1.3 7.5
-6 10 1 -15.8 9.1
-6 10 1 1 9.1
5 -10 -1 20.9 10.1
5 -10 -1 34.5 13.8
-5 10 1 43 12.7
-5 10 1 47 15.7
-5 10 1 26.3 9.5
4 -10 -1 49.7 8.7
4 -10 -1 46.9 13.2
4 -10 -1 64.49 16.3
-4 10 1 70.19 17.2
-4 10 1 54.29 11.5
-4 10 1 76.89 15.9
3 -10 -1 4.5 8.3
3 -10 -1 4.2 3.9
3 -10 -1 8.2 7.5
-3 10 1 0.8 5.2
-3 10 1 -10.9 10.7
-3 10 1 10.9 7.3
-3 10 1 11 7.5
2 -10 -1 2.1 5.9
2 -10 -1 7.5 4.3
2 -10 -1 10.6 9.2
-2 10 1 7.1 3.9
-2 10 1 7.8 9.2
-2 10 1 15.6 7.7
-2 10 1 -7 4.3
1 -10 -1 -0.5 5.6
1 -10 -1 6.6 4.4
1 -10 -1 0.7 7.4
1 -10 -1 1.8 5
1 -10 -1 6.8 6.5
-1 10 1 -11.7 7
-1 10 1 4.3 5.1
-1 10 1 -1.8 2.8
-1 10 1 2.8 6.4
0 -10 -1 34.7 10.9
0 -10 -1 31.4 8.2
0 -10 -1 39.5 8.6
0 -10 -1 32.7 10.8
0 -10 -1 47.3 11.6
0 -10 -1 33.3 9.3
0 10 1 42.3 10.6
0 10 1 28.2 8.1
0 10 1 45.1 11.8
0 10 1 28.3 6.3
0 10 1 40.4 11
-1 -10 -1 2.7 4
-1 -10 -1 11.9 5
-1 -10 -1 8.2 7.8
-1 -10 -1 7.5 4.6
-1 -10 -1 13.2 5.8
-1 -10 -1 4.9 5.6
1 10 1 5.7 6.4
1 10 1 5 3.5
1 10 1 9.4 6.3
1 10 1 9.8 7
1 10 1 9.8 6.1
-2 -10 -1 20.2 8
-2 -10 -1 3.8 5.6
-2 -10 -1 4.6 4.2
-2 -10 -1 10.9 4.7
-2 -10 -1 9.4 6.1
-2 -10 -1 2.7 6.9
2 10 1 11.9 3.9
2 10 1 7.1 6.9
2 10 1 11.6 6.6
2 10 1 11.5 6
2 10 1 7.8 5.3
2 10 1 5.7 7.2
-3 -10 -1 3.5 6.1
-3 -10 -1 23 8.8
-3 -10 -1 28 8.9
-3 -10 -1 7.9 4.6
-3 -10 -1 13.5 6.6
-3 -10 -1 7.7 5.6
3 10 1 6.3 7.2
3 10 1 17 4.6
3 10 1 8.3 6.2
3 10 1 13 4.8
3 10 1 7.9 6.6
-4 -10 -1 25.2 7.7
-4 -10 -1 32.9 9.6
-4 -10 -1 28.5 9
-4 -10 -1 21.4 7.8
-4 -10 -1 26.9 8.3
-4 -10 -1 34.1 7
4 10 1 23.1 7.5
4 10 1 36.4 9.3
4 10 1 30.4 6
4 10 1 21.2 6.6
-5 -10 -1 -2.6 4.1
-5 -10 -1 7.3 5.1
-5 -10 -1 -2.1 4.5
-5 -10 -1 8.5 5.6
-5 -10 -1 -0.1 4
-5 -10 -1 1.9 5.6
5 10 1 0.4 5
5 10 1 -2.6 2.1
5 10 1 8.5 7.2
5 10 1 -1.3 2
-6 -10 -1 14.7 5.9
-6 -10 -1 15.2 6.9
-6 -10 -1 8.2 7.9
-6 -10 -1 21.3 8.3
-6 -10 -1 22.9 7.1
-6 -10 -1 37.3 12.1
6 10 1 32.9 9.6
6 10 1 16.6 7
-7 -10 -1 -10.1 5.1
-7 -10 -1 -9.5 6.4
-7 -10 -1 -3.9 6.2
-7 -10 -1 0.8 4.5
7 10 1 -6 7.2
7 10 1 -0.7 6.3
-8 -10 -1 41 7.7
-8 -10 -1 19.1 8.7
-8 -10 -1 49.8 10.8
-8 -10 -1 34.3 8.7
-8 -10 -1 43.8 14.5
8 10 1 49.2 9.2
6 -11 -1 -5.8 6.9
6 -11 -1 -10.9 12.8
-6 11 1 -13.9 12.5
-6 11 1 -7.6 10.7
-6 11 1 -8.2 8.5
5 -11 -1 -0.1 3.1
5 -11 -1 -1 9.1
5 -11 -1 -14.3 12
-5 11 1 -2 8.8
-5 11 1 3.2 11
-5 11 1 8.3 7.4
4 -11 -1 19.9 6.4
4 -11 -1 52.19 15
4 -11 -1 25.9 12
-4 11 1 36.8 9.7
-4 11 1 38.5 13.3
-4 11 1 18.4 11.2
3 -11 -1 285.57 38.9
3 -11 -1 305.97 33.3
3 -11 -1 373.06 43
-3 11 1 362.06 43.2
-3 11 1 317.57 38.7
-3 11 1 305.97 35.6
2 -11 -1 -4.1 7.8
2 -11 -1 1 4.6
2 -11 -1 7.3 6.8
-2 11 1 -5.2 7.1
-2 11 1 0.6 6.1
-2 11 1 -1.7 3.6
1 -11 -1 12.9 8.2
1 -11 -1 6.3 9.2
1 -11 -1 23.6 7.3
-1 11 1 25.5 8.3
-1 11 1 9.7 4.2
-1 11 1 4.5 7.1
0 -11 -1 11 6.8
0 -11 -1 24.5 8.4
0 -11 -1 7.4 9.1
0 -11 -1 -14.1 5.7
0 -11 -1 4.3 6.4
0 11 1 0.1 3.1
0 11 1 7.1 7.8
0 11 1 16.2 6
-1 -11 -1 83.99 16.8
-1 -11 -1 68.79 15.8
-1 -11 -1 60.79 13
-1 -11 -1 42.6 12
1 11 1 71.29 15.9
1 11 1 64.19 14.1
1 11 1 71.39 13.6
1 11 1 57.09 9.8
-2 -11 -1 7.3 4.8
-2 -11 -1 3.6 4.8
-2 -11 -1 23.4 9.4
-2 -11 -1 4.6 7.6
-2 -11 -1 -2.3 4
2 11 1 3.8 3.2
2 11 1 3.1 8.8
2 11 1 4.8 4.4
2 11 1 5 7.6
-3 -11 -1 6.9 6.1
-3 -11 -1 -11.8 4.4
-3 -11 -1 4.3 5.2
-3 -11 -1 13.9 7.7
-3 -11 -1 4.4 5.7
3 11 1 0.5 3.8
3 11 1 1.9 6.8
3 11 1 14.4 7.3
3 11 1 -3 4.1
-4 -11 -1 13 7.6
-4 -11 -1 5.6 4.7
-4 -11 -1 17 9.1
-4 -11 -1 26.7 8
-4 -11 -1 17.5 9.1
4 11 1 2.9 5.4
4 11 1 8.3 6.2
4 11 1 14.4 7.3
4 11 1 11.5 4.5
-5 -11 -1 17.4 8.3
-5 -11 -1 13.5 6
-5 -11 -1 36 10.2
-5 -11 -1 9.9 7.9
-5 -11 -1 10.6 7.6
5 11 1 11.4 6.9
5 11 1 10.6 7.8
5 11 1 12.2 4
5 11 1 19.4 5
-6 -11 -1 0.3 6
-6 -11 -1 -5.1 7.9
-6 -11 -1 9.2 5.5
-6 -11 -1 6.9 7.1
6 11 1 -2.5 6.4
6 11 1 -0.5 7.3
-7 -11 -1 8.1 5.7
-7 -11 -1 8 7.8
-7 -11 -1 1 8.3
-7 -11 -1 -2.6 6.6
7 11 1 1.9 9.5
-8 -11 -1 -11.1 7.8
-8 -11 -1 -9.9 4.9
-8 -11 -1 -9.5 7.4
-8 -11 -1 9.3 7.1
8 11 1 -4.3 7.8
8 11 1 8 11.2
5 -12 -1 -1.2 4.5
5 -12 -1 -26.5 11
5 -12 -1 -24.3 14
-5 12 1 1.2 7.5
-5 12 1 -13.4 10.4
-5 12 1 4.5 11.3
4 -12 -1 12.3 11.3
4 -12 -1 -8.9 10.1
4 -12 -1 10.1 6.2
-4 12 1 3.1 8.8
-4 12 1 12 12.2
-4 12 1 6.4 6.9
3 -12 -1 -0.3 10.3
3 -12 -1 2.2 9.7
3 -12 -1 18.7 6.4
-3 12 1 8.6 9.4
-3 12 1 10 8.8
-3 12 1 8.3 9.8
2 -12 -1 -15 8.9
2 -12 -1 12.7 8.3
2 -12 -1 4.3 5
-2 12 1 6.8 10.3
-2 12 1 -0.9 4.5
1 -12 -1 6.1 8.8
1 -12 -1 -4.5 6.7
1 -12 -1 5.2 6.4
-1 12 1 4.4 3.8
-1 12 1 6.5 6.3
-1 12 1 -11.6 7.2
0 -12 -1 2 8
0 -12 -1 0.7 7.5
0 -12 -1 1.1 5.5
0 12 1 0.1 3.9
0 12 1 2.4 5.7
0 12 1 3.6 9.3
-1 -12 -1 -7.4 5.8
-1 -12 -1 4.6 8.3
-1 -12 -1 -0.7 5.7
-1 -12 -1 -7.2 4.7
-1 -12 -1 6.3 9.4
1 12 1 -0.5 3.9
1 12 1 2 6.2
1 12 1 5 5.3
-2 -12 -1 7.6 7.2
-2 -12 -1 -7.3 6.2
-2 -12 -1 -3 10
-2 -12 -1 1.2 8.1
-2 -12 -1 3.9 6.1
2 12 1 14.4 5
2 12 1 24 10.7
2 12 1 14.1 10.6
2 12 1 6.8 5.4
-3 -12 -1 38.9 11.7
-3 -12 -1 68.89 14.7
-3 -12 -1 83.39 16.8
-3 -12 -1 69.69 15.3
-3 -12 -1 68.89 11.3
3 12 1 55.59 13.7
3 12 1 58.99 15.4
3 12 1 50.49 10.2
3 12 1 59.19 11.3
-4 -12 -1 18.1 9.5
-4 -12 -1 14.3 8.8
-4 -12 -1 8.1 7.2
-4 -12 -1 11.2 6.6
-4 -12 -1 19.4 9.8
4 12 1 4.5 7.3
4 12 1 2.2 5.2
4 12 1 9.5 7.8
-5 -12 -1 -9.8 6.1
-5 -12 -1 2.7 7.7
-5 -12 -1 5 7.8
-5 -12 -1 -2.5 9.5
-5 -12 -1 -3.9 6.8
5 12 1 2.4 5.3
5 12 1 0.3 6.4
5 12 1 7.1 7.8
5 12 1 6.6 3.8
-6 -12 -1 -2.7 6.6
-6 -12 -1 0.5 6.7
-6 -12 -1 11.2 10
-6 -12 -1 -6 7.6
6 12 1 2.9 8.6
6 12 1 6.5 8.2
-7 -12 -1 17.9 10.2
-7 -12 -1 15.6 8.1
-7 -12 -1 10.1 7.9
-7 -12 -1 -8.4 9.1
7 12 1 17 9
7 12 1 -5 10.1
4 -13 -1 20.2 12.1
4 -13 -1 5.8 15.3
-4 13 1 17.3 12.6
-4 13 1 19.4 9.8
-4 13 1 24 15.3
3 -13 -1 57.79 18.2
3 -13 -1 75.09 13.5
3 -13 -1 49.7 14.5
-3 13 1 63.69 18.8
-3 13 1 76.59 17.1
-3 13 1 63.89 14.8
2 -13 -1 0.7 6.4
2 -13 -1 -18.3 8.4
-2 13 1 10.1 9.4
-2 13 1 12.6 9.7
-2 13 1 6.7 5.3
1 -13 -1 2.2 5.5
1 -13 -1 -1.7 8.6
1 -13 -1 3.6 6.3
-1 13 1 2.1 4.9
-1 13 1 0.9 10.4
-1 13 1 -0.2 7.2
0 -13 -1 1.2 5.3
0 -13 -1 11.9 10.8
0 13 1 6.8 8.7
0 13 1 -2.3 6.5
0 13 1 1.4 4.6
-1 -13 -1 8.5 9.1
-1 -13 -1 1.6 6.2
-1 -13 -1 -2.7 5.4
1 13 1 0.8 5.9
1 13 1 3.9 8.8
1 13 1 10.2 4.8
-2 -13 -1 -11.2 6.2
-2 -13 -1 1.2 8.9
-2 -13 -1 -3.4 6.3
-2 -13 -1 12.7 12.5
2 13 1 7.2 6
2 13 1 -4.2 4
2 13 1 5.2 9.2
-3 -13 -1 15.8 9.1
-3 -13 -1 -2.2 10.8
-3 -13 -1 3.4 7.2
-3 -13 -1 -3.5 6.1
3 13 1 7.8 8.1
3 13 1 2.1 10.6
3 13 1 6.5 5.5
3 13 1 2.9 5.3
-4 -13 -1 -3 5.9
-4 -13 -1 2.3 6.4
-4 -13 -1 12.7 11.1
-4 -13 -1 -5.1 8.7
-4 -13 -1 -3.5 7.8
4 13 1 -4.6 9
4 13 1 -1.2 5.2
-5 -13 -1 40.2 12.9
-5 -13 -1 59.49 14.5
-5 -13 -1 39 12.6
-5 -13 -1 34.1 10.2
5 13 1 45.4 12.8
5 13 1 44.2 9.8
5 13 1 36 7.3
5 13 1 38.1 12.2
-6 -13 -1 4.8 10.1
-6 -13 -1 9.7 10.7
-6 -13 -1 0.1 8.1
-6 -13 -1 16.1 9.4
6 13 1 13.2 10.7
6 13 1 -4.5 8.9
-7 -13 -1 10.2 8.5
-7 -13 -1 -4 10.5
-7 -13 -1 -1.3 8.8
-7 -13 -1 10.9 9.4
7 13 1 -2 12.2
7 13 1 0.7 11.4
3 -14 -1 12.1 15.1
3 -14 -1 36.3 16.1
3 -14 -1 15.5 8.5
-3 14 1 25.5 9.7
-3 14 1 34.4 14.5
-3 14 1 59.49 18.3
2 -14 -1 58.99 18.1
2 -14 -1 34.9 9.8
2 -14 -1 41.3 15.4
-2 14 1 57.59 16.1
-2 14 1 30.3 8.9
-2 14 1 88.59 20.3
1 -14 -1 1.8 7.3
1 -14 -1 -3.9 9
1 -14 -1 -8.1 10.8
-1 14 1 -3.7 8.1
-1 14 1 3.2 10.3
-1 14 1 -8 5.3
0 -14 -1 24.1 13.2
0 -14 -1 28.9 10
0 -14 -1 56.49 17.5
0 14 1 28.2 7.6
0 14 1 21.1 13.8
0 14 1 23.7 10.1
-1 -14 -1 -12.3 8.9
-1 -14 -1 5.7 8.1
-1 -14 -1 4.5 7.1
1 14 1 -0.3 9.7
1 14 1 -6.4 4.7
1 14 1 10 8.6
-2 -14 -1 10.1 10.9
-2 -14 -1 31.8 14.1
-2 -14 -1 10.7 7.7
2 14 1 13.6 6.3
2 14 1 9.4 9.9
2 14 1 20.1 8.7
-3 -14 -1 -28 13.8
-3 -14 -1 -0.1 7.8
-3 -14 -1 -2.9 8.9
3 14 1 12.7 11.1
3 14 1 -8.1 6.7
3 14 1 3.7 5.5
-4 -14 -1 87.09 18.6
-4 -14 -1 39.6 13.1
-4 -14 -1 60.79 15.7
-4 -14 -1 26.9 18.4
4 14 1 71.79 12.4
4 14 1 44.3 15.2
4 14 1 41.2 14.6
-5 -14 -1 10.5 10.2
-5 -14 -1 -12.8 9
-5 -14 -1 0.8 7.8
-5 -14 -1 -23.2 14.4
5 14 1 -2.7 8.4
5 14 1 6.8 12.7
5 14 1 1.8 9.7
-6 -14 -1 -14.2 13.6
-6 -14 -1 14.5 10.9
-6 -14 -1 13.9 10.1
-6 -14 -1 17.2 10.1
6 14 1 11.4 13
6 14 1 5.5 11.2
1 -15 -1 6.5 10.7
1 -15 -1 8.7 12.7
1 -15 -1 3.5 8.9
-1 15 1 14.3 12.2
-1 15 1 3.3 7.2
-1 15 1 6.4 13.9
0 -15 -1 24.6 11.2
0 -15 -1 13.9 13.1
0 -15 -1 -2.2 9.1
0 15 1 4 10.2
0 15 1 -11.4 11.9
-1 -15 -1 2.9 8.4
-1 -15 -1 -16.8 10.5
-1 -15 -1 0.9 7.7
1 15 1 -5.8 12.4
1 15 1 11.3 8.9
1 15 1 -5.9 5.5
-2 -15 -1 5.4 11.4
-2 -15 -1 2.4 7.6
-2 -15 -1 20.8 11.8
2 15 1 -0.7 6
2 15 1 -12.5 11.1
2 15 1 -0.9 7.9
-3 -15 -1 36.5 12.9
-3 -15 -1 29 12.5
3 15 1 28 8
3 15 1 15.6 9.1
3 15 1 20.6 14.9
-4 -15 -1 19 10.7
-4 -15 -1 -0.3 8.5
-4 -15 -1 23 11.8
4 15 1 14.1 12.3
4 15 1 18.2 7.8
-5 -15 -1 5.9 15.8
-5 -15 -1 50.89 13.5
-5 -15 -1 31.4 10.1
-5 -15 -1 42 13.8
5 15 1 1.7 18.5
5 15 1 41.9 12
5 15 1 27.8 14.2
5 15 1 17.8 8.1
-1 -16 -1 -1.4 9.8
-1 -16 -1 1.6 14.1
1 16 1 -17.4 11.9
1 16 1 -2 7
1 16 1 2.1 10.8
-2 -16 -1 -3.8 8.8
-2 -16 -1 -33.6 12.3
-2 -16 -1 0.8 11.6
2 16 1 9.4 14.2
2 16 1 1.8 9.4
4 15 -2 12.4 8.3
4 15 -2 23.6 13.3
-4 -15 2 18.6 11.4
-4 -15 2 25.3 12.2
-4 -15 2 24.3 11
3 15 -2 27.5 10
3 15 -2 4.5 14.2
-3 -15 2 11.4 11.8
-3 -15 2 43.6 13.2
-3 -15 2 49.9 16.2
2 15 -2 8.3 12.4
2 15 -2 -6.1 6.4
2 15 -2 -21.1 9
-2 -15 2 12.5 13.1
-2 -15 2 6.7 10.2
-2 -15 2 0.8 8.2
1 15 -2 3.6 6.7
1 15 -2 9.5 9.7
1 15 -2 -17.4 11.6
-1 -15 2 -17.2 13.1
-1 -15 2 -16.4 8.4
-1 -15 2 6.9 12.1
0 15 -2 10.8 13.2
0 15 -2 -15.9 8.4
0 15 -2 4.4 6
0 -15 2 -10.6 9
0 -15 2 -2.7 12.8
0 -15 2 -0.3 8.5
-1 15 -2 16.5 11.7
-1 15 -2 0.1 6.1
-1 15 -2 21 13.8
1 -15 2 10.9 11
1 -15 2 20 14.7
1 -15 2 28.4 18.8
5 14 -2 -0.9 9
5 14 -2 -2.4 14.9
5 14 -2 -2.6 7.4
-5 -14 2 -48 15.7
-5 -14 2 12.5 9.6
-5 -14 2 5.8 10.8
-5 -14 2 5.9 9.7
4 14 -2 5 6.9
4 14 -2 7.5 12.2
-4 -14 2 9.6 18.5
-4 -14 2 11.4 8.4
-4 -14 2 21.7 11.6
-4 -14 2 9.1 8.4
3 14 -2 40.7 11.6
3 14 -2 64.09 17.1
3 14 -2 23.1 9.7
-3 -14 2 60.49 16.3
-3 -14 2 74.19 14.6
-3 -14 2 37.6 15.6
2 14 -2 -13.5 11.1
2 14 -2 -7.7 6.5
2 14 -2 -2.6 5.2
-2 -14 2 8.3 7.4
-2 -14 2 0.4 9
-2 -14 2 -7.9 8.2
1 14 -2 -3.2 5.3
1 14 -2 -4.5 10.7
1 14 -2 14.5 8.8
-1 -14 2 -7.2 9.2
-1 -14 2 8 7.3
-1 -14 2 12 11.5
0 14 -2 16.5 12
0 14 -2 9.5 6.5
0 14 -2 -5.5 6.9
0 -14 2 17.2 7.5
0 -14 2 15 13
0 -14 2 -4.8 7.2
-1 14 -2 -1.7 5.5
-1 14 -2 19.5 13.6
-1 14 -2 -1.5 8.9
1 -14 2 26.3 10.9
1 -14 2 2.8 7.3
1 -14 2 14.6 11.6
-2 14 -2 9.3 13.3
-2 14 -2 7.3 7
-2 14 -2 13.5 10
2 -14 2 8 12.5
2 -14 2 -1.6 8.1
2 -14 2 10.7 12.2
-3 14 -2 4 13.4
-3 14 -2 1.2 7.4
-3 14 -2 19.6 11.4
3 -14 2 2.1 8.3
3 -14 2 20.1 15.6
3 -14 2 5.1 13.2
6 13 -2 0.4 4.8
6 13 -2 -4.3 10.5
6 13 -2 7.1 10.5
6 13 -2 5.8 8.9
-6 -13 2 0.3 9.6
-6 -13 2 -33.4 13.1
-6 -13 2 -2.4 8.4
-6 -13 2 -3.7 7.9
5 13 -2 5.1 5.7
5 13 -2 -5.9 10.1
5 13 -2 -0.8 6.8
5 13 -2 -5.4 9.8
-5 -13 2 14 8.5
-5 -13 2 -2.6 12.2
-5 -13 2 4.2 8.1
4 13 -2 0.2 6.5
4 13 -2 -13.9 9.4
4 13 -2 15 11.4
-4 -13 2 -2.2 11.8
-4 -13 2 2.5 8.1
-4 -13 2 -4.3 6.7
-4 -13 2 -6.9 7.9
3 13 -2 8.3 9.8
3 13 -2 5.8 6.5
3 13 -2 24.7 7.9
-3 -13 2 17.6 15.9
-3 -13 2 -0.8 9.3
-3 -13 2 17.3 8.1
2 13 -2 10.1 9.6
2 13 -2 -7.3 6
2 13 -2 -0.1 5.5
-2 -13 2 6.7 5.8
-2 -13 2 5.6 8.8
1 13 -2 3.9 6.8
1 13 -2 10.7 5.6
1 13 -2 31.8 13.6
-1 -13 2 32.6 15.5
-1 -13 2 16.3 12
-1 -13 2 12.4 5.8
0 13 -2 0.9 4.5
0 13 -2 -5.7 8.4
0 -13 2 -1.5 6.9
0 -13 2 -0.4 6.2
0 -13 2 4.4 10.4
-1 13 -2 7 7.3
-1 13 -2 -0.5 5.7
1 -13 2 -6 8.2
1 -13 2 4.7 9.7
1 -13 2 -0.5 5.6
-2 13 -2 -12.6 7.1
-2 13 -2 9.8 11.9
-2 13 -2 -10.6 5.5
2 -13 2 -12.8 6
2 -13 2 7.9 12.2
2 -13 2 8.6 9.8
-3 13 -2 5.2 5.2
-3 13 -2 6.7 10.6
-3 13 -2 -5.5 9.6
3 -13 2 16.4 10.3
3 -13 2 1 6.5
3 -13 2 -3.3 10.9
-4 13 -2 -2.5 6.8
-4 13 -2 -13.4 10.5
-4 13 -2 8.4 12.3
4 -13 2 5.4 10.6
4 -13 2 -6.6 13.4
4 -13 2 8 6.5
7 12 -2 4.7 9.3
7 12 -2 -11.2 10.4
-7 -12 2 -7.1 13.8
-7 -12 2 4 9.6
-7 -12 2 -0.1 8.1
6 12 -2 -0.8 8.8
6 12 -2 7.5 8.7
-6 -12 2 -0.4 6.2
-6 -12 2 -7.4 7.5
-6 -12 2 6.9 7.3
5 12 -2 12.6 8.3
5 12 -2 -15.6 6.5
5 12 -2 3.3 9
5 12 -2 7.6 5.5
-5 -12 2 15.3 9.9
-5 -12 2 1.2 5.7
-5 -12 2 6.2 7.2
-5 -12 2 -2.5 9
4 12 -2 -3.7 7.9
4 12 -2 2.4 4.8
4 12 -2 2.1 9.2
-4 -12 2 -1.5 5.7
-4 -12 2 10.9 11
-4 -12 2 3.5 7.4
3 12 -2 -0.6 5
3 12 -2 -7.3 4.6
3 12 -2 4.2 7.5
3 12 -2 1.3 8.9
-3 -12 2 -0.2 5.2
-3 -12 2 6.5 8.4
-3 -12 2 2.8 6.9
-3 -12 2 -9.2 10.5
2 12 -2 49 11.5
2 12 -2 53.79 10.2
2 12 -2 39.7 13.3
-2 -12 2 40.6 15.7
-2 -12 2 47.7 11
-2 -12 2 38.6 11.2
-2 -12 2 53.59 13.7
1 12 -2 -4.8 7.2
1 12 -2 5.1 4.6
1 12 -2 -1.9 4.5
-1 -12 2 -2.6 7.5
-1 -12 2 2.1 4.8
0 12 -2 0.2 4.4
0 12 -2 -7.5 4.4
0 12 -2 0.6 8.4
0 -12 2 5.2 4.6
0 -12 2 12.9 7.5
0 -12 2 10.9 8.6
-1 12 -2 0.7 5.9
-1 12 -2 8.3 5.1
-1 12 -2 -4.4 8.5
1 -12 2 13.4 5.8
1 -12 2 -7.6 7.9
1 -12 2 -4.5 7.4
-2 12 -2 -4 7.6
-2 12 -2 -0.5 5.5
-2 12 -2 -1.2 3.9
-2 12 -2 -3.2 9.1
2 -12 2 7.7 6.9
2 -12 2 -8.3 7.4
-3 12 -2 3.5 5.5
-3 12 -2 24.1 9.6
-3 12 -2 5.2 10.4
3 -12 2 -4.1 5.6
3 -12 2 10.1 8.7
3 -12 2 -19.9 9.3
-4 12 -2 15.6 9.1
-4 12 -2 -1.2 8.1
-4 12 -2 13.1 11.3
4 -12 2 7.3 10.3
4 -12 2 -14.6 11.4
-5 12 -2 -2.9 9.1
-5 12 -2 21.7 13
-5 12 -2 -7.6 9.5
5 -12 2 -0.6 5.2
5 -12 2 -11.3 11.4
5 -12 2 -27.7 15.7
8 11 -2 2.5 10.3
-8 -11 2 4.5 9.4
-8 -11 2 22.1 9.7
-8 -11 2 16.5 10.7
-8 -11 2 -5.1 7.4
7 11 -2 5.4 11.3
7 11 -2 2.5 8.8
-7 -11 2 23.4 10.9
-7 -11 2 23.1 9.1
6 11 -2 -12.8 7.6
6 11 -2 -11.5 5.9
-6 -11 2 -9.9 9.5
-6 -11 2 -11.4 5.5
-6 -11 2 -3.7 5.3
-6 -11 2 6.2 6.5
5 11 -2 16.8 8.3
5 11 -2 25 5.6
5 11 -2 22.8 8.5
5 11 -2 26.9 7.7
-5 -11 2 23.3 8.2
-5 -11 2 30.1 10
-5 -11 2 47.5 10.9
4 11 -2 7.3 5
4 11 -2 16.4 7.3
4 11 -2 -0.2 7.8
-4 -11 2 6 9.3
-4 -11 2 7.8 5.8
-4 -11 2 26 9.2
-4 -11 2 11 6.4
3 11 -2 83.29 15.2
3 11 -2 97.79 14.5
3 11 -2 71.29 12
-3 -11 2 54.39 11.6
-3 -11 2 70.09 14.2
-3 -11 2 117.59 18.1
-3 -11 2 54.99 14.4
-3 -11 2 94.09 20.1
2 11 -2 35.4 7.6
2 11 -2 29.4 10.9
2 11 -2 28.6 10.3
2 11 -2 50.79 11
-2 -11 2 23.1 7.7
-2 -11 2 18.1 8.1
-2 -11 2 26 10.8
-2 -11 2 11.6 7.9
1 11 -2 74.89 12.6
1 11 -2 109.99 19.9
1 11 -2 74.39 13.5
-1 -11 2 87.59 14.4
-1 -11 2 70.79 17.8
-1 -11 2 98.79 19
-1 -11 2 78.29 15.4
0 11 -2 10.2 8.5
0 11 -2 7 6.2
0 11 -2 14.3 8.9
0 -11 2 19 8.7
0 -11 2 13.8 6.7
0 -11 2 26.8 9.8
-1 11 -2 5.4 7.7
-1 11 -2 7.7 4.7
-1 11 -2 10.5 9.1
-1 11 -2 15.7 8
1 -11 2 10.8 6.4
1 -11 2 8 4.7
1 -11 2 17.9 9
-2 11 -2 4.1 6.3
-2 11 -2 12.1 7.5
-2 11 -2 1.5 3.9
-2 11 -2 13.7 8.9
2 -11 2 -10.7 7.8
2 -11 2 -6 6.1
2 -11 2 2.9 4.6
-3 11 -2 8.3 10.6
-3 11 -2 5.4 7.5
-3 11 -2 -4.1 5.1
3 -11 2 13.2 7.4
3 -11 2 -2.7 9.2
3 -11 2 -1.6 4.8
-4 11 -2 9.1 8.2
-4 11 -2 -21.2 7.7
4 -11 2 -0.7 4.4
4 -11 2 -28.6 8.4
4 -11 2 1.4 8.5
-5 11 -2 1.3 11.2
-5 11 -2 -12.3 7.3
-5 11 -2 14.1 8.8
5 -11 2 6 12.5
5 -11 2 9 4.9
5 -11 2 -1.6 9.1
8 10 -2 5.5 9.3
8 10 -2 7 9.5
-8 -10 2 17.7 6.5
-8 -10 2 10.5 9.5
-8 -10 2 3.4 9.6
-8 -10 2 8.8 9.5
7 10 -2 6.6 7.9
7 10 -2 -3.2 6.9
-7 -10 2 -5.8 8.3
-7 -10 2 8.7 7
-7 -10 2 3.1 6.2
-7 -10 2 4.7 6.4
6 10 -2 -5.6 6.2
6 10 -2 -0.2 7.4
-6 -10 2 -3.7 5.3
-6 -10 2 5 6.3
-6 -10 2 2.7 6.9
-6 -10 2 11.3 8.7
5 10 -2 9.9 4.7
5 10 -2 18.3 8.8
5 10 -2 14.9 8.1
5 10 -2 18.8 6.3
-5 -10 2 44.5 9.5
-5 -10 2 26 10.8
-5 -10 2 15.2 8.5
-5 -10 2 29.9 7.7
-5 -10 2 32.3 9.4
4 10 -2 8.7 4.4
4 10 -2 8.1 6
4 10 -2 1.6 7.1
-4 -10 2 7.9 6.8
-4 -10 2 5 5.9
-4 -10 2 -5.4 4.6
-4 -10 2 6.8 5.1
-4 -10 2 19.5 8.1
-4 -10 2 14.9 6.7
3 10 -2 7.6 4.2
3 10 -2 16.5 7.3
3 10 -2 9.6 5.2
3 10 -2 10.7 6.8
-3 -10 2 9.5 6.9
-3 -10 2 7 4.9
-3 -10 2 4.8 4
-3 -10 2 6.2 5.5
-3 -10 2 16.1 6.2
2 10 -2 16.4 7.5
2 10 -2 7.7 4.2
2 10 -2 15.4 8.3
2 10 -2 17.1 6.2
-2 -10 2 -2.1 5.1
-2 -10 2 15.6 9.9
-2 -10 2 16.1 6
-2 -10 2 16.3 6.5
-2 -10 2 16.1 7.5
-2 -10 2 8.2 5
1 10 -2 6.1 3.4
1 10 -2 9.5 4.8
1 10 -2 9.7 6.3
1 10 -2 10.7 8.4
1 10 -2 7.3 6.9
-1 -10 2 2.7 9
-1 -10 2 0.7 6.3
-1 -10 2 6.6 5.3
-1 -10 2 -3.3 4.1
0 10 -2 -2.5 5.2
0 10 -2 -0.8 3.9
0 10 -2 1.3 3.2
0 10 -2 2.5 6.7
0 10 -2 6 6.5
0 -10 2 5.8 5.3
0 -10 2 2.9 5.2
0 -10 2 -0.3 6
0 -10 2 -4.6 7.1
0 -10 2 1 4.2
-1 10 -2 -1.7 6.6
-1 10 -2 -3.6 3.1
-1 10 -2 4.5 7.4
-1 10 -2 -2.6 4.4
1 -10 2 2.6 5
1 -10 2 -5.3 5.6
1 -10 2 -12.6 6.2
1 -10 2 2.9 4.1
-2 10 -2 -6.2 7.1
-2 10 -2 -1.1 3.4
-2 10 -2 1.7 5.9
-2 10 -2 8.4 5.7
-2 10 -2 1.9 5
2 -10 2 0.8 7.2
2 -10 2 2.7 6.6
2 -10 2 -0.3 3.6
-3 10 -2 -1.7 17
-3 10 -2 3 6.1
-3 10 -2 4 5.3
-3 10 -2 -3.6 6.9
-3 10 -2 2.1 5.4
3 -10 2 -3.9 3.5
3 -10 2 4.3 7.6
3 -10 2 -3.9 5
-4 10 -2 2.5 5.9
-4 10 -2 -3.9 6.8
4 -10 2 9.7 10.3
4 -10 2 4.7 8.3
4 -10 2 0 4
-5 10 -2 32.8 11.5
-5 10 -2 17.6 12.3
-5 10 -2 28.4 11.7
5 -10 2 31.8 11.5
5 -10 2 13.1 11.8
5 -10 2 23.2 5.2
-6 10 -2 38.6 15.1
-6 10 -2 16.2 9.9
-6 10 -2 5.1 10.8
6 -10 2 7.7 7.3
6 -10 2 19.3 12.9
8 9 -2 24.3 13.4
-8 -9 2 35.8 9.7
-8 -9 2 39.3 8.5
-8 -9 2 35.8 9.8
-8 -9 2 36.3 11.7
7 9 -2 -9.4 6.6
7 9 -2 0.3 6.7
-7 -9 2 1.2 6.8
-7 -9 2 0.4 4.7
-7 -9 2 -1.4 5.5
-7 -9 2 1.1 7
-7 -9 2 5.2 6.5
6 9 -2 -1.5 5
6 9 -2 1.2 5.5
-6 -9 2 -1.3 5.4
-6 -9 2 5.8 6.3
-6 -9 2 6.7 6.3
-6 -9 2 0.2 4.8
5 9 -2 -0.8 2.8
5 9 -2 0 3.6
5 9 -2 6.6 5.5
5 9 -2 -5.2 5.7
-5 -9 2 7.9 4.5
-5 -9 2 -1.3 5.3
-5 -9 2 2.3 4.1
-5 -9 2 1 6
-5 -9 2 2.1 4.8
4 9 -2 23.4 6
4 9 -2 20.1 7.4
4 9 -2 24.9 11.5
4 9 -2 17.6 6.1
-4 -9 2 18.3 7.5
-4 -9 2 25.4 6.8
-4 -9 2 34.2 8.1
-4 -9 2 35.9 9.9
-4 -9 2 33 8.2
-4 -9 2 28.8 8.8
3 9 -2 -6 5.8
3 9 -2 4.1 3.3
3 9 -2 0.5 5
3 9 -2 -4.7 4.1
3 9 -2 17.2 7
3 9 -2 -2 3.1
-3 -9 2 3.1 5.6
-3 -9 2 -2.3 4.6
-3 -9 2 1.8 4.3
-3 -9 2 -2.5 5.7
-3 -9 2 5.6 4.2
-3 -9 2 8.7 4.1
2 9 -2 13.2 7
2 9 -2 8.6 6.9
2 9 -2 12.8 6.6
2 9 -2 27.6 7.3
2 9 -2 18.2 6.9
2 9 -2 16.1 5.2
-2 -9 2 21.6 8
-2 -9 2 18.7 8
-2 -9 2 22.8 5
-2 -9 2 11.6 6.1
-2 -9 2 12.9 6.3
-2 -9 2 12.8 5.5
1 9 -2 12.4 8.5
1 9 -2 13.5 6.6
1 9 -2 11.9 5.2
1 9 -2 9.2 6.9
1 9 -2 15.8 7.7
1 9 -2 7.1 3.6
-1 -9 2 10 5
-1 -9 2 13.8 4.9
-1 -9 2 14.8 4.6
-1 -9 2 9.4 6.7
-1 -9 2 7 7.3
0 9 -2 41.2 9.8
0 9 -2 24.4 8
0 9 -2 30.4 7.3
0 9 -2 25.4 9.9
0 9 -2 29.3 8.8
0 9 -2 26.7 6
0 -9 2 17.3 7.1
0 -9 2 22.5 7.6
0 -9 2 31.9 9.5
0 -9 2 19.3 7
0 -9 2 14.3 6.3
-1 9 -2 11.1 6.7
-1 9 -2 19 7.9
-1 9 -2 -0.1 4.9
-1 9 -2 12.2 8
-1 9 -2 14.8 6.7
-1 9 -2 12.5 4.2
1 -9 2 13.1 6
1 -9 2 9.1 5.1
1 -9 2 13.3 7.7
1 -9 2 9.3 7.4
1 -9 2 6.8 4.8
1 -9 2 6.7 6
-2 9 -2 42.1 9.3
-2 9 -2 46.8 11.7
-2 9 -2 42.6 12.4
-2 9 -2 53.79 13.8
-2 9 -2 38.4 9.2
2 -9 2 42.4 8.8
2 -9 2 40.5 11.3
2 -9 2 39.8 10.1
2 -9 2 31.8 10.6
-3 9 -2 18 6.9
-3 9 -2 5.4 9.5
-3 9 -2 13.8 5.9
-3 9 -2 15.2 9.2
-3 9 -2 15.2 8.2
3 -9 2 45.1 10.8
3 -9 2 23.3 8.6
3 -9 2 18.9 5.2
3 -9 2 22.5 9.9
-4 9 -2 42 12.1
-4 9 -2 21.6 13.3
-4 9 -2 41.5 12.3
-4 9 -2 22.4 7.5
4 -9 2 15.6 8.8
4 -9 2 20.4 9.1
4 -9 2 26.6 5.4
-5 9 -2 42.8 15.9
-5 9 -2 50.79 13.9
5 -9 2 50.59 14.7
5 -9 2 58.39 7.5
5 -9 2 69.59 15.3
-6 9 -2 -4.6 8.4
-6 9 -2 2.1 8.5
-6 9 -2 7.2 13.9
-6 9 -2 -6.4 5.5
6 -9 2 6 10.4
6 -9 2 0.7 16.8
6 -9 2 -5.6 5.3
-7 9 -2 -3.8 9.3
-7 9 -2 -3.5 10.3
-7 9 -2 10.3 17.1
-7 9 -2 -13 10.3
7 -9 2 -0.4 12.3
7 -9 2 3 12.7
7 -9 2 -0.2 9
7 -9 2 -8.4 8.7
9 8 -2 -1.5 11.6
-9 -8 2 5.9 6
-9 -8 2 2.6 8.2
-9 -8 2 -15.1 6.8
8 8 -2 37.1 9.2
8 8 -2 28 12.8
-8 -8 2 52.89 10.4
-8 -8 2 33.6 9.2
-8 -8 2 40.6 12
-8 -8 2 41.1 9.7
7 8 -2 43.3 12.8
7 8 -2 21.3 7.5
-7 -8 2 31.4 7.4
-7 -8 2 30.5 10
-7 -8 2 26.8 8.2
-7 -8 2 22.2 8.1
6 8 -2 8.1 6.5
6 8 -2 16.4 6.2
6 8 -2 10.9 8.4
-6 -8 2 14.3 7.7
-6 -8 2 12.6 7.5
-6 -8 2 16.3 5.7
-6 -8 2 2.1 5.8
-6 -8 2 7.1 6
5 8 -2 19.7 3.8
5 8 -2 25.6 4.6
5 8 -2 11.4 6
5 8 -2 22.1 7.5
5 8 -2 44.3 9.7
-5 -8 2 20.1 6.4
-5 -8 2 12.5 5.9
-5 -8 2 14.6 6.1
-5 -8 2 23.1 7.2
-5 -8 2 31.5 8.1
-5 -8 2 17.3 8
4 8 -2 32 8.2
4 8 -2 23.6 5.3
4 8 -2 28.4 6.7
4 8 -2 49.1 11.4
4 8 -2 23.5 8
-4 -8 2 26.7 7.7
-4 -8 2 25.4 7.2
-4 -8 2 12.9 5
-4 -8 2 34.9 6.9
3 8 -2 1.9 2.7
3 8 -2 2.1 4.2
3 8 -2 10.1 6.1
3 8 -2 4 4.4
3 8 -2 4 5.2
-3 -8 2 -0.8 4.8
-3 -8 2 -2.4 2.7
-3 -8 2 0.5 2.8
-3 -8 2 4.4 4.1
-3 -8 2 -2 3.4
2 8 -2 6.9 4.8
2 8 -2 7.6 6.3
2 8 -2 3.4 3.7
2 8 -2 1.5 2.6
2 8 -2 5.3 3.1
2 8 -2 10.4 5.6
-2 -8 2 1.5 4.1
-2 -8 2 0.8 3
-2 -8 2 9.8 5.4
-2 -8 2 10 4.8
-2 -8 2 1.6 3.7
-2 -8 2 2.7 3.6
1 8 -2 5.9 5.3
1 8 -2 7.7 2.9
1 8 -2 8 5.4
1 8 -2 9.6 5
1 8 -2 9.5 5.7
-1 -8 2 8 3.6
-1 -8 2 11.3 4
-1 -8 2 19.4 6.9
-1 -8 2 7.7 4.7
-1 -8 2 4.6 4.8
0 8 -2 129.69 17.8
0 8 -2 114.49 14.2
0 8 -2 81.39 15.2
0 8 -2 116.89 18.6
0 8 -2 86.29 16.3
0 8 -2 110.69 19.1
0 -8 2 109.39 18.6
0 -8 2 106.79 16
0 -8 2 122.69 17.5
0 -8 2 119.39 19.1
0 -8 2 113.59 14.2
0 -8 2 105.59 17.4
-1 8 -2 8.1 3
-1 8 -2 13.6 6.9
-1 8 -2 -2 3.1
-1 8 -2 12.9 7.4
-1 8 -2 6.3 4.3
-1 8 -2 11.4 5
1 -8 2 10.2 3.5
1 -8 2 4.9 4.6
1 -8 2 8.9 4.7
1 -8 2 10.8 5.7
1 -8 2 6 5.3
-2 8 -2 3.4 4.2
-2 8 -2 4.2 4.1
-2 8 -2 3 6.7
-2 8 -2 10.3 6.4
-2 8 -2 -3.4 2.5
-2 8 -2 1.9 4.2
2 -8 2 -0.7 7.1
2 -8 2 -5.2 3.9
2 -8 2 -5 3.8
2 -8 2 -5 2.6
2 -8 2 0 4.4
2 -8 2 -1.5 4
-3 8 -2 1.9 4.4
-3 8 -2 -7 4.1
-3 8 -2 2.2 7.8
-3 8 -2 -5.5 3.2
-3 8 -2 -3.8 4.6
-3 8 -2 -0.6 7.1
3 -8 2 -7.9 5.5
3 -8 2 12.7 5.8
3 -8 2 6.1 4.9
3 -8 2 1.3 2.9
3 -8 2 -2.7 6.3
-4 8 -2 104.59 21
-4 8 -2 111.89 19.6
-4 8 -2 107.29 19.1
-4 8 -2 156.68 24.5
4 -8 2 136.59 18.6
4 -8 2 101.79 13.1
4 -8 2 141.99 20.9
4 -8 2 133.79 22.4
-5 8 -2 4.6 7.6
-5 8 -2 10.7 10
-5 8 -2 -1.8 4.7
-5 8 -2 -2.1 5.7
5 -8 2 12 7.6
5 -8 2 1.1 6.9
5 -8 2 2.2 5.8
-6 8 -2 22.2 11.7
-6 8 -2 4 6.3
-6 8 -2 -4.1 6.6
-6 8 -2 5.4 7.8
6 -8 2 3.3 5.4
6 -8 2 15.3 9.3
6 -8 2 19 10.3
-7 8 -2 -20.8 8.2
-7 8 -2 0.8 9.5
-7 8 -2 4.8 8.4
-7 8 -2 -3.5 12.2
7 -8 2 -8 6.8
7 -8 2 0.1 9.4
7 -8 2 -1 12.7
7 -8 2 13.5 8.2
9 7 -2 30.6 12
-9 -7 2 22.4 10.3
-9 -7 2 16 5.1
-9 -7 2 23.9 7.8
-9 -7 2 35.8 6.4
-9 -7 2 23.3 9.2
8 7 -2 8.4 11.8
8 7 -2 34.5 7.2
-8 -7 2 3.7 5.9
-8 -7 2 9.7 7.2
-8 -7 2 14 5.1
7 7 -2 -9.9 6.1
7 7 -2 1 8.2
7 7 -2 1 5.9
-7 -7 2 -0.4 5.5
-7 -7 2 0.7 4.5
-7 -7 2 -2.6 4.9
-7 -7 2 6.4 4.2
-7 -7 2 -4.3 5.7
6 7 -2 3.5 5.9
6 7 -2 4.3 5.3
-6 -7 2 -6.9 4.5
-6 -7 2 -1.8 3
-6 -7 2 -9 4.7
-6 -7 2 4.6 5.6
-6 -7 2 1.5 5.9
-6 -7 2 -0.2 3.9
-6 -7 2 3 4.6
5 7 -2 -1.3 5.3
5 7 -2 -0.3 5.2
5 7 -2 -6.3 3.3
5 7 -2 -1.6 3.1
-5 -7 2 2 5.1
-5 -7 2 3.3 3.5
-5 -7 2 -8 4.4
-5 -7 2 4.5 4
-5 -7 2 -0.4 3.8
-5 -7 2 6.5 4.2
4 7 -2 11.4 5.6
4 7 -2 14.8 6
4 7 -2 9.5 4.7
4 7 -2 8.2 3.1
4 7 -2 4 5.3
-4 -7 2 8.4 4.5
-4 -7 2 14.9 5.9
-4 -7 2 15.1 5.5
-4 -7 2 -3.6 4.5
-4 -7 2 11.5 3.8
-4 -7 2 17.4 5.5
3 7 -2 38.5 7.4
3 7 -2 38.1 9
3 7 -2 32.4 8.8
3 7 -2 25.2 8.4
3 7 -2 38 6.8
-3 -7 2 30.1 7.8
-3 -7 2 29.3 6.3
-3 -7 2 37.6 8
-3 -7 2 25.6 7.2
-3 -7 2 32.5 8.4
2 7 -2 7.1 3.6
2 7 -2 -1 4
2 7 -2 -1.8 2.2
2 7 -2 5.8 3.9
2 7 -2 3.2 3.3
2 7 -2 -5.8 3.3
-2 -7 2 1.4 3.4
-2 -7 2 -3.1 2.2
-2 -7 2 1.9 2.5
-2 -7 2 0.9 4.1
-2 -7 2 3.3 2.5
-2 -7 2 -0.7 2.1
1 7 -2 33.4 9.1
1 7 -2 31.2 6.8
1 7 -2 23.6 7.1
1 7 -2 21.6 5.2
1 7 -2 25.9 8.4
1 7 -2 26.4 7.4
-1 -7 2 24.5 7.7
-1 -7 2 20.9 7.1
-1 -7 2 27.9 8.1
-1 -7 2 21.7 6.6
-1 -7 2 30 5.2
0 7 -2 11.8 6.3
0 7 -2 3.8 2.2
0 7 -2 15.4 5
0 7 -2 10.6 4.3
0 7 -2 12.2 4.5
0 7 -2 19.9 6.6
0 -7 2 13.3 5.2
0 -7 2 5.7 3.2
0 -7 2 7.7 4.6
0 -7 2 6.7 3.5
0 -7 2 7.2 4.3
0 -7 2 13.6 5.4
-1 7 -2 17.5 5.2
-1 7 -2 18.6 6.7
-1 7 -2 21.4 7.6
-1 7 -2 16.7 5.8
-1 7 -2 18.4 7.2
1 -7 2 13.7 4.5
1 -7 2 19.1 6.5
1 -7 2 22.3 7.7
1 -7 2 17.1 5.2
1 -7 2 16 6.1
1 -7 2 15 5.1
-2 7 -2 6.7 4.9
-2 7 -2 -1.4 3.5
-2 7 -2 5 3.9
-2 7 -2 2.9 4.9
-2 7 -2 0.3 4.8
-2 7 -2 2.9 3.4
2 -7 2 5.3 4
2 -7 2 -1.8 5
2 -7 2 -2.8 3.5
2 -7 2 1.5 2.5
2 -7 2 2.9 4.6
2 -7 2 5.1 3.8
-3 7 -2 -1.2 4
-3 7 -2 1.7 6.1
-3 7 -2 0.8 3.7
-3 7 -2 -3.4 2.9
-3 7 -2 3.6 2.9
-3 7 -2 -0.8 4.9
3 -7 2 0.6 4.5
3 -7 2 3.1 3.6
3 -7 2 5.5 5.2
3 -7 2 -6.1 5.7
3 -7 2 5.7 2.9
3 -7 2 8.2 6.6
-4 7 -2 132.69 20.8
-4 7 -2 153.68 22.4
-4 7 -2 219.18 27.4
-4 7 -2 125.59 22.3
-4 7 -2 149.88 24.3
4 -7 2 129.49 20.3
4 -7 2 196.88 27.3
4 -7 2 141.29 15.1
4 -7 2 130.29 19.4
-5 7 -2 84.29 16
-5 7 -2 88.69 16
-5 7 -2 83.59 18.3
-5 7 -2 82.69 17.1
5 -7 2 96.99 17.8
5 -7 2 73.49 14.1
5 -7 2 66.59 13.1
-6 7 -2 61.49 13.8
-6 7 -2 58.19 14.1
-6 7 -2 67.89 15
-6 7 -2 54.89 13.7
6 -7 2 31.8 9.6
6 -7 2 55.99 10.5
6 -7 2 52.49 14.5
-7 7 -2 -0.4 8.5
-7 7 -2 -8.7 7
-7 7 -2 4.8 7.7
-7 7 -2 -1.1 9.8
7 -7 2 5.2 7.8
7 -7 2 2.8 6
7 -7 2 -4.9 6.2
7 -7 2 9.5 7.2
7 -7 2 3 10.1
-8 7 -2 25.5 15.1
-8 7 -2 49.3 14.9
-8 7 -2 50.79 12.7
-8 7 -2 34.7 13.4
8 -7 2 15.5 13.7
8 -7 2 10.5 14.4
8 -7 2 26.7 16.1
9 6 -2 -6 6.3
9 6 -2 -12 8.9
-9 -6 2 -2.9 7.3
-9 -6 2 0 7.7
-9 -6 2 1.8 3.3
-9 -6 2 -3.3 3.7
-9 -6 2 -4.4 5.6
8 6 -2 2.1 5
8 6 -2 -4.7 5.8
8 6 -2 -2.2 6.9
-8 -6 2 4.5 5.7
-8 -6 2 -0.3 3.6
-8 -6 2 2 5.6
-8 -6 2 0.4 4.9
-8 -6 2 6.5 5.3
7 6 -2 17.5 7.2
7 6 -2 29.5 13.4
7 6 -2 5.6 6.9
-7 -6 2 18.6 6.8
-7 -6 2 18.7 6.2
-7 -6 2 18.6 8.5
-7 -6 2 22.9 6.5
-7 -6 2 20 6.4
-7 -6 2 22.5 5.7
6 6 -2 57.99 12.8
6 6 -2 24.6 9.4
6 6 -2 48.3 9.3
-6 -6 2 33.9 9.1
-6 -6 2 47.5 9.3
-6 -6 2 59.19 9.3
-6 -6 2 36.4 9.1
-6 -6 2 58.09 12.2
-6 -6 2 55.49 9
-6 -6 2 36.9 8.5
5 6 -2 5.2 5
5 6 -2 8.2 3.7
5 6 -2 3.4 4
-5 -6 2 6.1 3.8
-5 -6 2 5.3 3.4
-5 -6 2 -3 3.2
-5 -6 2 8.1 4.9
-5 -6 2 0.1 3.1
-5 -6 2 9.7 4.9
4 6 -2 18.6 6.5
4 6 -2 21.2 6.3
4 6 -2 23.1 4.8
4 6 -2 20.5 6.4
4 6 -2 16.1 5.6
4 6 -2 26.3 4.4
-4 -6 2 15.5 6.1
-4 -6 2 23.3 6.8
-4 -6 2 14.1 4.3
-4 -6 2 16.5 4.8
-4 -6 2 18.8 5
-4 -6 2 15.7 5.6
-4 -6 2 21.9 5.5
3 6 -2 252.67 24.2
3 6 -2 227.28 26.1
3 6 -2 208.48 26.4
3 6 -2 258.67 25.5
3 6 -2 247.08 26.4
-3 -6 2 215.58 25.9
-3 -6 2 204.98 25.6
-3 -6 2 216.58 24.6
-3 -6 2 261.17 24.6
-3 -6 2 250.17 26
-3 -6 2 261.77 26.9
2 6 -2 32.4 8
2 6 -2 59.99 8.3
2 6 -2 27.5 7.6
2 6 -2 34.8 7.9
2 6 -2 43.8 7.2
2 6 -2 45.5 8.7
-2 -6 2 28.4 7.4
-2 -6 2 31.1 7.6
-2 -6 2 32.5 7.4
-2 -6 2 38.2 6.3
-2 -6 2 32.4 6.8
-2 -6 2 34.1 8.2
1 6 -2 45 8.1
1 6 -2 52.39 10.5
1 6 -2 50.59 7.5
1 6 -2 66.79 11.3
1 6 -2 46.6 9.2
1 6 -2 40.8 10.2
-1 -6 2 42.6 8.7
-1 -6 2 38.4 6.8
-1 -6 2 46.1 9.2
-1 -6 2 66.19 11.2
0 6 -2 1.9 3.2
0 6 -2 -1.5 2.7
0 6 -2 6 3.3
0 6 -2 0.7 2.3
0 6 -2 -1 1.8
0 6 -2 -0.4 3.3
0 -6 2 -0.4 2.9
0 -6 2 0.3 2.1
0 -6 2 -7.5 2.7
0 -6 2 -0.4 1.9
0 -6 2 0.8 2.7
0 -6 2 -0.7 1.9
-1 6 -2 326.37 32.5
-1 6 -2 315.77 34.6
-1 6 -2 318.07 35.2
-1 6 -2 345.47 33.1
-1 6 -2 279.27 34.6
-1 6 -2 323.77 33.4
1 -6 2 342.57 34.9
1 -6 2 291.07 33
1 -6 2 391.16 36.6
1 -6 2 303.87 32.6
1 -6 2 393.66 33
1 -6 2 277.47 34.4
-2 6 -2 3.4 2.2
-2 6 -2 7.9 2.8
-2 6 -2 -2.6 4.5
-2 6 -2 -0.8 3
2 -6 2 8.8 5.2
2 -6 2 4.1 4
2 -6 2 3.9 3.9
2 -6 2 2.1 1.9
2 -6 2 2.8 3.8
2 -6 2 0.5 4.4
-3 6 -2 11.9 5.3
-3 6 -2 -2.9 4
-3 6 -2 9.7 5.3
-3 6 -2 -1.7 2.4
-3 6 -2 5.2 3.4
3 -6 2 8.4 4.2
3 -6 2 -4 4.7
3 -6 2 -1.3 3.8
3 -6 2 0.3 3.9
3 -6 2 7.5 5.6
-4 6 -2 3 5.8
-4 6 -2 9 5.2
-4 6 -2 8.4 5.6
-4 6 -2 2.1 5.1
4 -6 2 1.8 4.5
4 -6 2 5.7 5
4 -6 2 -0.9 3.7
4 -6 2 8.4 6.6
4 -6 2 7 2.1
4 -6 2 5.1 6.4
-5 6 -2 279.57 36.2
-5 6 -2 259.87 35.1
-5 6 -2 354.46 35.6
-5 6 -2 300.47 35.3
-5 6 -2 367.96 37.7
5 -6 2 339.07 37.8
5 -6 2 303.17 32.7
5 -6 2 341.77 34.7
-6 6 -2 9.5 6
-6 6 -2 3.4 7.2
-6 6 -2 -11.9 5.6
-6 6 -2 8.1 5.8
6 -6 2 6.9 5.4
6 -6 2 0.9 4.4
6 -6 2 1.2 4.8
6 -6 2 12.2 7.9
6 -6 2 10.3 7.6
-7 6 -2 15.9 8
-7 6 -2 4.7 7.2
-7 6 -2 -1.9 8.9
-7 6 -2 1.6 6.5
7 -6 2 0.8 7
7 -6 2 6.8 5
7 -6 2 4.7 9.2
7 -6 2 7.1 6.6
-8 6 -2 0.3 6.9
-8 6 -2 7.4 8.4
-8 6 -2 -1 7.9
-8 6 -2 -4.1 10.9
8 -6 2 -4.6 10.4
8 -6 2 -3.6 7.1
8 -6 2 -8.3 8.6
9 5 -2 9.6 8.3
9 5 -2 -9.9 7.8
-9 -5 2 9.3 7.5
-9 -5 2 2.2 3.3
-9 -5 2 6.9 3.1
-9 -5 2 -6.3 7.8
-9 -5 2 3.5 5.8
8 5 -2 -2.4 7.5
8 5 -2 -5.1 5.1
8 5 -2 0.8 5.5
-8 -5 2 6.3 6.1
-8 -5 2 -1.7 3.2
-8 -5 2 6.1 4.9
-8 -5 2 5.6 4.7
-8 -5 2 3.8 5.3
7 5 -2 312.27 39.8
7 5 -2 359.96 39.7
7 5 -2 357.86 38.4
-7 -5 2 328.47 35
-7 -5 2 273.77 33.8
-7 -5 2 411.46 38.8
-7 -5 2 326.87 35.9
-7 -5 2 394.06 34.8
-7 -5 2 336.37 33.5
6 5 -2 5.4 4.7
6 5 -2 8.5 4
6 5 -2 -0.8 7.9
6 5 -2 7.5 5.6
-6 -5 2 2.4 3.4
-6 -5 2 1.1 3.9
-6 -5 2 -6.1 4.8
-6 -5 2 3.6 4.7
-6 -5 2 4.9 4
-6 -5 2 3.3 2.9
5 5 -2 0.3 3.1
5 5 -2 1.2 3.6
5 5 -2 -6.2 3.9
5 5 -2 -1.8 3.5
-5 -5 2 0 2.8
-5 -5 2 -1.3 2.9
-5 -5 2 1.5 2.4
-5 -5 2 3.9 2.9
-5 -5 2 10.7 4.3
4 5 -2 3.8 2
4 5 -2 9.9 2.4
4 5 -2 9.1 5.5
4 5 -2 11.4 4.3
4 5 -2 6.1 4.2
4 5 -2 12.1 4.6
-4 -5 2 4.1 2.5
-4 -5 2 8.9 5.1
-4 -5 2 0.4 2.9
-4 -5 2 8.6 3.5
-4 -5 2 12.7 4
-4 -5 2 10.6 3.5
-4 -5 2 13.7 4.5
-4 -5 2 12.3 4.6
3 5 -2 249.28 25.5
3 5 -2 248.88 25.5
3 5 -2 250.37 23.3
3 5 -2 206.58 25.6
3 5 -2 208.28 23.9
-3 -5 2 256.37 25.9
-3 -5 2 232.38 25
-3 -5 2 231.88 24.1
-3 -5 2 245.88 27.8
-3 -5 2 239.88 24
-3 -5 2 228.18 24.6
2 5 -2 122.69 13.1
2 5 -2 112.39 14.6
2 5 -2 103.09 14.1
2 5 -2 102.69 15.8
2 5 -2 123.79 15.2
2 5 -2 142.09 13.5
-2 -5 2 98.49 12.9
-2 -5 2 118.59 14.2
-2 -5 2 111.79 12.6
-2 -5 2 131.29 14.7
-2 -5 2 103.89 15.4
-2 -5 2 117.99 14.8
1 5 -2 60.79 9
1 5 -2 57.39 9.9
1 5 -2 55.19 7.8
1 5 -2 42.3 8.2
1 5 -2 52.69 9.4
1 5 -2 51.79 9.8
-1 -5 2 64.99 10.8
-1 -5 2 49.2 10.3
-1 -5 2 45.2 8.1
-1 -5 2 43.6 8.7
-1 -5 2 50.39 7.3
0 5 -2 46.1 8.6
0 5 -2 55.59 10.5
0 5 -2 41.3 7.7
0 5 -2 49 9.7
0 5 -2 47 7.3
0 5 -2 57.59 9
0 -5 2 44.2 8.4
0 -5 2 58.49 8.4
0 -5 2 61.39 11.1
0 -5 2 51.59 8.5
0 -5 2 51.09 9.6
0 -5 2 64.89 10.4
-1 5 -2 367.56 36.7
-1 5 -2 367.06 34.4
-1 5 -2 325.17 35.8
-1 5 -2 333.47 35
-1 5 -2 363.46 36.9
1 -5 2 414.16 34.4
1 -5 2 332.77 34.4
1 -5 2 353.16 36.6
1 -5 2 355.56 35.2
1 -5 2 321.27 35.7
1 -5 2 309.37 35.9
-2 5 -2 134.59 17.9
-2 5 -2 142.39 16.9
-2 5 -2 151.98 18.7
-2 5 -2 146.39 16.8
-2 5 -2 143.59 15.3
-2 5 -2 121.59 18.5
2 -5 2 125.39 17.2
2 -5 2 156.98 17.3
2 -5 2 153.38 15.2
2 -5 2 127.19 16.3
2 -5 2 149.09 17.8
-3 5 -2 4.4 3
-3 5 -2 3.3 1.9
-3 5 -2 6.9 3.8
-3 5 -2 -1.4 2.2
-3 5 -2 6.9 4.5
-3 5 -2 -0.3 3.3
3 -5 2 -1.3 2.9
3 -5 2 1.4 1.5
3 -5 2 -0.2 3
3 -5 2 -4 2.7
3 -5 2 -1.6 3.4
3 -5 2 -2.2 3.6
-4 5 -2 -4.5 4
-4 5 -2 4.6 4
-4 5 -2 -0.3 3.8
-4 5 -2 -1 3.1
-4 5 -2 2.1 3.8
-4 5 -2 0 1.6
-4 5 -2 7.9 3.8
4 -5 2 5.6 4.3
4 -5 2 1.3 3.6
4 -5 2 4.6 3.2
4 -5 2 2.7 3.8
-5 5 -2 522.35 55.79
-5 5 -2 598.34 56.39
-5 5 -2 548.65 55.99
-5 5 -2 607.94 56.79
5 -5 2 550.74 54.49
5 -5 2 481.45 51.69
5 -5 2 622.84 56.79
5 -5 2 493.85 55.59
-6 5 -2 -8.2 6.2
-6 5 -2 -2.2 3.8
-6 5 -2 16.4 5.5
-6 5 -2 -2.3 6.3
-6 5 -2 10.9 6.5
6 -5 2 5.1 6.1
6 -5 2 1.6 3.8
6 -5 2 5.3 4.2
6 -5 2 -2 3.9
6 -5 2 4.2 6.8
-7 5 -2 4.9 6.2
-7 5 -2 8.9 8.8
-7 5 -2 3.9 6.5
-7 5 -2 9.8 7.4
7 -5 2 12.2 8
7 -5 2 2.8 5.3
7 -5 2 6.5 7.8
-8 5 -2 -0.9 8.9
-8 5 -2 0.7 8.1
-8 5 -2 -2.4 7.8
-8 5 -2 -4.5 7.2
8 -5 2 2 8
8 -5 2 -1.7 6.4
9 4 -2 -4.7 7.9
-9 -4 2 10.3 5.5
-9 -4 2 4.9 6.4
-9 -4 2 -18.6 7.1
-9 -4 2 -4.3 3.1
-9 -4 2 -3.3 3.4
8 4 -2 0.3 4.7
8 4 -2 3.1 5.2
8 4 -2 -1.8 6.6
-8 -4 2 -5.5 4.3
-8 -4 2 4 4.1
-8 -4 2 -5.5 4
-8 -4 2 5.8 5.4
-8 -4 2 4 3.6
7 4 -2 175.38 30.2
7 4 -2 237.58 26
7 4 -2 190.18 22.3
7 4 -2 237.18 23
-7 -4 2 208.28 22.6
-7 -4 2 184.78 21.6
-7 -4 2 218.38 26.1
-7 -4 2 234.28 24.5
-7 -4 2 180.68 21.9
6 4 -2 12.8 5.8
6 4 -2 -1.5 5.6
6 4 -2 0.6 3.7
-6 -4 2 5.2 3.5
-6 -4 2 5.2 3.5
-6 -4 2 0.6 5.5
-6 -4 2 4.8 2.7
-6 -4 2 2.5 3.2
-6 -4 2 3.4 3.5
5 4 -2 15.9 4.8
5 4 -2 13.5 4.7
5 4 -2 20.8 6.6
-5 -4 2 18.4 4.5
-5 -4 2 18.4 5.7
-5 -4 2 21 6.5
-5 -4 2 20.8 5
-5 -4 2 17.8 5.1
-5 -4 2 20.3 5.6
-5 -4 2 13.5 4.4
4 4 -2 -7.1 2.2
4 4 -2 -1.1 2.1
4 4 -2 1.4 3.1
4 4 -2 0.5 0.8
4 4 -2 3.2 3
-4 -4 2 0.9 2.6
-4 -4 2 -0.2 2.6
-4 -4 2 2.7 2.4
-4 -4 2 0.6 1.8
-4 -4 2 3.4 2.4
-4 -4 2 -1 2.6
3 4 -2 126.49 15
3 4 -2 109.59 13.8
3 4 -2 115.39 14.5
3 4 -2 114.89 14.1
3 4 -2 112.59 12.4
3 4 -2 121.59 13.2
-3 -4 2 132.69 14.3
-3 -4 2 123.09 13.6
-3 -4 2 115.79 14.2
-3 -4 2 120.49 14.4
-3 -4 2 131.39 13.9
2 4 -2 0.5 2.1
2 4 -2 -0.7 1.7
2 4 -2 -0.1 1.3
2 4 -2 1.2 2.3
2 4 -2 0.1 1.8
-2 -4 2 -1.2 1.5
-2 -4 2 0.8 2.1
-2 -4 2 -0.8 1.6
-2 -4 2 -1.1 1.3
-2 -4 2 0.8 1.6
1 4 -2 198.08 19.2
1 4 -2 175.08 19.8
1 4 -2 184.88 18.5
1 4 -2 213.28 20.3
1 4 -2 169.68 19.9
1 4 -2 180.98 20.1
-1 -4 2 188.98 19.7
-1 -4 2 170.38 20.1
-1 -4 2 174.98 19.8
-1 -4 2 192.48 20.2
0 4 -2 89.09 11.1
0 4 -2 112.99 12.6
0 4 -2 97.79 10.5
0 4 -2 96.59 12.3
0 4 -2 91.39 11
0 -4 2 83.89 11
0 -4 2 84.89 13.1
0 -4 2 87.29 13.1
0 -4 2 93.19 11
0 -4 2 98.79 12.1
-1 4 -2 31.7 5.2
-1 4 -2 20.5 5.8
-1 4 -2 30.5 7
-1 4 -2 18 5.2
-1 4 -2 24.2 4.9
-1 4 -2 24.9 5.6
1 -4 2 25.3 4.5
1 -4 2 28.8 5.7
1 -4 2 28.8 6.3
1 -4 2 26.3 6.2
1 -4 2 34.6 7.4
1 -4 2 18.8 4.6
-2 4 -2 189.28 19.9
-2 4 -2 190.98 21.1
-2 4 -2 175.18 20.3
-2 4 -2 201.88 20
-2 4 -2 194.28 18.4
-2 4 -2 182.48 21
2 -4 2 135.49 18.8
2 -4 2 148.09 19.8
2 -4 2 217.78 21.9
2 -4 2 186.58 20.4
2 -4 2 180.88 17.9
2 -4 2 175.28 19.3
-3 4 -2 72.39 12.9
-3 4 -2 86.79 9.1
-3 4 -2 94.69 14.5
-3 4 -2 79.99 12.2
-3 4 -2 105.99 14.7
-3 4 -2 71.99 12.1
3 -4 2 80.29 13
3 -4 2 63.59 11.3
3 -4 2 89.29 8.8
3 -4 2 73.79 13.3
3 -4 2 65.19 12.2
3 -4 2 84.59 10.5
-4 4 -2 0.1 3.4
-4 4 -2 -0.3 1.1
-4 4 -2 3.7 4.2
-4 4 -2 -0.3 2.7
-4 4 -2 1.1 2.6
-4 4 -2 1.3 3.8
4 -4 2 2.3 2.6
4 -4 2 -7.3 3.3
4 -4 2 -3.1 3.1
4 -4 2 -1.1 2.3
4 -4 2 -6.2 3.5
4 -4 2 -0.7 2.8
-5 4 -2 85.39 13.9
-5 4 -2 78.59 11.8
-5 4 -2 56.99 11.9
-5 4 -2 68.79 12.2
-5 4 -2 61.09 12.3
5 -4 2 40.6 9.6
5 -4 2 67.99 9.9
5 -4 2 81.19 14.5
5 -4 2 60.49 11.9
5 -4 2 52.49 12.9
5 -4 2 37.3 10.2
-6 4 -2 0.2 4.2
-6 4 -2 -3.8 6
-6 4 -2 0.4 5
-6 4 -2 3.6 5.4
6 -4 2 1.3 3.9
6 -4 2 -7.1 4.7
6 -4 2 0.4 2.5
6 -4 2 -3.8 5
6 -4 2 1.2 2.6
6 -4 2 -2 4.7
-7 4 -2 11.5 7.1
-7 4 -2 -4.8 6
-7 4 -2 -0.4 4.3
-7 4 -2 8.5 6.4
-7 4 -2 -4.8 4.7
7 -4 2 3.2 7.2
7 -4 2 -2.6 6.3
7 -4 2 -4.7 4.8
-8 4 -2 4.6 7
-8 4 -2 0.9 6.4
-8 4 -2 5.4 9.2
-8 4 -2 16.2 7.8
8 -4 2 6.6 8.7
8 -4 2 -10.3 5.9
8 -4 2 -4 6.9
-9 4 -2 18 9.3
-9 4 -2 14.5 10.7
-9 4 -2 12.5 8.6
9 -4 2 15.2 17
9 -4 2 -2.1 8.4
9 3 -2 18.8 8.6
9 3 -2 -3.3 5.9
-9 -3 2 1.5 6.3
-9 -3 2 -3.2 4
-9 -3 2 -6.5 7.4
-9 -3 2 11.4 5.3
-9 -3 2 1.8 3.6
8 3 -2 5.1 5.4
8 3 -2 -1.5 4.9
8 3 -2 -10.3 5.4
-8 -3 2 2.5 3.9
-8 -3 2 -3.1 3.8
-8 -3 2 9.2 7.1
-8 -3 2 4.8 3.6
-8 -3 2 -2.3 3.8
-8 -3 2 3.2 4.7
-8 -3 2 6.3 10.7
7 3 -2 -2.6 4.7
7 3 -2 -1.8 3.8
7 3 -2 0.2 4.2
7 3 -2 1.5 5.6
-7 -3 2 -0.4 3.1
-7 -3 2 2.8 3.7
-7 -3 2 -1.9 3.2
-7 -3 2 2.8 3.8
-7 -3 2 -1.2 3.1
-7 -3 2 5.4 6.5
6 3 -2 54.29 14.4
6 3 -2 93.39 12.1
6 3 -2 103.29 15.3
-6 -3 2 107.39 12.1
-6 -3 2 85.69 11.9
-6 -3 2 86.29 15.1
-6 -3 2 99.39 12.4
-6 -3 2 124.19 13.7
-6 -3 2 113.99 12.8
-6 -3 2 84.59 15.4
5 3 -2 0.3 2.6
5 3 -2 -1.6 2.3
5 3 -2 -0.8 2.8
5 3 -2 1.9 3.2
-5 -3 2 3.8 3.6
-5 -3 2 2.4 2.9
-5 -3 2 -3 1.9
-5 -3 2 -2.9 2.6
-5 -3 2 1 1.9
-5 -3 2 -0.9 4.6
-5 -3 2 -0.2 2.7
4 3 -2 4.6 3.2
4 3 -2 10.5 3.6
4 3 -2 8.4 2.9
4 3 -2 4.2 3.7
-4 -3 2 4.4 2.6
-4 -3 2 4.9 2.5
-4 -3 2 7.8 2.8
-4 -3 2 5.5 3.1
-4 -3 2 7.3 3.3
-4 -3 2 3.5 4
-4 -3 2 6 3.1
3 3 -2 15.4 4.1
3 3 -2 18.7 4.9
3 3 -2 19.4 3.5
3 3 -2 23.4 5.2
3 3 -2 26.1 6.4
3 3 -2 21.5 3.9
-3 -3 2 22.3 5.3
-3 -3 2 21.4 4.6
-3 -3 2 17.3 4.1
-3 -3 2 18.6 4.9
-3 -3 2 15.3 3.8
-3 -3 2 25.5 4.5
2 3 -2 132.09 15.1
2 3 -2 106.69 13.2
2 3 -2 122.59 12.5
2 3 -2 122.19 13.1
-2 -3 2 115.89 13.2
-2 -3 2 126.79 13.9
-2 -3 2 109.69 12.5
-2 -3 2 125.69 13.4
-2 -3 2 134.19 13.9
1 3 -2 32.5 4.9
1 3 -2 32.4 6.1
1 3 -2 32.7 5.2
1 3 -2 31.5 5.7
1 3 -2 24.6 5.6
1 3 -2 24 5
-1 -3 2 22.3 5.1
-1 -3 2 39.4 6.4
-1 -3 2 24.6 5.1
-1 -3 2 25.2 5.3
-1 -3 2 28.3 4.4
-1 -3 2 27.1 4.8
0 3 -2 360.26 32.4
0 3 -2 327.17 32.3
0 3 -2 308.87 32.1
0 3 -2 336.47 31.4
0 3 -2 311.97 31.2
0 3 -2 313.47 30.6
0 -3 2 272.97 31.6
0 -3 2 379.66 31.7
0 -3 2 348.37 32.6
0 -3 2 334.97 30.8
0 -3 2 326.07 32
0 -3 2 316.07 31.1
-1 3 -2 83.99 9
-1 3 -2 92.19 12.3
-1 3 -2 72.19 11.3
-1 3 -2 80.39 10.2
-1 3 -2 85.39 9.4
-1 3 -2 73.89 9.4
1 -3 2 76.49 8.7
1 -3 2 72.89 9.3
1 -3 2 82.59 11.8
1 -3 2 72.59 9.4
1 -3 2 83.69 10.2
1 -3 2 70.69 10.8
-2 3 -2 3.6 3.1
-2 3 -2 3.1 2.3
-2 3 -2 6.3 2.4
-2 3 -2 3.8 1.6
-2 3 -2 5.4 3
2 -3 2 8.5 2.6
2 -3 2 1.5 2.2
2 -3 2 1.1 2.6
2 -3 2 5.4 3
2 -3 2 4.4 2.8
2 -3 2 3.7 1.4
-3 3 -2 142.09 18.7
-3 3 -2 193.68 16.3
-3 3 -2 156.48 18.8
-3 3 -2 160.68 18.3
-3 3 -2 176.38 19.9
-3 3 -2 181.88 19.6
-3 3 -2 150.88 18.8
3 -3 2 173.48 17.6
3 -3 2 169.58 19.4
3 -3 2 172.28 19.5
3 -3 2 142.19 18.5
3 -3 2 177.88 18.4
-4 3 -2 16.8 4.3
-4 3 -2 23.8 6.5
-4 3 -2 19.2 5.5
-4 3 -2 10.1 5.2
-4 3 -2 17.1 5.1
-4 3 -2 27.9 6.7
4 -3 2 25.2 6.8
4 -3 2 11.4 5.5
4 -3 2 12.7 5.4
4 -3 2 13.7 4.7
4 -3 2 16.9 5.7
4 -3 2 18.9 4.1
-5 3 -2 8.4 5.4
-5 3 -2 2.5 4
-5 3 -2 6.7 4.4
-5 3 -2 11.2 4.4
-5 3 -2 7 4.4
5 -3 2 4.6 2.1
5 -3 2 6.3 4.3
5 -3 2 3.4 2.4
5 -3 2 -5.3 3.3
5 -3 2 2.8 4.9
5 -3 2 3.7 3.7
5 -3 2 5 3.8
-6 3 -2 1.8 3.5
-6 3 -2 5.2 4.2
-6 3 -2 0.9 4.6
-6 3 -2 -2.6 3.9
-6 3 -2 -4.3 4.4
6 -3 2 -0.9 3.9
6 -3 2 -7.3 4.5
6 -3 2 2.5 4.6
6 -3 2 -2.1 4.2
-7 3 -2 -5.8 4.6
-7 3 -2 -14.7 5.3
-7 3 -2 11.1 4.9
-7 3 -2 -7.5 5
-7 3 -2 0.3 6.5
7 -3 2 2 5.8
7 -3 2 -5.1 5.9
7 -3 2 -1.9 5.2
-8 3 -2 4.8 6.8
-8 3 -2 2.1 5.1
-8 3 -2 -4.6 5.6
-8 3 -2 0.4 6
-8 3 -2 -3.4 8.6
8 -3 2 7.4 8.8
8 -3 2 -3 7.8
8 -3 2 3.6 6.1
-9 3 -2 10.9 7.5
-9 3 -2 0.7 9
-9 3 -2 12.2 7.3
-9 3 -2 12.7 8
9 -3 2 -0.1 9.5
9 -3 2 6.3 7.6
9 2 -2 8.3 6.3
9 2 -2 18.9 8.1
9 2 -2 10.4 6.8
9 2 -2 8.7 10
-9 -2 2 -2.6 4.7
-9 -2 2 9.7 8.8
-9 -2 2 6.3 5
-9 -2 2 5.3 4.8
-9 -2 2 2.1 4.8
8 2 -2 -1.6 5.1
8 2 -2 -2.6 5.1
8 2 -2 9.6 6
8 2 -2 -0.9 6.4
-8 -2 2 8 8.1
-8 -2 2 2.1 3.3
-8 -2 2 1 3.6
-8 -2 2 0.2 5.3
-8 -2 2 4 4.1
7 2 -2 3.9 4.5
7 2 -2 1.4 5.9
7 2 -2 7 5.2
-7 -2 2 2.9 3.4
-7 -2 2 3.8 4
-7 -2 2 4.6 3.5
-7 -2 2 8.3 6
-7 -2 2 1.5 3.6
-7 -2 2 0 3.2
6 2 -2 22.9 6.2
6 2 -2 23.9 7.8
6 2 -2 20.7 6.7
6 2 -2 13.5 4.7
-6 -2 2 21.5 5.2
-6 -2 2 13.6 6
-6 -2 2 20.5 7.1
-6 -2 2 26.5 5.5
-6 -2 2 29.8 5.9
-6 -2 2 17.1 4.7
-6 -2 2 20.5 4.9
5 2 -2 -2.4 2.2
5 2 -2 4.4 3.9
5 2 -2 -1.3 2.6
5 2 -2 8.8 3
5 2 -2 -5 3
-5 -2 2 1.5 2.2
-5 -2 2 0.3 2.6
-5 -2 2 5.2 4.6
-5 -2 2 3.4 2.4
-5 -2 2 2.1 2.9
-5 -2 2 2.8 2.3
-5 -2 2 2.8 2.2
-5 -2 2 8.3 4.8
4 2 -2 6.3 2.8
4 2 -2 11.8 3.5
4 2 -2 5.9 2.8
4 2 -2 10.3 3.8
4 2 -2 14.6 5.8
-4 -2 2 17.2 4.7
-4 -2 2 12.1 3.9
-4 -2 2 17.2 5.4
-4 -2 2 12.8 3.2
-4 -2 2 9.6 3.1
-4 -2 2 9.4 3.1
-4 -2 2 10.9 3.3
-4 -2 2 9.1 3.1
3 2 -2 6.1 2.7
3 2 -2 6.3 2.4
3 2 -2 14.3 2.5
3 2 -2 9.1 3.7
3 2 -2 8.4 2.6
3 2 -2 7.2 2.7
-3 -2 2 6.9 3.6
-3 -2 2 5.8 2.1
-3 -2 2 2.8 1.9
-3 -2 2 4.2 2.1
-3 -2 2 6.6 2.4
-3 -2 2 8.1 3.2
-3 -2 2 12.2 3.1
2 2 -2 35.3 5.7
2 2 -2 30.2 5.9
2 2 -2 34.2 6.3
2 2 -2 39.5 6.3
2 2 -2 40.5 4.9
2 2 -2 37.5 5.5
-2 -2 2 42.2 5.2
-2 -2 2 39.6 5.8
-2 -2 2 43.1 6.4
-2 -2 2 30.2 5.6
-2 -2 2 37.8 5.5
-2 -2 2 42.8 7.4
1 2 -2 43.5 6.7
1 2 -2 56.49 7.3
1 2 -2 41.5 5.6
1 2 -2 53.89 7.2
1 2 -2 39.7 5.4
1 2 -2 48.8 6.9
-1 -2 2 40.2 6.2
-1 -2 2 41.1 6.6
-1 -2 2 51.29 5.7
-1 -2 2 45.5 6.6
-1 -2 2 46 5.7
0 2 -2 74.99 9
0 2 -2 68.59 8.3
0 2 -2 80.69 8.4
0 2 -2 72.49 8.8
0 2 -2 76.69 8
0 2 -2 74.29 9
0 -2 2 67.29 8.6
0 -2 2 74.79 8
0 -2 2 70.39 8.8
0 -2 2 71.19 8.2
0 -2 2 80.99 9.2
0 -2 2 78.09 8.4
-1 2 -2 67.39 8.6
-1 2 -2 60.29 7.6
-1 2 -2 61.39 7.2
-1 2 -2 68.29 8.4
-1 2 -2 61.99 8
-1 2 -2 73.79 8.7
1 -2 2 72.09 8.1
1 -2 2 71.29 8
1 -2 2 75.69 8.5
1 -2 2 70.79 8.7
1 -2 2 66.49 8.8
1 -2 2 66.99 7.3
-2 2 -2 41.4 6.5
-2 2 -2 42.4 4.8
-2 2 -2 48.8 7.7
-2 2 -2 36.4 6.9
-2 2 -2 39.9 6.9
-2 2 -2 44.5 7
2 -2 2 37.2 6.2
2 -2 2 40.4 7.1
2 -2 2 37.6 7
2 -2 2 48.1 6.4
-3 2 -2 98.09 12.4
-3 2 -2 122.59 13.3
-3 2 -2 98.79 9.8
-3 2 -2 92.79 12
-3 2 -2 108.29 13.2
-3 2 -2 95.39 11.9
-3 2 -2 99.99 11.7
3 -2 2 98.39 12.6
3 -2 2 100.39 12.5
3 -2 2 99.99 12.1
3 -2 2 94.89 12.6
3 -2 2 111.79 10.9
-4 2 -2 -3.1 2.1
-4 2 -2 4.1 3.1
-4 2 -2 1.2 2.4
-4 2 -2 1.5 2.4
-4 2 -2 8 3.2
-4 2 -2 2.1 0.9
-4 2 -2 6.9 4.6
4 -2 2 -0.2 2.4
4 -2 2 4.8 3.3
4 -2 2 1.4 1.7
4 -2 2 1.6 1.2
4 -2 2 1.8 2.3
4 -2 2 -1.5 2.4
4 -2 2 3.2 3.6
-5 2 -2 7.9 4.8
-5 2 -2 11.2 4.3
-5 2 -2 9.2 3.8
-5 2 -2 13.9 4.9
-5 2 -2 3.3 4.8
-5 2 -2 14.6 4.6
5 -2 2 8 4.1
5 -2 2 8.6 4
5 -2 2 11.5 5.5
-6 2 -2 128.59 15.3
-6 2 -2 132.89 15.1
-6 2 -2 105.49 13.5
-6 2 -2 96.29 17
-6 2 -2 132.89 15
6 -2 2 80.49 14.2
6 -2 2 89.49 15.8
6 -2 2 94.79 14.5
6 -2 2 79.29 15.8
-7 2 -2 4.1 4.9
-7 2 -2 5.4 3.9
-7 2 -2 -4 4.8
-7 2 -2 1.9 4.1
-7 2 -2 -0.9 3.6
7 -2 2 6 6
7 -2 2 2.2 4.7
7 -2 2 -1.8 4.6
7 -2 2 -1.8 4.6
-8 2 -2 0.5 7.9
-8 2 -2 -1.4 6.5
-8 2 -2 2.7 5
-8 2 -2 -1.8 4.7
-8 2 -2 9 5.5
8 -2 2 5.5 7.2
8 -2 2 -7 5.7
-9 2 -2 -9.2 8.4
-9 2 -2 9.8 6.7
-9 2 -2 13.6 7.3
-9 2 -2 23.6 10.4
9 -2 2 11.3 9.1
9 -2 2 5.8 8.1
9 -2 2 -0.7 7.9
9 1 -2 13.3 7.5
9 1 -2 20.1 10.9
9 1 -2 15.9 7.9
-9 -1 2 2.2 5.3
-9 -1 2 0 9.3
-9 -1 2 8.3 6.8
-9 -1 2 8.5 5.5
-9 -1 2 14.5 6.5
-9 -1 2 9.2 4.2
8 1 -2 22.3 7.7
8 1 -2 22.6 7.8
8 1 -2 25.5 9.3
8 1 -2 15.4 6.7
-8 -1 2 16.6 5.9
-8 -1 2 25.9 5.1
-8 -1 2 29.3 7
-8 -1 2 41.5 10.2
-8 -1 2 25.8 7.5
-8 -1 2 24.2 7.4
7 1 -2 57.49 12.5
7 1 -2 60.69 11.6
-7 -1 2 65.19 10.1
-7 -1 2 50.29 9.7
-7 -1 2 67.99 12.3
-7 -1 2 48.2 8.7
-7 -1 2 59.99 12.9
-7 -1 2 53.29 9.6
-7 -1 2 57.29 8.6
6 1 -2 16.8 7.4
6 1 -2 28.6 6.3
6 1 -2 30.7 7.4
6 1 -2 21.6 5.9
6 1 -2 28.1 6.2
-6 -1 2 29.3 5.9
-6 -1 2 25 6.2
-6 -1 2 26.1 6.1
-6 -1 2 25.3 6.3
-6 -1 2 33.6 7.1
-6 -1 2 22 8
5 1 -2 18.3 5.8
5 1 -2 17.9 4.3
5 1 -2 20.6 5.6
5 1 -2 23.8 6.9
5 1 -2 27.1 5.7
-5 -1 2 23.5 4.8
-5 -1 2 23 5.3
-5 -1 2 18.5 6
-5 -1 2 18.8 4.7
-5 -1 2 16.1 5.7
-5 -1 2 13.8 3.9
-5 -1 2 21.3 5.1
-5 -1 2 16.8 4.9
4 1 -2 6.6 3.2
4 1 -2 3.6 2.2
4 1 -2 9.6 3.2
4 1 -2 7.4 2.8
4 1 -2 7.1 4.2
-4 -1 2 2.1 1.5
-4 -1 2 4.5 2.7
-4 -1 2 7.8 3.1
-4 -1 2 7.9 3.3
-4 -1 2 4.2 1.7
-4 -1 2 5.7 2.9
-4 -1 2 8.5 2.5
-4 -1 2 4.1 3.2
3 1 -2 201.38 23.1
3 1 -2 201.18 21
3 1 -2 218.08 21.4
3 1 -2 215.58 21.4
3 1 -2 238.38 21.4
3 1 -2 218.98 20.2
-3 -1 2 236.18 22.4
-3 -1 2 214.98 21.1
-3 -1 2 194.98 22.4
-3 -1 2 190.38 20.8
-3 -1 2 211.08 21.3
-3 -1 2 204.78 21
-3 -1 2 221.08 20.9
-3 -1 2 208.58 21.2
2 1 -2 179.18 17.3
2 1 -2 162.38 16.5
2 1 -2 173.48 17.4
2 1 -2 153.18 16.5
2 1 -2 162.88 18.1
2 1 -2 198.98 17.4
2 1 -2 171.48 16.8
-2 -1 2 181.38 17.4
-2 -1 2 181.48 16.8
-2 -1 2 154.08 16.9
-2 -1 2 177.68 16.9
-2 -1 2 170.88 17.1
-2 -1 2 169.98 17.1
1 1 -2 638.84 57.89
1 1 -2 659.33 57.89
1 1 -2 625.24 57.79
1 1 -2 629.74 57.49
1 1 -2 594.44 57.99
-1 -1 2 647.84 58.09
-1 -1 2 657.13 57.89
-1 -1 2 659.43 57.59
-1 -1 2 606.54 57.79
-1 -1 2 658.03 57.89
0 1 -2 187.18 19.2
0 1 -2 189.08 19.7
0 1 -2 200.78 19
0 1 -2 219.38 19.4
0 1 -2 208.98 19.7
0 1 -2 202.78 19.6
0 -1 2 207.48 19.3
0 -1 2 200.88 19.2
0 -1 2 210.28 19
0 -1 2 209.28 19.9
0 -1 2 224.68 19.8
0 -1 2 199.28 19.6
-1 1 -2 368.66 34.5
-1 1 -2 408.36 34.3
-1 1 -2 356.46 34.5
-1 1 -2 373.86 34
1 -1 2 359.06 34.4
1 -1 2 368.36 34.2
1 -1 2 343.27 34.1
1 -1 2 387.86 34
1 -1 2 367.06 34.6
-2 1 -2 120.19 11.8
-2 1 -2 112.89 12.6
-2 1 -2 110.59 10.8
-2 1 -2 109.59 11.5
-2 1 -2 118.79 12.5
-2 1 -2 111.59 12.1
2 -1 2 112.79 12
2 -1 2 116.89 12.1
2 -1 2 104.49 10.9
2 -1 2 113.99 12.7
2 -1 2 111.99 12.9
2 -1 2 100.29 12.1
-3 1 -2 87.79 8.6
-3 1 -2 102.99 10.7
-3 1 -2 71.99 9.6
-3 1 -2 81.89 10
-3 1 -2 105.09 9.8
-3 1 -2 70.99 11.7
-3 1 -2 80.29 12.8
3 -1 2 84.69 8.2
3 -1 2 83.79 10.6
3 -1 2 78.59 12.4
3 -1 2 86.29 10.1
3 -1 2 71.79 11.5
3 -1 2 82.79 10.9
3 -1 2 88.49 8.8
-4 1 -2 0.6 1.6
-4 1 -2 -0.4 3.1
-4 1 -2 -1.7 2.1
-4 1 -2 1.8 1.7
-4 1 -2 -0.3 2.2
-4 1 -2 1.5 1.7
-4 1 -2 0.2 2
4 -1 2 -2.5 2.3
4 -1 2 0.6 2.1
4 -1 2 0.8 2.3
4 -1 2 2.3 2.3
4 -1 2 1.3 2.5
-5 1 -2 0.2 2.3
-5 1 -2 2.3 4.4
-5 1 -2 -1.8 1.6
-5 1 -2 4.7 3.9
-5 1 -2 -0.9 2.5
-5 1 -2 2.8 4
-5 1 -2 1.5 1.4
5 -1 2 -3 2.1
5 -1 2 1.3 2.6
5 -1 2 3.7 3.2
5 -1 2 -0.4 3.3
5 -1 2 4 3.1
-6 1 -2 -1.7 2.6
-6 1 -2 -3.9 2.6
-6 1 -2 -1.5 3.6
-6 1 -2 0.6 3.7
-6 1 -2 0.6 1.3
-6 1 -2 0.7 3.1
6 -1 2 0.7 3.9
6 -1 2 1.6 3.8
6 -1 2 2.4 3.1
6 -1 2 -0.3 3.5
-7 1 -2 46.1 8.1
-7 1 -2 49.3 9.3
-7 1 -2 41.2 8.5
-7 1 -2 27.2 9.2
-7 1 -2 52.29 9.2
7 -1 2 36.8 10.6
7 -1 2 66.99 9.4
7 -1 2 44.1 10.7
-8 1 -2 1.7 4.1
-8 1 -2 1.1 6.3
-8 1 -2 -0.4 6.8
-8 1 -2 1.1 4.6
8 -1 2 3.8 6.6
8 -1 2 10.4 5.4
8 -1 2 -0.4 4.7
8 -1 2 12.7 7.6
-9 1 -2 -0.3 4.2
-9 1 -2 7.8 8.1
-9 1 -2 3.7 4.6
-9 1 -2 -2.4 5.5
9 -1 2 4.8 5.7
9 -1 2 3.6 5.9
9 -1 2 -16.8 7.9
9 -1 2 -2.5 8
9 0 -2 13.4 10.1
9 0 -2 5.7 6.6
9 0 -2 -0.9 7.8
-9 0 2 7.5 6.4
-9 0 2 -1 7.3
-9 0 2 -3.5 5.6
-9 0 2 3.8 8.6
-9 0 2 3.4 5.6
8 0 -2 2.4 6.4
8 0 -2 -6.9 5.6
-8 0 2 -2.4 6.1
-8 0 2 -3.8 4.9
-8 0 2 4.4 2.5
-8 0 2 8.5 6.7
-8 0 2 -0.4 4.8
-8 0 2 1.8 7.1
7 0 -2 18.6 5.6
7 0 -2 9.5 5.8
7 0 -2 17.2 6.8
-7 0 2 10.8 3.2
-7 0 2 5.4 4.4
-7 0 2 2.8 4.3
-7 0 2 18.3 7.5
-7 0 2 10.8 6.4
-7 0 2 7.9 5.1
-7 0 2 9.8 4.6
6 0 -2 30.3 10.2
6 0 -2 35.9 7.2
6 0 -2 28.8 7
6 0 -2 34.6 7.8
-6 0 2 34.8 8.9
-6 0 2 34.3 6.7
-6 0 2 25.3 6.3
-6 0 2 34.7 7.6
-6 0 2 60.29 10.4
-6 0 2 25.9 5.2
-6 0 2 45.5 8
5 0 -2 7.5 3.4
5 0 -2 6 4.2
5 0 -2 3 3.5
5 0 -2 8.4 3.3
5 0 -2 6.9 3.7
-5 0 2 0.8 4.7
-5 0 2 5.5 4.4
-5 0 2 11.1 3.1
-5 0 2 1.7 2.7
-5 0 2 6.3 4.1
-5 0 2 0.6 2.9
-5 0 2 3.6 1.9
-5 0 2 7.2 3.4
4 0 -2 39 7.1
4 0 -2 34.6 6.5
4 0 -2 32.6 8.2
4 0 -2 36.2 5.8
4 0 -2 39 7.3
-4 0 2 44 7.5
-4 0 2 36.6 6.7
-4 0 2 38.6 7.1
-4 0 2 26.1 7.5
-4 0 2 44.6 6.6
-4 0 2 43.5 7.5
-4 0 2 30.7 5.2
3 0 -2 274.87 25.1
3 0 -2 240.48 24
3 0 -2 222.38 24.5
3 0 -2 249.58 25.2
3 0 -2 283.27 24.4
3 0 -2 259.27 24
3 0 -2 243.58 26.6
-3 0 2 235.68 24.9
-3 0 2 247.08 25
-3 0 2 273.47 24
-3 0 2 242.88 26.2
-3 0 2 250.97 24.6
-3 0 2 243.18 24.4
2 0 -2 17.9 3.1
2 0 -2 11.6 2.7
2 0 -2 18.6 3.6
2 0 -2 17.1 3.3
2 0 -2 17.5 3.8
2 0 -2 15.9 3.1
2 0 -2 21.1 4.5
-2 0 2 19.5 3.1
-2 0 2 20.1 3.5
-2 0 2 15.2 3.4
-2 0 2 12.6 3.1
-2 0 2 14.6 3.3
-2 0 2 18.4 4.5
-2 0 2 14.8 2.8
1 0 -2 1.1 1.3
1 0 -2 2.1 1.1
1 0 -2 1.9 1.2
1 0 -2 1.3 0.6
1 0 -2 1.8 1.4
1 0 -2 3.9 1.5
1 0 -2 2.7 1.2
-1 0 2 1.7 1
-1 0 2 2 1.1
-1 0 2 2 1.2
-1 0 2 1.6 1.1
-1 0 2 2.8 1.2
0 0 -2 255.17 24.6
0 0 -2 278.87 25
0 0 -2 248.78 25.1
0 0 -2 295.07 25
0 0 -2 291.77 25.2
0 0 -2 281.37 25.8
0 0 2 270.37 24.7
0 0 2 272.47 25.1
0 0 2 235.18 24.9
0 0 2 283.57 25
0 0 2 285.37 25.6
0 0 2 277.27 25
-1 0 -2 453.25 35.9
-1 0 -2 371.16 35
-1 0 -2 405.56 35.7
-1 0 -2 415.06 36.2
-1 0 -2 377.36 35.1
1 0 2 396.16 36.2
1 0 2 380.66 35.3
1 0 2 383.16 34.9
1 0 2 396.16 35.4
1 0 2 364.16 34.9
1 0 2 366.76 35.2
-2 0 -2 75.79 7.4
-2 0 -2 75.49 7.9
-2 0 -2 70.59 9.2
-2 0 -2 76.29 7.9
-2 0 -2 73.59 7.4
-2 0 -2 79.99 9.5
2 0 2 87.99 9.1
2 0 2 80.69 9.6
2 0 2 82.09 9.7
2 0 2 79.69 9.6
2 0 2 71.69 7.9
-3 0 -2 46.2 8.4
-3 0 -2 60.49 6.9
-3 0 -2 53.49 9.2
-3 0 -2 61.89 9.1
-3 0 -2 56.79 9.5
-3 0 -2 72.19 7.2
-3 0 -2 63.09 6.3
3 0 2 57.99 9.7
3 0 2 60.19 6.9
3 0 2 65.39 10
3 0 2 54.29 9.1
-4 0 -2 90.49 9.6
-4 0 -2 90.49 8.9
-4 0 -2 88.09 9.5
-4 0 -2 72.69 12.9
-4 0 -2 71.39 12.1
-4 0 -2 85.69 12.7
-4 0 -2 83.29 9.2
-4 0 -2 86.79 9.6
-4 0 -2 73.19 12.2
4 0 2 77.49 12.5
4 0 2 70.29 12.1
4 0 2 77.69 12.7
4 0 2 88.09 10.2
-5 0 -2 -0.6 1.7
-5 0 -2 1.6 2.7
-5 0 -2 1.8 3.1
-5 0 -2 0.1 1.8
-5 0 -2 -0.5 1.6
-5 0 -2 1.4 1.7
-5 0 -2 9.4 4.5
-5 0 -2 1.9 2
5 0 2 2.9 2.5
5 0 2 0.3 2.9
5 0 2 3.2 1.8
5 0 2 0.2 2.1
5 0 2 -1.1 2.5
-6 0 -2 3.1 2.3
-6 0 -2 1.6 4.1
-6 0 -2 4.2 2.9
-6 0 -2 4 2.6
-6 0 -2 -2.2 2.2
-6 0 -2 -6.6 5
-6 0 -2 3.4 2.2
6 0 2 -2.1 3.8
6 0 2 2.9 5.1
6 0 2 7 2.7
6 0 2 1.2 2.5
6 0 2 3.5 4.5
-7 0 -2 59.99 8
-7 0 -2 44.6 7.5
-7 0 -2 35.5 6.5
-7 0 -2 51.09 6.7
-7 0 -2 54.09 8.7
-7 0 -2 49.2 11.2
7 0 2 38.9 6.5
7 0 2 46.2 11.2
7 0 2 27.8 8.5
7 0 2 30.4 10.3
7 0 2 42.7 7.1
-8 0 -2 18.1 4.3
-8 0 -2 23.9 4.1
-8 0 -2 37.7 7.6
-8 0 -2 18.4 7.6
-8 0 -2 23.4 6.1
8 0 2 26.1 9.9
8 0 2 19.5 8.1
8 0 2 28.9 5.2
8 0 2 34.3 10.7
-9 0 -2 9.6 5.3
-9 0 -2 7.1 8.3
-9 0 -2 -7.4 6.8
9 0 2 11.1 8.8
-10 0 -2 8.6 9.1
-10 0 -2 -19.1 9.2
-10 0 -2 12.9 6.9
10 0 2 14.5 10.1
10 0 2 -11.8 8.8
9 -1 -2 -1.8 7
9 -1 -2 12.5 11.6
-9 1 2 6.1 6.1
-9 1 2 1.3 9.9
-9 1 2 -9.6 5.9
-9 1 2 -7.1 6.7
8 -1 -2 -2.4 6.8
8 -1 -2 5.9 6.6
8 -1 -2 -4.4 6.7
-8 1 2 -10.6 7
-8 1 2 2.7 4.9
-8 1 2 2.1 5.4
-8 1 2 -4.7 5.2
7 -1 -2 -0.1 4.5
7 -1 -2 5.2 5.5
7 -1 -2 -7.4 4.8
-7 1 2 4.7 4.3
-7 1 2 0.7 4.9
-7 1 2 5.1 4.7
-7 1 2 -2 6.1
-7 1 2 -2.3 3.3
6 -1 -2 30.6 6.4
6 -1 -2 24.3 7.9
6 -1 -2 20.6 7.5
6 -1 -2 23.9 6.9
6 -1 -2 28 7.2
-6 1 2 16 5.9
-6 1 2 27.7 7.5
-6 1 2 21 3.6
-6 1 2 33.3 7
-6 1 2 21.7 5
-6 1 2 27.4 6.9
5 -1 -2 6.6 2
5 -1 -2 9.1 5.1
5 -1 -2 8 3.7
5 -1 -2 7.9 3.6
5 -1 -2 13.1 4.5
5 -1 -2 13.7 4.8
-5 1 2 16.5 6.2
-5 1 2 16.6 4.7
-5 1 2 13 4.4
-5 1 2 16.5 4.5
-5 1 2 8.3 4.2
-5 1 2 7.3 2
-5 1 2 10.3 3.7
-5 1 2 6.7 5
4 -1 -2 6.1 2.5
4 -1 -2 4.2 3.8
4 -1 -2 7.9 2.8
4 -1 -2 4.8 1.9
4 -1 -2 8.6 3.5
4 -1 -2 7.5 3.5
4 -1 -2 4.5 2.6
4 -1 -2 5.5 2.8
-4 1 2 7.3 4.1
-4 1 2 5.5 2.8
-4 1 2 3.9 3
-4 1 2 7.8 2.9
-4 1 2 11.6 3.3
-4 1 2 11.9 4.5
-4 1 2 10.3 4.1
-4 1 2 5.6 1.9
3 -1 -2 112.19 12.1
3 -1 -2 116.69 11.3
3 -1 -2 105.59 12.7
3 -1 -2 111.59 13.3
3 -1 -2 115.89 12.6
3 -1 -2 117.29 12.1
3 -1 -2 120.19 13.2
-3 1 2 105.59 13
-3 1 2 133.29 13.1
-3 1 2 111.89 14.2
-3 1 2 121.69 13.6
-3 1 2 108.99 12.9
-3 1 2 96.09 12.4
-3 1 2 112.79 11.1
-3 1 2 101.99 13.3
2 -1 -2 104.89 12.2
2 -1 -2 106.99 11.9
2 -1 -2 108.09 11
2 -1 -2 96.19 10
2 -1 -2 94.79 11.4
2 -1 -2 111.09 10.4
2 -1 -2 97.49 11.2
-2 1 2 93.39 11
-2 1 2 103.49 11.5
-2 1 2 105.79 10.4
-2 1 2 100.09 10.3
-2 1 2 110.99 12
-2 1 2 106.89 12
-2 1 2 100.29 11.6
1 -1 -2 9.3 2.6
1 -1 -2 15.5 2.2
1 -1 -2 10 2.5
1 -1 -2 12.4 3.1
1 -1 -2 12.7 3
1 -1 -2 13.2 2.7
-1 1 2 14.1 2.9
-1 1 2 12.2 2.8
-1 1 2 12 2.8
-1 1 2 9.5 2
0 -1 -2 158.08 15.8
0 -1 -2 162.08 15.6
0 1 2 176.08 16.1
0 1 2 163.18 15.9
0 1 2 160.18 15.6
0 1 2 164.68 15.4
-1 -1 -2 203.98 18.5
-1 -1 -2 184.38 17.8
-1 -1 -2 197.08 18.8
1 1 2 187.58 17.5
1 1 2 165.98 16.9
1 1 2 221.28 19
1 1 2 188.88 18.4
1 1 2 218.58 18
1 1 2 172.88 17.2
-2 -1 -2 136.89 15
-2 -1 -2 135.49 14.3
-2 -1 -2 132.99 15.3
-2 -1 -2 160.78 16
2 1 2 146.09 15.4
2 1 2 157.58 16.1
2 1 2 144.99 15.2
-3 -1 -2 0 2.1
-3 -1 -2 0.5 1.4
-3 -1 -2 1.7 1.6
-3 -1 -2 0.4 1.7
-3 -1 -2 -1.6 1.9
3 1 2 -0.4 2
3 1 2 -0.9 1.6
3 1 2 2.9 2.6
-4 -1 -2 314.57 30.5
-4 -1 -2 292.47 31.9
-4 -1 -2 303.97 32.5
-4 -1 -2 292.77 32.3
-4 -1 -2 306.17 31.6
-4 -1 -2 332.87 28.4
4 1 2 304.27 32.7
4 1 2 310.47 28.3
4 1 2 287.67 32.4
4 1 2 318.67 28.2
4 1 2 321.17 32.6
-5 -1 -2 -0.6 2
-5 -1 -2 -0.2 1.2
-5 -1 -2 0.2 2.7
-5 -1 -2 -3.3 2.9
-5 -1 -2 -3.9 3.5
-5 -1 -2 0.5 1.5
-5 -1 -2 -0.5 1
5 1 2 -0.2 2.9
5 1 2 0.8 1.5
5 1 2 -2.2 2.7
5 1 2 2.1 3.3
-6 -1 -2 9.3 3.6
-6 -1 -2 3 4.3
-6 -1 -2 5.2 5.7
-6 -1 -2 7.8 2.2
-6 -1 -2 8.2 2.9
-6 -1 -2 9.6 2.3
-6 -1 -2 15.8 6
-6 -1 -2 14.4 3.3
6 1 2 6.8 4.1
6 1 2 14.4 2.6
6 1 2 10 2.3
6 1 2 11.2 5.2
6 1 2 -1.6 3.4
-7 -1 -2 13.3 6.7
-7 -1 -2 12.4 3.2
-7 -1 -2 16.7 2.5
-7 -1 -2 15.1 2.3
-7 -1 -2 16.6 4.2
7 1 2 13.6 2.8
7 1 2 15.3 2.6
7 1 2 6.1 4.5
7 1 2 15 5.4
7 1 2 1.5 5
-8 -1 -2 10.4 4.5
-8 -1 -2 4.1 4.8
-8 -1 -2 12.1 4.1
-8 -1 -2 9.1 7.2
8 1 2 29.3 10.2
8 1 2 18.6 8.4
-9 -1 -2 -5.6 4.2
-9 -1 -2 5.6 6.5
-9 -1 -2 4.4 3.6
9 1 2 4.9 9.2
9 1 2 4.8 7.3
9 1 2 15.3 9.2
-10 -1 -2 -0.6 3.1
-10 -1 -2 -7.1 8
-10 -1 -2 -3.5 5.8
-10 -1 -2 -6 7.9
10 1 2 -10.9 7.9
10 1 2 -4.9 7.3
9 -2 -2 15.5 11.6
9 -2 -2 4.4 7.5
-9 2 2 0.9 8.2
-9 2 2 -6.3 7.6
-9 2 2 -3.6 10.4
-9 2 2 -14 6.5
8 -2 -2 32.5 10.7
8 -2 -2 4.8 6.2
8 -2 -2 -2.7 5.9
-8 2 2 2.7 6
-8 2 2 11.4 5.5
-8 2 2 -3.4 7.7
-8 2 2 -1.7 7.9
-8 2 2 6.1 6.6
7 -2 -2 4.5 6.6
7 -2 -2 4 3.6
7 -2 -2 5.1 5.2
-7 2 2 0.7 6.2
-7 2 2 0.6 4.2
-7 2 2 3.5 5.5
-7 2 2 -5.2 5.1
6 -2 -2 34.9 7.9
6 -2 -2 35.2 9.2
6 -2 -2 34 8.3
6 -2 -2 39.7 9.3
6 -2 -2 26.5 9.2
-6 2 2 45.8 8.1
-6 2 2 65.69 12.8
-6 2 2 29.7 8.3
-6 2 2 37.3 8.8
-6 2 2 63.49 11.6
5 -2 -2 1.3 2.4
5 -2 -2 -0.2 2.1
5 -2 -2 -2 3.7
5 -2 -2 -5.5 2.6
5 -2 -2 3.3 3.3
5 -2 -2 -1.5 2.5
5 -2 -2 -2.4 3.4
-5 2 2 -3.9 2.1
-5 2 2 1.5 5
-5 2 2 -6.1 3.2
-5 2 2 5.2 3.7
-5 2 2 -3.3 3
4 -2 -2 21.8 5.4
4 -2 -2 28.2 7
4 -2 -2 28.9 6.5
4 -2 -2 30.8 3.2
4 -2 -2 33.7 7.4
4 -2 -2 26.2 5
4 -2 -2 26.5 5.2
4 -2 -2 38.5 6.7
-4 2 2 19.5 5.7
-4 2 2 18.3 6.2
-4 2 2 26.7 5.9
-4 2 2 29.6 7.1
-4 2 2 26.5 6.3
-4 2 2 30.5 6.7
3 -2 -2 12.8 2.1
3 -2 -2 12.2 3.8
3 -2 -2 20.4 4.7
3 -2 -2 11.2 2.7
3 -2 -2 15.7 4.4
3 -2 -2 13.6 4.2
3 -2 -2 15.4 3.6
-3 2 2 15 4.7
-3 2 2 19.3 4.7
-3 2 2 18 5.4
-3 2 2 9.6 3.5
-3 2 2 13.6 4
2 -2 -2 3.1 1.1
2 -2 -2 2.8 1.6
2 -2 -2 3.3 2.5
2 -2 -2 3.1 1.9
2 -2 -2 1.2 2
2 -2 -2 4.7 2.5
2 -2 -2 3.6 1.3
-2 2 2 3.5 2.4
-2 2 2 7.6 2.6
-2 2 2 5.5 2.8
-2 2 2 2.4 1.6
-2 2 2 8.1 3.3
1 -2 -2 375.26 35.7
1 -2 -2 378.16 35
1 -2 -2 351.46 34.3
1 -2 -2 429.66 35.1
1 -2 -2 374.76 35.3
1 -2 -2 370.86 35.5
-1 2 2 368.06 34.9
-1 2 2 354.16 34.9
-1 2 2 361.06 35.6
-1 2 2 375.06 34.5
-1 2 2 364.76 35.5
-1 2 2 346.97 35
0 -2 -2 68.59 8.4
0 -2 -2 65.89 7.8
0 -2 -2 72.99 8.3
0 -2 -2 73.49 7.6
0 -2 -2 85.69 8.5
0 2 2 67.69 7.3
0 2 2 69.19 8
0 2 2 73.19 8.1
0 2 2 63.39 8.2
0 2 2 78.19 8.6
-1 -2 -2 61.29 7.5
-1 -2 -2 69.19 7.2
-1 -2 -2 76.29 8.5
-1 -2 -2 66.69 7.3
-1 -2 -2 69.39 7.9
-1 -2 -2 64.69 7
-1 -2 -2 68.99 7.5
-1 -2 -2 65.49 6.2
1 2 2 59.39 6.8
1 2 2 57.19 7.3
1 2 2 68.39 6.9
1 2 2 75.49 7.6
1 2 2 74.89 7.2
1 2 2 78.49 8.6
-2 -2 -2 214.58 22.5
-2 -2 -2 239.48 21.1
-2 -2 -2 230.48 23.7
-2 -2 -2 218.68 21.1
-2 -2 -2 235.08 24
2 2 2 223.78 22.8
2 2 2 231.08 21.1
2 2 2 250.57 24
2 2 2 229.68 23.1
2 2 2 230.08 21.3
-3 -2 -2 27.9 5.7
-3 -2 -2 17.9 4.5
-3 -2 -2 22.5 5.1
3 2 2 17.7 5
3 2 2 12 4.4
3 2 2 28.7 6
-4 -2 -2 166.68 18.5
-4 -2 -2 159.48 19.5
-4 -2 -2 179.88 18.4
-4 -2 -2 166.88 20
-4 -2 -2 141.99 18.9
4 2 2 178.78 19.7
4 2 2 173.68 20.1
4 2 2 175.48 20.3
-5 -2 -2 10.6 4.7
-5 -2 -2 12.4 4.5
-5 -2 -2 4.5 5
-5 -2 -2 8.5 3.1
-5 -2 -2 11.1 6
5 2 2 23.7 6.5
5 2 2 16.8 5.6
5 2 2 5.5 3.9
-6 -2 -2 3.1 4.3
-6 -2 -2 -0.2 3
-6 -2 -2 10.7 5.7
-6 -2 -2 -0.3 2.8
-6 -2 -2 -4.2 1.6
6 2 2 4.1 3.5
6 2 2 2.8 4.6
6 2 2 2.6 3.6
-7 -2 -2 5.7 3.6
-7 -2 -2 4.5 2.5
-7 -2 -2 9 5.1
-7 -2 -2 6.9 3.1
7 2 2 4.3 4.7
7 2 2 -0.2 5
7 2 2 13 5.8
-8 -2 -2 0.8 3.4
-8 -2 -2 4.9 3.9
-8 -2 -2 -3.3 3.1
-8 -2 -2 6 5.4
8 2 2 6.5 6.6
8 2 2 -2 5.3
8 2 2 -0.5 6.7
-9 -2 -2 -5.9 8
-9 -2 -2 -7.4 3.6
-9 -2 -2 1 4.9
-9 -2 -2 -2.4 3.7
9 2 2 0.2 6.6
9 2 2 -9.5 6.9
-10 -2 -2 -7.1 4.4
-10 -2 -2 -2.5 6.6
-10 -2 -2 -4.9 9.5
-10 -2 -2 -7.9 4.9
10 2 2 3.1 9.4
10 2 2 16.3 11.8
9 -3 -2 18.2 8.9
9 -3 -2 5.7 11.6
-9 3 2 0.8 9.2
-9 3 2 -0.7 8.2
-9 3 2 12.4 9.1
-9 3 2 -4.1 8.5
8 -3 -2 10.4 9.1
8 -3 -2 -5.9 6.6
-8 3 2 -2.2 7.7
-8 3 2 -16.8 6.9
-8 3 2 -0.8 6
-8 3 2 5.1 6.9
7 -3 -2 43.6 8.7
7 -3 -2 42.8 10.1
7 -3 -2 28.3 10.4
-7 3 2 51.89 11.5
-7 3 2 48.2 10.4
-7 3 2 63.79 16
-7 3 2 30.7 9.1
-7 3 2 61.89 12.3
6 -3 -2 30.5 6.3
6 -3 -2 29.5 5.9
6 -3 -2 22.1 7.1
6 -3 -2 37.4 5.9
6 -3 -2 38.7 9.2
6 -3 -2 33.6 8.5
6 -3 -2 28.8 8.9
-6 3 2 31.8 8.4
-6 3 2 26.4 9.2
-6 3 2 32.9 8
-6 3 2 33.2 8.5
-6 3 2 31.4 7.9
5 -3 -2 -1.8 2.9
5 -3 -2 1.5 5.9
5 -3 -2 2.1 4.1
5 -3 -2 -0.3 3.3
5 -3 -2 3.9 5.9
5 -3 -2 2.8 4.7
-5 3 2 2.6 4.4
-5 3 2 4.5 3.9
-5 3 2 -1.3 3.7
-5 3 2 1.6 3.6
-5 3 2 -2.3 3.2
-5 3 2 -1.7 4.4
4 -3 -2 49.2 10.4
4 -3 -2 36 7.3
4 -3 -2 32.8 6
4 -3 -2 28.9 5.4
4 -3 -2 30.6 7.6
-4 3 2 30.1 7.9
-4 3 2 36.6 8.2
-4 3 2 39.8 8.2
-4 3 2 29.2 7.4
-4 3 2 38 7.2
3 -3 -2 1161.98 91.99
3 -3 -2 1020.4 96.79
3 -3 -2 1058.19 93.39
3 -3 -2 1000.3 91.99
3 -3 -2 1029.1 96.09
3 -3 -2 947.61 95.89
3 -3 -2 1054.39 94.69
-3 3 2 1073.29 96.39
-3 3 2 907.41 94.79
-3 3 2 1049.79 96.69
-3 3 2 1085.49 96.89
-3 3 2 1017.3 96.49
-3 3 2 1022.8 95.89
2 -3 -2 0.1 1.9
2 -3 -2 -1.2 2
2 -3 -2 1.7 2.3
2 -3 -2 0.8 1.9
-2 3 2 -2 1.8
-2 3 2 1 2.2
-2 3 2 0.3 2.2
-2 3 2 3 2
-2 3 2 0 1.7
-2 3 2 2 1.8
1 -3 -2 11.5 3.7
1 -3 -2 7.4 3
1 -3 -2 5 2.5
1 -3 -2 9.2 2.9
1 -3 -2 6.7 2.5
-1 3 2 11.3 3.1
-1 3 2 4 2.9
-1 3 2 5.4 2.8
-1 3 2 5.8 2.7
-1 3 2 7 2.2
-1 3 2 8.8 3.4
0 -3 -2 73.19 8.9
0 -3 -2 75.99 8.2
0 -3 -2 79.09 11.4
0 -3 -2 64.29 10.2
0 -3 -2 72.79 9.3
0 3 2 77.49 9.2
0 3 2 77.09 8.2
0 3 2 73.59 9.5
0 3 2 89.09 9.7
0 3 2 83.99 10
-1 -3 -2 9007.9 794.02
-1 -3 -2 8995.7 792.92
-1 -3 -2 8860.81 794.82
-1 -3 -2 8787.62 794.92
-1 -3 -2 8810.32 794.32
-1 -3 -2 8554.84 794.52
-1 -3 -2 8750.12 795.12
1 3 2 8965.8 794.02
1 3 2 9999 794.02
1 3 2 9183.68 795.22
-2 -3 -2 226.78 24.4
-2 -3 -2 270.77 26.1
-2 -3 -2 269.67 25.9
-2 -3 -2 263.87 26.7
-2 -3 -2 246.18 24.6
-2 -3 -2 263.37 25.1
-2 -3 -2 264.87 24
2 3 2 263.17 24.7
2 3 2 290.67 25.6
2 3 2 249.08 26.5
2 3 2 248.28 24.6
-3 -3 -2 141.59 15.3
-3 -3 -2 151.58 13.1
-3 -3 -2 124.59 12.8
-3 -3 -2 108.19 15.1
-3 -3 -2 139.79 12.2
-3 -3 -2 125.29 15.2
-3 -3 -2 137.99 16.4
3 3 2 132.79 16.2
3 3 2 141.89 15.7
3 3 2 147.99 15.9
3 3 2 124.99 12.9
3 3 2 125.09 13
-4 -3 -2 -2 2.3
-4 -3 -2 -2.4 2.5
-4 -3 -2 1.9 2.9
-4 -3 -2 0 2
4 3 2 1.9 3.1
4 3 2 -2.8 1.8
4 3 2 0.2 2.6
-5 -3 -2 373.26 36.3
-5 -3 -2 330.37 38.8
-5 -3 -2 338.67 38
-5 -3 -2 348.07 37.5
5 3 2 365.36 37.5
5 3 2 360.26 38.4
5 3 2 377.86 39
-6 -3 -2 23.6 6.2
-6 -3 -2 40.7 9.2
-6 -3 -2 17.7 6.6
-6 -3 -2 26 3.5
6 3 2 12 6.2
6 3 2 24.2 8
6 3 2 25.6 8.7
-7 -3 -2 80.49 12.6
-7 -3 -2 71.79 8.1
-7 -3 -2 60.59 8
-7 -3 -2 63.29 12.6
7 3 2 72.89 13.6
7 3 2 63.49 14.7
7 3 2 77.19 15.1
-8 -3 -2 -0.6 3
-8 -3 -2 -0.8 2.5
-8 -3 -2 -0.3 3.8
-8 -3 -2 -7.9 5.1
8 3 2 3.1 5.5
8 3 2 -6 5
8 3 2 -4.7 4.6
-9 -3 -2 45.4 8.1
-9 -3 -2 66.29 14.9
-9 -3 -2 51.29 8.2
9 3 2 47 13.8
-10 -3 -2 -6.4 5.4
-10 -3 -2 4.4 10
10 3 2 7.6 8.2
10 3 2 5.1 9.9
9 -4 -2 16.6 15
9 -4 -2 11.9 8.7
-9 4 2 5.1 9.4
-9 4 2 -12.6 8.2
-9 4 2 10.2 10.7
-9 4 2 -14.8 9.8
8 -4 -2 2.8 7.4
8 -4 -2 -6.7 8.6
-8 4 2 -0.3 6.6
-8 4 2 9.9 8.2
-8 4 2 10.7 7.3
7 -4 -2 1.1 7.3
7 -4 -2 1.8 6.1
7 -4 -2 -0.8 2.8
7 -4 -2 3.6 4.2
-7 4 2 0.4 5.3
-7 4 2 4.3 7.7
-7 4 2 10.9 6.4
-7 4 2 8.1 7.9
6 -4 -2 -0.9 5.3
6 -4 -2 6.2 4.1
6 -4 -2 4.8 3.8
6 -4 -2 9.8 4.1
-6 4 2 -0.7 5.2
-6 4 2 5.9 6.2
-6 4 2 4.3 3.7
-6 4 2 3.5 4.7
-6 4 2 10.5 7.2
5 -4 -2 0.7 3.2
5 -4 -2 -0.2 3.6
5 -4 -2 1.7 4
5 -4 -2 9.3 5.8
-5 4 2 5.7 6
-5 4 2 7.7 6.1
-5 4 2 9.3 5.3
-5 4 2 1.2 6.1
-5 4 2 0.3 4.8
4 -4 -2 7 4.2
4 -4 -2 0.5 3.3
4 -4 -2 10.6 6.1
4 -4 -2 3.3 3.2
4 -4 -2 6.4 2.9
-4 4 2 2.5 3.6
-4 4 2 8.8 4.9
-4 4 2 4.6 4.7
-4 4 2 1.2 3.2
-4 4 2 4.4 4.8
-4 4 2 6.3 3.8
3 -4 -2 0.7 1.3
3 -4 -2 -1.4 2.3
3 -4 -2 2.9 2.7
3 -4 -2 1 1.1
3 -4 -2 3.4 3.9
3 -4 -2 3.9 1.7
3 -4 -2 -1.1 3
3 -4 -2 2.1 2.5
-3 4 2 -0.8 3
-3 4 2 1 2.9
-3 4 2 0.4 4.3
-3 4 2 2.4 2.7
-3 4 2 -1.5 2.7
-3 4 2 1 2.7
2 -4 -2 -0.5 2.2
2 -4 -2 -0.2 2.9
2 -4 -2 0.2 1.7
2 -4 -2 -0.1 2.3
2 -4 -2 0.1 2.7
2 -4 -2 -0.2 2
-2 4 2 2.2 2.3
-2 4 2 1.9 2.2
-2 4 2 1 2.1
-2 4 2 1.7 2.1
1 -4 -2 47.7 8.7
1 -4 -2 46.1 8.4
1 -4 -2 49.99 7.6
1 -4 -2 47 8.9
1 -4 -2 67.99 8.5
1 -4 -2 58.39 8.6
-1 4 2 43.4 9.2
-1 4 2 46.8 8.8
-1 4 2 46.1 7.5
-1 4 2 44.4 7.9
-1 4 2 57.59 9.4
0 -4 -2 220.28 21.9
0 -4 -2 211.78 21.8
0 -4 -2 195.68 22.2
0 -4 -2 214.38 22.9
0 -4 -2 257.67 23.4
0 -4 -2 223.78 21
0 4 2 202.18 20.6
0 4 2 205.28 21.7
0 4 2 220.48 22.8
0 4 2 206.18 22.8
0 4 2 203.78 22.1
-1 -4 -2 83.89 10.4
-1 -4 -2 88.39 10.9
-1 -4 -2 66.29 11.2
-1 -4 -2 97.79 11.1
-1 -4 -2 76.89 10.7
-1 -4 -2 95.49 9
-1 -4 -2 107.29 10.6
1 4 2 92.29 10
1 4 2 88.49 11
1 4 2 77.49 8.6
1 4 2 89.99 10.9
1 4 2 78.29 10.1
-2 -4 -2 117.19 11.2
-2 -4 -2 111.99 10.4
-2 -4 -2 103.19 11.5
-2 -4 -2 93.29 14.1
-2 -4 -2 107.79 12
-2 -4 -2 100.09 11.6
-2 -4 -2 105.09 13.1
2 4 2 99.09 10.5
2 4 2 101.29 11.8
2 4 2 106.39 10.5
2 4 2 98.49 11.5
2 4 2 85.79 11.7
-3 -4 -2 58.39 6.5
-3 -4 -2 41.2 8.5
-3 -4 -2 44.1 6.8
-3 -4 -2 57.69 6.1
-3 -4 -2 36.9 8.4
-3 -4 -2 46.1 8.5
-3 -4 -2 48.4 6.9
3 4 2 50.39 7.3
3 4 2 67.99 9.7
3 4 2 42.6 9
-4 -4 -2 17.6 4.9
-4 -4 -2 15.1 2.9
-4 -4 -2 14.4 4
-4 -4 -2 13 2.7
-4 -4 -2 12.1 2.3
-4 -4 -2 16.1 5.4
4 4 2 10.5 3
4 4 2 4.7 3.7
4 4 2 13.7 2.7
4 4 2 12.2 4.8
-5 -4 -2 0.5 4
-5 -4 -2 1.2 1.3
-5 -4 -2 2 1.1
-5 -4 -2 -3 4.4
-5 -4 -2 7.1 4.3
5 4 2 5.1 3.4
5 4 2 2.8 2.9
5 4 2 0.7 3.6
-6 -4 -2 13.2 6
-6 -4 -2 14.2 5
-6 -4 -2 8.4 2.1
6 4 2 9.5 5.7
6 4 2 7.3 4.5
6 4 2 7.5 4.5
-7 -4 -2 37.3 5.7
-7 -4 -2 45.6 10.7
-7 -4 -2 44 5.7
7 4 2 24.1 9.3
7 4 2 42.5 10.5
-8 -4 -2 0.6 4.4
-8 -4 -2 -2.1 5.1
-8 -4 -2 6.6 2.9
-8 -4 -2 3.5 2.7
8 4 2 6.4 7.3
8 4 2 -5.5 4.9
-9 -4 -2 -15.3 6.7
-9 -4 -2 5.2 6.5
-9 -4 -2 3.1 3.5
-9 -4 -2 2.5 3.7
9 4 2 -0.6 7.8
-10 -4 -2 9.8 5.6
-10 -4 -2 -8.2 6.1
-10 -4 -2 -4 4.6
-10 -4 -2 5.8 8.9
10 4 2 3.4 9.6
8 -5 -2 -2.2 7.8
8 -5 -2 -5 10.6
-8 5 2 3.2 9.2
-8 5 2 3.6 8
-8 5 2 9.7 9.1
-8 5 2 9.1 10.2
7 -5 -2 2.7 7.4
7 -5 -2 5.6 6.2
7 -5 -2 0.4 4.6
7 -5 -2 1.2 4.5
-7 5 2 1.7 5.9
-7 5 2 3.9 6.5
-7 5 2 10.8 8.4
-7 5 2 -4.1 5.9
6 -5 -2 14.9 6
6 -5 -2 -0.1 3.9
6 -5 -2 7 4.8
6 -5 -2 12.2 7.1
6 -5 -2 11.5 7
-6 5 2 12.8 5.7
-6 5 2 5.3 4.5
-6 5 2 6.5 6.2
-6 5 2 -0.4 6.9
-6 5 2 8.1 6.1
5 -5 -2 -3.3 4.5
5 -5 -2 1.8 5.5
5 -5 -2 1.1 3.7
5 -5 -2 -4.8 5.3
5 -5 -2 -2.6 3.7
-5 5 2 -1.4 5.4
-5 5 2 -1.1 4.1
-5 5 2 -4.5 3.4
-5 5 2 2.9 3.9
-5 5 2 -12.8 4.4
4 -5 -2 16.8 7.9
4 -5 -2 8.8 3.3
4 -5 -2 13.5 4.5
4 -5 -2 3.2 5.2
4 -5 -2 9.5 5.5
-4 5 2 14.7 6.4
-4 5 2 15.3 6.8
-4 5 2 4.3 5.9
-4 5 2 22.4 6.4
3 -5 -2 4 3.7
3 -5 -2 7 2.2
3 -5 -2 4.1 5
3 -5 -2 -0.1 3
3 -5 -2 8.3 4.8
3 -5 -2 3.4 2.9
-3 5 2 3.5 4
-3 5 2 2.9 3.4
-3 5 2 9 3.9
-3 5 2 5.6 3.2
-3 5 2 7.5 4.1
-3 5 2 10.5 3.6
2 -5 -2 11.9 3.2
2 -5 -2 17.1 6.3
2 -5 -2 7.2 3.8
2 -5 -2 10.3 4.1
2 -5 -2 15.4 4.8
2 -5 -2 14.9 4.8
-2 5 2 8 3.7
-2 5 2 12.9 5.1
-2 5 2 13 3.6
-2 5 2 9.8 4.8
-2 5 2 7.7 4.5
-2 5 2 9.4 3.9
1 -5 -2 0.2 2.3
1 -5 -2 4.2 3.8
1 -5 -2 3.9 3.7
1 -5 -2 1.5 2.4
1 -5 -2 2.2 1.9
-1 5 2 -0.7 2.5
-1 5 2 2.7 3
-1 5 2 2 2.7
-1 5 2 2.4 2.3
-1 5 2 -2.3 2.1
0 -5 -2 51.99 8.9
0 -5 -2 49.5 9.6
0 -5 -2 77.99 10.9
0 -5 -2 52.99 8.2
0 -5 -2 61.29 11
0 -5 -2 63.39 12
0 5 2 69.39 11.4
0 5 2 72.59 11.9
0 5 2 47.9 9.1
0 5 2 80.59 8.1
0 5 2 63.39 9.7
-1 -5 -2 162.98 18.3
-1 -5 -2 153.98 17.8
-1 -5 -2 164.98 17.1
-1 -5 -2 145.09 17.3
-1 -5 -2 159.18 15.6
-1 -5 -2 143.39 17.4
-1 -5 -2 149.09 17.7
1 5 2 158.48 15.4
1 5 2 155.28 18.2
1 5 2 181.58 17.3
1 5 2 167.08 18.5
1 5 2 137.09 17.8
-2 -5 -2 5.1 1.9
-2 -5 -2 1.3 2.2
-2 -5 -2 2.9 1.4
-2 -5 -2 5.9 3.6
-2 -5 -2 5.6 3.2
-2 -5 -2 4.8 2.7
-2 -5 -2 3.3 2.8
2 5 2 7.9 2.2
2 5 2 7.4 2.8
2 5 2 5.8 1.8
2 5 2 3 1.7
2 5 2 2 2.3
-3 -5 -2 -0.1 2.6
-3 -5 -2 -0.9 2.3
-3 -5 -2 1.9 1.7
-3 -5 -2 -1.5 1.4
-3 -5 -2 1.2 1.6
-3 -5 -2 2.4 2
-3 -5 -2 -1.8 2.3
-3 -5 -2 -0.4 2.2
3 5 2 2.2 2.4
3 5 2 2.2 1.1
3 5 2 2 2.9
3 5 2 0.8 0.7
3 5 2 1.8 2.1
-4 -5 -2 -0.4 3.3
-4 -5 -2 0.8 1.7
-4 -5 -2 3 4
-4 -5 -2 2.8 2.2
-4 -5 -2 3.9 2.5
-4 -5 -2 5.6 2.1
-4 -5 -2 8.6 3.8
4 5 2 -0.3 2.2
4 5 2 11 2.9
-5 -5 -2 52.49 6.5
-5 -5 -2 40.5 6.6
-5 -5 -2 49.3 9.8
-5 -5 -2 57.09 6.2
-5 -5 -2 56.69 12.3
5 5 2 47.6 7
5 5 2 61.69 12
5 5 2 52.09 6.4
-6 -5 -2 1.7 1.8
-6 -5 -2 1.1 1.8
-6 -5 -2 2.8 5.7
-6 -5 -2 0.8 3.8
6 5 2 -4.4 4.5
-7 -5 -2 2.5 4.7
-7 -5 -2 -2 2
7 5 2 2.5 6.2
-8 -5 -2 2.1 5.5
-8 -5 -2 1.7 5.6
-8 -5 -2 6.3 3.5
-8 -5 -2 6.8 3.7
8 5 2 9.9 7.9
-9 -5 -2 16.6 7.4
-9 -5 -2 5.7 3.9
-9 -5 -2 13 7.7
-9 -5 -2 9.4 4.3
-10 -5 -2 12.8 5.2
-10 -5 -2 6.4 9.3
-10 -5 -2 2.4 7
-10 -5 -2 3.3 5.6
10 5 2 -0.1 12.5
8 -6 -2 1.6 5.6
8 -6 -2 6.3 8.7
8 -6 -2 -13.8 11.1
-8 6 2 6.4 11.1
-8 6 2 -2.5 7.1
-8 6 2 -18.3 8
7 -6 -2 0.4 7.8
7 -6 -2 9 10.6
7 -6 -2 7.8 6.4
7 -6 -2 1.3 4.7
7 -6 -2 3 5.9
-7 6 2 -4.2 7
-7 6 2 6.3 9.7
6 -6 -2 7.7 7.4
6 -6 -2 8.6 5.9
6 -6 -2 4.8 4.2
6 -6 -2 5.8 8.6
6 -6 -2 0.3 8
-6 6 2 6.5 6.8
-6 6 2 7.6 6.7
-6 6 2 13.5 9.1
-6 6 2 5.4 7.9
5 -6 -2 -1.6 2.7
5 -6 -2 1 5
5 -6 -2 5 6.8
-5 6 2 0.1 3.6
-5 6 2 -5.7 5.3
-5 6 2 -2.2 7.6
-5 6 2 4.6 4.5
-5 6 2 0.5 5.4
4 -6 -2 36.3 8.9
4 -6 -2 26.1 9.1
4 -6 -2 32.9 8.3
4 -6 -2 20 5.8
4 -6 -2 28.6 7.4
4 -6 -2 18.9 2.7
4 -6 -2 20.4 2.7
-4 6 2 25.4 8.3
-4 6 2 27.3 9
-4 6 2 17.2 7.5
-4 6 2 24.9 6.9
-4 6 2 16.4 7.8
-4 6 2 25.4 8.5
3 -6 -2 3.6 4.2
3 -6 -2 -3.3 3.4
3 -6 -2 0.6 1.8
3 -6 -2 0.5 3.5
3 -6 -2 -0.9 4
3 -6 -2 -0.8 4.1
-3 6 2 1.4 3.3
-3 6 2 -8 3.7
-3 6 2 -3.3 2.9
-3 6 2 5.6 4.5
-3 6 2 -3.2 2.6
-3 6 2 -4.6 2.8
2 -6 -2 5.3 3.7
2 -6 -2 -1.2 3.3
2 -6 -2 1.2 2.2
2 -6 -2 8.3 5.1
2 -6 -2 0.1 3.2
2 -6 -2 4.9 3.5
-2 6 2 0.1 2.8
-2 6 2 -1.3 2.5
-2 6 2 0.7 4.6
-2 6 2 -1.1 3.2
-2 6 2 1.4 3
-2 6 2 1 3.7
1 -6 -2 31.5 8.4
1 -6 -2 27.2 6.8
1 -6 -2 33.1 6.8
1 -6 -2 33.5 8
1 -6 -2 20.7 6.9
1 -6 -2 34.7 6.5
-1 6 2 39.5 6.9
-1 6 2 26.9 7.4
-1 6 2 28.6 7.4
-1 6 2 35 7.7
-1 6 2 33.2 8.3
0 -6 -2 101.19 11.8
0 -6 -2 106.69 16.2
0 -6 -2 117.49 13.4
0 -6 -2 87.59 14.2
0 -6 -2 91.39 14.8
0 -6 -2 83.59 13.2
0 6 2 98.89 15.8
0 6 2 101.49 16.2
0 6 2 104.19 12.9
0 6 2 86.09 13.9
-1 -6 -2 52.09 11.2
-1 -6 -2 48.3 7.8
-1 -6 -2 56.19 9.2
-1 -6 -2 54.69 10.4
-1 -6 -2 49.2 9.9
-1 -6 -2 65.49 11.3
1 6 2 62.99 9.6
1 6 2 88.49 13
1 6 2 70.29 7.5
1 6 2 60.69 11.1
1 6 2 65.89 10.7
-2 -6 -2 21.6 6
-2 -6 -2 29.8 7.3
-2 -6 -2 24.4 7.4
-2 -6 -2 24.8 4.7
-2 -6 -2 34.3 7.9
-2 -6 -2 40.8 8.7
-2 -6 -2 27.9 6.1
2 6 2 44.3 6.5
2 6 2 31.3 4.9
2 6 2 28 6.7
2 6 2 31.5 6.7
2 6 2 35.9 7.5
-3 -6 -2 47.6 8.6
-3 -6 -2 39.6 7.9
-3 -6 -2 48.8 9.6
-3 -6 -2 31.4 6.6
-3 -6 -2 56.19 6.3
-3 -6 -2 28.8 7
-3 -6 -2 61.89 11.1
3 6 2 45.8 8.5
3 6 2 42.5 8.1
3 6 2 45.5 6.4
3 6 2 49 5.9
3 6 2 56.39 8.9
-4 -6 -2 23.9 7.3
-4 -6 -2 18.3 6.5
-4 -6 -2 28.2 5.9
-4 -6 -2 20.3 5.4
-4 -6 -2 32.2 7.3
-4 -6 -2 22.7 4.6
-4 -6 -2 27.1 5.5
4 6 2 25.8 5.6
4 6 2 27.8 7.2
4 6 2 22.2 5.6
-5 -6 -2 2 3.4
-5 -6 -2 0.4 2.4
-5 -6 -2 0.4 2.9
-5 -6 -2 -2 4.1
-5 -6 -2 2 2.5
-5 -6 -2 -1.2 1.8
-5 -6 -2 -1.5 2
5 6 2 0.7 2.8
5 6 2 -0.9 2.7
5 6 2 0.1 3.6
-6 -6 -2 56.49 7.2
-6 -6 -2 54.09 8.9
-6 -6 -2 63.59 7
-6 -6 -2 67.09 12.5
-6 -6 -2 77.09 14.2
-6 -6 -2 52.19 8.3
6 6 2 70.99 7.7
6 6 2 46.9 11.5
6 6 2 53.49 7.8
-7 -6 -2 -2.5 2.8
-7 -6 -2 -5.6 5.1
7 6 2 -4.2 5.1
-8 -6 -2 24 5.8
-8 -6 -2 20.6 4.7
-8 -6 -2 4.7 5.9
-8 -6 -2 18.2 7.6
8 6 2 33.6 10.9
-9 -6 -2 -16 6.8
-9 -6 -2 -4.5 4.2
-9 -6 -2 2.4 4.4
-9 -6 -2 -0.3 6.2
9 6 2 -5.5 8.6
8 -7 -2 10.8 7.9
8 -7 -2 -9.6 8.4
8 -7 -2 4.3 6.7
-8 7 2 22.4 12.9
-8 7 2 5.7 10
-8 7 2 -16.6 14.1
-8 7 2 -2.7 9.3
7 -7 -2 1.5 4.9
7 -7 -2 -6.8 8.1
7 -7 -2 13.7 8.6
-7 7 2 -5.3 7.5
-7 7 2 4 12.3
-7 7 2 -4.7 6.5
-7 7 2 10.1 11.9
6 -7 -2 6.4 6.5
6 -7 -2 3.4 4.4
6 -7 -2 3.8 7.4
6 -7 -2 5.9 8.7
-6 7 2 9 7.3
-6 7 2 8.5 8.9
-6 7 2 3.3 7.5
-6 7 2 9.9 9.9
5 -7 -2 -5.1 5
5 -7 -2 8.4 8.3
5 -7 -2 3.4 3.4
-5 7 2 -0.7 8.9
-5 7 2 -4 4.8
-5 7 2 14.3 9.1
-5 7 2 14.7 6.1
4 -7 -2 64.69 7.2
4 -7 -2 42.7 13.5
4 -7 -2 75.19 14.7
4 -7 -2 66.59 13.5
-4 7 2 58.89 14.3
-4 7 2 80.59 15.1
-4 7 2 43.4 11.2
-4 7 2 48.8 13.3
-4 7 2 91.79 15.7
-4 7 2 57.19 11.8
3 -7 -2 12.7 3.5
3 -7 -2 8.6 5.7
3 -7 -2 3.1 5.6
3 -7 -2 -1.3 5.3
3 -7 -2 1.4 4.9
3 -7 -2 0.6 4.1
-3 7 2 2.3 4.8
-3 7 2 3.9 5.5
-3 7 2 10.1 6.3
-3 7 2 2 4.3
-3 7 2 -1.3 3.5
-3 7 2 2.8 3.5
2 -7 -2 -0.5 2.5
2 -7 -2 2.4 4.5
2 -7 -2 0.8 3.6
2 -7 -2 -2.2 3.5
2 -7 -2 -3.9 3.2
2 -7 -2 1.6 4.8
-2 7 2 -2.5 2.2
-2 7 2 -4.5 5.1
-2 7 2 0.4 2.8
-2 7 2 -1.1 3.4
-2 7 2 2.1 4.5
1 -7 -2 5.9 3.8
1 -7 -2 11.1 4.7
1 -7 -2 6.8 3.7
1 -7 -2 11.8 5.6
1 -7 -2 9.5 5.6
1 -7 -2 9.3 4.4
-1 7 2 9.4 5.3
-1 7 2 14.7 6.2
-1 7 2 6.6 3.5
-1 7 2 13.2 3.4
-1 7 2 11.5 5.1
0 -7 -2 109.69 17.8
0 -7 -2 166.78 19.3
0 -7 -2 144.19 16.5
0 -7 -2 122.49 15
0 -7 -2 133.79 16.1
0 -7 -2 116.19 18.8
0 7 2 137.29 16.5
0 7 2 107.39 18.5
0 7 2 116.69 18.1
0 7 2 151.28 15
0 7 2 120.19 19.5
-1 -7 -2 10.3 4.3
-1 -7 -2 5.6 3.6
-1 -7 -2 1.5 2.2
-1 -7 -2 7.2 3.8
-1 -7 -2 8.1 3.7
-1 -7 -2 10.5 5.4
1 7 2 9.5 4.2
1 7 2 2.9 4.5
1 7 2 6.5 3.6
1 7 2 5.2 3.5
1 7 2 5.2 2.3
-2 -7 -2 64.99 9.6
-2 -7 -2 41.5 8.9
-2 -7 -2 35 8.7
-2 -7 -2 49.4 9.8
-2 -7 -2 52.69 10.3
-2 -7 -2 37.4 8.2
-2 -7 -2 40.6 6.5
2 7 2 54.09 9.9
2 7 2 48.1 8
2 7 2 46.1 9.8
2 7 2 34.3 6
2 7 2 48.8 8.4
-3 -7 -2 135.49 19.3
-3 -7 -2 144.69 23.5
-3 -7 -2 189.28 20.6
-3 -7 -2 181.08 17.8
-3 -7 -2 202.38 23.5
-3 -7 -2 169.38 19.2
-3 -7 -2 183.78 20.6
3 7 2 169.88 20.5
3 7 2 177.98 18.5
3 7 2 179.18 19.9
3 7 2 182.18 18
3 7 2 163.18 20.2
-4 -7 -2 38.1 8
-4 -7 -2 30.9 7.4
-4 -7 -2 38.1 9.6
-4 -7 -2 46.8 7.1
-4 -7 -2 44.9 8.4
-4 -7 -2 41.3 7.3
-4 -7 -2 38.7 7.2
4 7 2 51.29 9.3
4 7 2 46 8.8
4 7 2 40.1 9.1
-5 -7 -2 -0.9 2.8
-5 -7 -2 -6.1 4.8
-5 -7 -2 -5 3
-5 -7 -2 2.6 2.4
-5 -7 -2 0.7 2.8
-5 -7 -2 3.4 3.3
-5 -7 -2 -2.9 3.9
5 7 2 -0.1 4
5 7 2 2 3.1
5 7 2 1.2 3.3
-6 -7 -2 0 2.3
-6 -7 -2 10.3 4.2
-6 -7 -2 7.3 3.6
-6 -7 -2 7 5.4
-6 -7 -2 8.4 5.1
-6 -7 -2 8.7 3.7
6 7 2 5.7 4.1
6 7 2 5.6 3.5
6 7 2 -4.6 3.6
-7 -7 -2 79.79 10.8
-7 -7 -2 99.29 16.4
-7 -7 -2 72.99 7.8
-7 -7 -2 61.39 10.7
-7 -7 -2 69.79 8
7 7 2 82.79 8.8
7 7 2 75.89 16.5
7 7 2 70.79 8.4
-8 -7 -2 45.1 7.4
-8 -7 -2 31.5 9.4
8 7 2 43.2 11.8
-9 -7 -2 56.79 14.5
-9 -7 -2 51.89 8.5
-9 -7 -2 40.9 8.5
-9 -7 -2 46.1 12.3
9 7 2 33.7 13.6
7 -8 -2 -0.1 12.3
7 -8 -2 -19.5 8.2
7 -8 -2 -8.2 7.8
7 -8 -2 13.8 14.3
7 -8 -2 0.5 5.8
-7 8 2 2 8.5
-7 8 2 -0.1 10.8
-7 8 2 -8.2 14.6
-7 8 2 -17.5 8.3
6 -8 -2 -3.4 4.4
6 -8 -2 13.6 8.1
6 -8 -2 -3.6 7.5
6 -8 -2 4.2 8.5
-6 8 2 -3.8 6.8
-6 8 2 -5.1 7.1
-6 8 2 0.8 7.3
5 -8 -2 1.4 3.8
5 -8 -2 9.8 7.5
5 -8 -2 22.4 10.5
5 -8 -2 5 8
-5 8 2 5.2 6.8
-5 8 2 -4.1 7.5
-5 8 2 -4.6 4.9
-5 8 2 11.1 10
4 -8 -2 -3.6 2.1
4 -8 -2 14.2 7.5
4 -8 -2 9.4 7.6
4 -8 -2 -3.9 5.4
-4 8 2 9 6.8
-4 8 2 -13.2 6.8
-4 8 2 0.5 5.7
-4 8 2 3.6 4.4
3 -8 -2 31 11.1
3 -8 -2 14.2 4.9
3 -8 -2 22.8 9.8
3 -8 -2 20.5 8.5
3 -8 -2 5.6 6
3 -8 -2 20.3 7.5
-3 8 2 22.2 8.4
-3 8 2 19.4 8.3
-3 8 2 15.6 7.2
-3 8 2 10.9 6.3
-3 8 2 24.5 7
-3 8 2 24.2 8.5
2 -8 -2 -2.2 4.8
2 -8 -2 3 3.5
2 -8 -2 12.1 5.7
2 -8 -2 -6.5 3.7
2 -8 -2 2.1 4.7
2 -8 -2 1.7 4.7
-2 8 2 3.7 5.6
-2 8 2 1.3 3.8
-2 8 2 3.4 5.1
-2 8 2 2.1 4.1
-2 8 2 10.7 5.5
1 -8 -2 2.1 4.1
1 -8 -2 1 4.1
1 -8 -2 4.7 3.2
1 -8 -2 -1.2 4.1
1 -8 -2 0.4 3.1
1 -8 -2 0.2 5
-1 8 2 -6.2 3.7
-1 8 2 0.7 5.2
-1 8 2 1.3 4.3
-1 8 2 -7.3 2.5
-1 8 2 0.7 2.6
0 -8 -2 2.7 3.7
0 -8 -2 -2.5 4.7
0 -8 -2 -2.2 3.6
0 -8 -2 -1.1 2.6
0 -8 -2 4.6 4.2
0 -8 -2 1.4 3.2
0 8 2 -9.8 5.3
0 8 2 -2.9 2
0 8 2 2.8 4.5
0 8 2 6.3 4.7
-1 -8 -2 7.2 4.1
-1 -8 -2 -0.8 2.6
-1 -8 -2 -1.7 4.9
-1 -8 -2 3.9 4.1
-1 -8 -2 5.7 4.5
-1 -8 -2 -0.8 2.7
1 8 2 -3.8 2.8
1 8 2 -3.8 4.5
1 8 2 2.7 1.9
1 8 2 4.3 4.7
1 8 2 4.5 3.3
-2 -8 -2 25.1 7.3
-2 -8 -2 22.7 5.3
-2 -8 -2 21.8 6.8
-2 -8 -2 29.2 8.2
-2 -8 -2 26.5 8.1
-2 -8 -2 25.2 8.1
-2 -8 -2 25.6 6.4
2 8 2 37.8 7.2
2 8 2 40.4 9.3
2 8 2 37.7 8.8
2 8 2 35.9 5.9
2 8 2 33.7 7.4
-3 -8 -2 2.2 3.3
-3 -8 -2 -6.5 3.1
-3 -8 -2 -1.1 3.8
-3 -8 -2 2.1 2.2
-3 -8 -2 1 4
-3 -8 -2 2 3.2
3 8 2 -0.7 2.9
3 8 2 -0.9 3.5
3 8 2 -1.9 4.3
3 8 2 -0.6 2.3
-4 -8 -2 10.4 5.8
-4 -8 -2 5.5 3.9
-4 -8 -2 17.2 3.9
-4 -8 -2 13.9 5.4
-4 -8 -2 5.1 5.3
-4 -8 -2 12.9 4.5
-4 -8 -2 17.3 5.8
4 8 2 12.7 5.6
4 8 2 5.5 4.3
4 8 2 0.8 4.4
4 8 2 8.9 2.8
4 8 2 7.5 2.3
-5 -8 -2 4.5 3.6
-5 -8 -2 -0.1 3.3
-5 -8 -2 -9.1 3.3
-5 -8 -2 -0.3 3.3
-5 -8 -2 4.6 3.7
-5 -8 -2 -3.9 3
5 8 2 -4.9 3.1
5 8 2 -1 5.2
-6 -8 -2 20.1 4.9
-6 -8 -2 17.1 5
-6 -8 -2 14.7 5.1
-6 -8 -2 25.5 5.9
-6 -8 -2 19.8 7.5
-6 -8 -2 11.6 5.3
6 8 2 18.9 6.5
6 8 2 19.1 6.3
-7 -8 -2 7 6.8
-7 -8 -2 0.6 5.8
-7 -8 -2 10.3 4.6
-7 -8 -2 -1.7 3.6
-7 -8 -2 3.2 4.3
-7 -8 -2 2.6 2.7
7 8 2 1.3 6.4
7 8 2 1.3 3.7
7 8 2 -5.5 4.6
-8 -8 -2 7.3 5.8
-8 -8 -2 9.4 5.1
-8 -8 -2 11.3 6.7
8 8 2 12.3 7.5
-9 -8 -2 17.6 6.7
-9 -8 -2 13.8 9.6
-9 -8 -2 -3.1 6.1
-9 -8 -2 13.1 8.2
9 8 2 8.8 11.5
7 -9 -2 -14.7 9.7
7 -9 -2 2 6.2
7 -9 -2 -14.7 11.9
-7 9 2 -6.4 9.5
-7 9 2 12.2 11.2
-7 9 2 -15.6 18.3
-7 9 2 7.5 8.7
6 -9 -2 -0.4 7.3
6 -9 -2 4.9 5.7
6 -9 -2 -17.2 9.9
-6 9 2 3.7 10.2
-6 9 2 -4.9 7.3
-6 9 2 3.1 7.9
-6 9 2 16.1 13.7
5 -9 -2 -1.9 8
5 -9 -2 3.2 4.2
5 -9 -2 -1 9.8
-5 9 2 5.6 6.3
-5 9 2 1.1 7.6
-5 9 2 22 12.5
4 -9 -2 11.4 8.1
4 -9 -2 14.5 9.5
4 -9 -2 11.6 4.1
-4 9 2 6.8 8.5
-4 9 2 13.7 6.6
-4 9 2 -0.6 8.7
-4 9 2 8.7 7.8
3 -9 -2 44.3 8.4
3 -9 -2 49.99 15.1
3 -9 -2 39.4 11.6
-3 9 2 42.5 9.6
-3 9 2 55.49 14.6
-3 9 2 47.2 13.3
-3 9 2 41.5 9.8
-3 9 2 42.7 12.1
2 -9 -2 12.1 7.1
2 -9 -2 28.8 9
2 -9 -2 34.3 9.9
2 -9 -2 21.5 9.9
2 -9 -2 26.5 6.4
2 -9 -2 26.3 10.4
-2 9 2 14.4 7.3
-2 9 2 27.2 10.8
-2 9 2 21.5 6.7
-2 9 2 18.3 8.9
1 -9 -2 7.8 4.3
1 -9 -2 8.6 5.7
1 -9 -2 12 6
1 -9 -2 5.8 5.5
1 -9 -2 6.1 3.9
1 -9 -2 17.4 6.8
-1 9 2 -1.7 4
-1 9 2 6.7 3.8
-1 9 2 5.4 6.2
-1 9 2 3.6 4.6
-1 9 2 7.8 6.9
0 -9 -2 70.09 13.9
0 -9 -2 48.5 11.3
0 -9 -2 69.69 11.7
0 -9 -2 44.4 10.6
0 -9 -2 45.8 12.7
0 -9 -2 54.49 9.9
0 9 2 63.09 14.5
0 9 2 58.99 11.8
0 9 2 66.19 9.8
-1 -9 -2 48.2 11.1
-1 -9 -2 58.09 8.9
-1 -9 -2 43.2 11.4
-1 -9 -2 45 9.9
-1 -9 -2 49.2 11.1
1 9 2 55.59 10.7
1 9 2 46.9 9.9
1 9 2 45.6 8
1 9 2 74.39 12.7
1 9 2 48.7 12.5
-2 -9 -2 40.3 7
-2 -9 -2 41.1 10.6
-2 -9 -2 63.39 11.8
-2 -9 -2 43.5 9.4
-2 -9 -2 55.79 11
-2 -9 -2 27.8 9.3
2 9 2 31.7 10
2 9 2 39 6.7
2 9 2 31.9 7.7
2 9 2 41.2 8.7
2 9 2 34 9.5
-3 -9 -2 49.1 11
-3 -9 -2 36.6 9.1
-3 -9 -2 41.9 10.2
-3 -9 -2 29.5 6.2
-3 -9 -2 37.9 8.5
3 9 2 31.6 9.4
3 9 2 34.7 9.9
3 9 2 46.8 8.9
3 9 2 41.9 7.6
3 9 2 41.1 7
-4 -9 -2 88.19 15.4
-4 -9 -2 131.99 15
-4 -9 -2 107.39 12.3
-4 -9 -2 91.89 15.2
-4 -9 -2 80.29 15.9
-4 -9 -2 101.39 16.5
4 9 2 85.69 14.9
4 9 2 87.29 16
4 9 2 93.49 15.7
4 9 2 99.79 12.4
4 9 2 94.69 11.3
-5 -9 -2 1 4.3
-5 -9 -2 -1.9 4.3
-5 -9 -2 -3.1 3.3
-5 -9 -2 1.1 4
-5 -9 -2 0.2 3.8
-5 -9 -2 -1.6 4.8
5 9 2 -1.2 4.7
5 9 2 -3.7 4.4
5 9 2 3.3 6.3
-6 -9 -2 48 9.1
-6 -9 -2 37.8 8.8
-6 -9 -2 64.59 10.2
-6 -9 -2 54.69 10
-6 -9 -2 49.7 10.8
-6 -9 -2 52.19 12.1
6 9 2 57.59 14.1
6 9 2 63.89 11.5
6 9 2 51.19 10.1
-7 -9 -2 0.5 6
-7 -9 -2 -10.4 6.1
-7 -9 -2 2.3 3.3
-7 -9 -2 -5 5.4
-7 -9 -2 0.5 4.2
-7 -9 -2 4.4 4.8
7 9 2 -5.4 4.9
7 9 2 4 6.2
7 9 2 -4.2 7
-8 -9 -2 48.9 12.3
-8 -9 -2 45.2 10.1
-8 -9 -2 63.29 11.3
-8 -9 -2 46.6 8.4
-8 -9 -2 56.89 7.2
8 9 2 67.39 16.1
-9 -9 -2 9.6 11
-9 -9 -2 6.7 7.3
-9 -9 -2 -10.6 6.5
9 9 2 -22.8 10.4
6 -10 -2 -11.5 9.3
6 -10 -2 -10.6 11.4
6 -10 -2 7.8 6.7
-6 10 2 5.3 8.5
-6 10 2 11.3 9.8
-6 10 2 27.9 11.7
5 -10 -2 23.1 13
5 -10 -2 5 5.2
5 -10 -2 1.7 9.7
-5 10 2 15 11.2
-5 10 2 19.6 8.9
-5 10 2 0.2 6.2
4 -10 -2 1.6 3.9
4 -10 -2 3.1 8.9
4 -10 -2 5.3 7
-4 10 2 3.4 5.6
-4 10 2 -4.1 7.1
-4 10 2 -0.7 7.9
3 -10 -2 211.88 36.5
3 -10 -2 315.87 39.1
3 -10 -2 290.87 31
-3 10 2 344.47 37.1
-3 10 2 297.37 33.4
-3 10 2 355.16 40.9
2 -10 -2 5.3 8.1
2 -10 -2 0.7 4.1
2 -10 -2 -2.2 5.5
2 -10 -2 9.4 6.1
-2 10 2 0.6 3.3
-2 10 2 2.1 5.1
-2 10 2 -11.1 7.5
-2 10 2 0.1 4.7
1 -10 -2 25.3 6.7
1 -10 -2 17.9 7.7
1 -10 -2 18.9 9.5
1 -10 -2 6.9 8.1
1 -10 -2 18.1 7.8
-1 10 2 23 7.2
-1 10 2 23.9 10.8
-1 10 2 18.5 5.6
-1 10 2 10.1 7.1
0 -10 -2 -2.6 4.7
0 -10 -2 1 4
0 -10 -2 -4 6.5
0 -10 -2 2.9 5.3
0 -10 -2 -3.2 4.6
0 -10 -2 0.7 4.1
0 10 2 3 4.6
0 10 2 3.4 4.1
0 10 2 0.1 2.6
0 10 2 7.8 6.3
0 10 2 -15.5 6.9
-1 -10 -2 18 7.8
-1 -10 -2 8.1 4.9
-1 -10 -2 12.8 8.4
-1 -10 -2 13.8 4.8
-1 -10 -2 16.6 7.7
-1 -10 -2 13.1 6
1 10 2 14.9 6.1
1 10 2 48.4 10.7
1 10 2 11 4.3
1 10 2 13.9 7.3
-2 -10 -2 0.5 5.5
-2 -10 -2 0.5 3.7
-2 -10 -2 0 3.8
-2 -10 -2 1.2 4.6
-2 -10 -2 1.8 5.6
-2 -10 -2 5.1 3.8
2 10 2 -1.1 2.5
2 10 2 -0.5 4.9
2 10 2 2.6 8.6
2 10 2 0.7 5.2
2 10 2 -2.9 3.7
-3 -10 -2 89.69 15
-3 -10 -2 110.89 18.3
-3 -10 -2 73.59 15.2
-3 -10 -2 93.49 17
-3 -10 -2 79.89 15.6
-3 -10 -2 84.09 12.7
3 10 2 102.99 12.3
3 10 2 86.19 13.4
3 10 2 106.49 15.3
3 10 2 84.09 16.2
3 10 2 110.79 18.3
-4 -10 -2 8.9 5.8
-4 -10 -2 -8.3 5.5
-4 -10 -2 -6.4 5.8
-4 -10 -2 5.4 5.3
-4 -10 -2 0.8 4.5
-4 -10 -2 0.3 3.9
4 10 2 2 3.8
4 10 2 2.2 2.9
4 10 2 -0.6 5.3
4 10 2 5.3 6.1
-5 -10 -2 7.4 3.7
-5 -10 -2 2 5.4
-5 -10 -2 -1 4.1
-5 -10 -2 4.7 6
-5 -10 -2 12 7.6
5 10 2 6.8 6
5 10 2 4.2 6
-6 -10 -2 -2.1 5.3
-6 -10 -2 -2.1 5.2
-6 -10 -2 -0.1 4.5
-6 -10 -2 0.9 4.6
-6 -10 -2 -2.8 5.1
6 10 2 5.3 5.7
6 10 2 2.9 6.5
-7 -10 -2 6.7 8.1
-7 -10 -2 -2.4 4.4
-7 -10 -2 -1.3 6.2
-7 -10 -2 0.7 5.6
-7 -10 -2 4.2 5
-7 -10 -2 5.4 7.1
7 10 2 -6.8 6.7
-8 -10 -2 -2.8 7.7
-8 -10 -2 4.4 6.1
-8 -10 -2 -3.1 8.2
-8 -10 -2 3.9 3.6
-8 -10 -2 -6.2 4.7
8 10 2 1.8 5.6
8 10 2 -15.2 7.7
-9 -10 -2 -9.4 9.4
-9 -10 -2 17.4 10.1
9 10 2 35.7 12.6
6 -11 -2 -22.9 12.5
6 -11 -2 -3.5 7.1
-6 11 2 -8.1 10.4
-6 11 2 21.4 10.5
-6 11 2 -10.5 12.7
5 -11 -2 -16.4 12
5 -11 -2 -1 10.9
-5 11 2 12.4 10.1
-5 11 2 1.3 7.9
-5 11 2 2 9.2
4 -11 -2 -5 4.3
4 -11 -2 8.6 11.2
4 -11 -2 0.7 9
-4 11 2 -0.2 10.8
-4 11 2 -7.3 7.5
-4 11 2 -7.3 7.2
3 -11 -2 15.1 8.4
3 -11 -2 13.3 11.2
3 -11 -2 13.1 5.8
-3 11 2 10.4 10
-3 11 2 12.3 8.9
-3 11 2 10.3 5
2 -11 -2 -8.8 5.4
2 -11 -2 6.7 7.4
2 -11 -2 2.5 5.3
-2 11 2 -4.7 4.2
-2 11 2 4.6 7.9
-2 11 2 -6.9 6.3
1 -11 -2 -1.5 5.6
1 -11 -2 1.6 4.5
1 -11 -2 -4.1 6.5
1 -11 -2 -7.2 6.4
-1 11 2 -2.2 6
-1 11 2 4.4 6
-1 11 2 0 4.2
0 -11 -2 -5.9 6.5
0 -11 -2 24 9.9
0 -11 -2 8.8 6.1
0 -11 -2 11 7.3
0 -11 -2 14.6 6.6
0 11 2 17.7 4.8
0 11 2 20.2 10.3
0 11 2 13.1 7.2
-1 -11 -2 19.8 10.3
-1 -11 -2 33.7 9
-1 -11 -2 31.2 10.5
-1 -11 -2 26.2 8.4
-1 -11 -2 17.6 12.4
1 11 2 39.3 7.2
1 11 2 38.5 11
1 11 2 24.1 7.1
1 11 2 27.1 10.8
-2 -11 -2 0.8 4.8
-2 -11 -2 0 5.5
-2 -11 -2 -4.8 4.4
-2 -11 -2 -2.9 4.1
-2 -11 -2 -8.1 7.3
2 11 2 4.8 7.8
2 11 2 1.4 4.1
-3 -11 -2 4.8 3.9
-3 -11 -2 13 5.9
-3 -11 -2 1.4 4.5
-3 -11 -2 6.6 7.1
-3 -11 -2 12.9 9
3 11 2 2.8 6.1
3 11 2 7.8 4.9
3 11 2 4.1 3.4
3 11 2 1.6 6.8
-4 -11 -2 18.6 8
-4 -11 -2 15.8 7.4
-4 -11 -2 23.4 8.8
-4 -11 -2 22.9 5.8
-4 -11 -2 27.1 9.2
-4 -11 -2 20 9
4 11 2 8.8 5.9
4 11 2 22.5 6.5
4 11 2 51.69 12.1
4 11 2 17.6 5.6
-5 -11 -2 20.7 8.7
-5 -11 -2 13.4 6
-5 -11 -2 25.6 8.2
-5 -11 -2 44.2 10.3
-5 -11 -2 44.3 11.2
-5 -11 -2 24.9 8.4
5 11 2 15.7 4.1
5 11 2 12.4 7.7
5 11 2 21.9 4.2
5 11 2 20.8 7.7
-6 -11 -2 -3 6.2
-6 -11 -2 -0.7 5.3
-6 -11 -2 6.1 6.2
-6 -11 -2 0.7 5.5
-6 -11 -2 0.6 7.2
6 11 2 6.9 6.9
6 11 2 6.2 7.5
-7 -11 -2 6.7 5.6
-7 -11 -2 7.5 7.1
-7 -11 -2 0.4 6.7
-7 -11 -2 -1.3 9.7
-7 -11 -2 -2 7.4
-7 -11 -2 6.9 6.4
7 11 2 34.1 9.6
7 11 2 -9.9 6.8
-8 -11 -2 67.79 13.3
-8 -11 -2 59.89 15.3
-8 -11 -2 57.29 10.1
8 11 2 71.59 12
5 -12 -2 4.5 14.4
5 -12 -2 -2.7 4.3
5 -12 -2 -11.2 10.5
-5 12 2 6.2 7.9
-5 12 2 13.5 10.1
-5 12 2 5 13.2
4 -12 -2 -1.9 5.8
4 -12 -2 7.5 10.6
4 -12 -2 -12 11.2
-4 12 2 -11.9 8.9
-4 12 2 2.1 8.6
-4 12 2 12.7 7.3
3 -12 -2 83.89 18
3 -12 -2 137.69 27.2
3 -12 -2 63.39 13.2
-3 12 2 97.39 17.7
-3 12 2 98.09 23.3
-3 12 2 71.09 17.5
2 -12 -2 -1.3 4.8
2 -12 -2 -1.5 6.8
2 -12 -2 -2.9 9
-2 12 2 3.6 5.4
-2 12 2 4 8.7
1 -12 -2 -4.9 7.7
1 -12 -2 4.1 5.8
1 -12 -2 -7.1 6.3
-1 12 2 6.5 6.2
-1 12 2 -0.4 4.2
-1 12 2 -10.6 7.5
0 -12 -2 70.19 13.7
0 -12 -2 55.69 14.1
0 -12 -2 76.29 18
0 -12 -2 53.09 11.6
0 12 2 60.59 16.4
0 12 2 48 9.4
0 12 2 46.5 11.7
-1 -12 -2 53.39 12.1
-1 -12 -2 46.3 13.5
-1 -12 -2 56.69 15.2
-1 -12 -2 39 9.2
-1 -12 -2 61.99 14.6
1 12 2 44.7 13.5
1 12 2 35.3 8.2
1 12 2 35.9 7.4
-2 -12 -2 0.5 7
-2 -12 -2 3.7 6.5
-2 -12 -2 -8.1 11
-2 -12 -2 -2.4 4.6
2 12 2 8.2 5.8
2 12 2 11.5 8.2
2 12 2 -8.6 7.9
2 12 2 3.7 3.5
-3 -12 -2 -2.7 8.3
-3 -12 -2 2.7 6.4
-3 -12 -2 -9.9 5.2
-3 -12 -2 3.3 8.1
-3 -12 -2 -9.5 4.9
3 12 2 2.4 4.2
3 12 2 -20.2 7.4
3 12 2 1 4.4
-4 -12 -2 54.89 15.6
-4 -12 -2 55.69 15.7
-4 -12 -2 58.09 11.4
-4 -12 -2 69.79 16
-4 -12 -2 36.8 11.2
4 12 2 52.89 12.8
4 12 2 47.1 10.1
4 12 2 67.79 12
-5 -12 -2 55.09 12.5
-5 -12 -2 46.2 9.6
-5 -12 -2 39.4 11
-5 -12 -2 31.2 12
5 12 2 29.5 10.5
5 12 2 29 6.2
5 12 2 43.4 10.5
-6 -12 -2 7.8 7.6
-6 -12 -2 -3.1 5.6
-6 -12 -2 6.6 7.1
-6 -12 -2 -8.7 8.5
-6 -12 -2 3.1 7
6 12 2 -4.5 8.3
6 12 2 -6.8 7
-7 -12 -2 3.6 7.9
-7 -12 -2 -8.9 6.1
-7 -12 -2 2.1 8.4
-7 -12 -2 4.2 10.5
7 12 2 3.8 8.7
7 12 2 11.6 9.7
-8 -12 -2 2.3 6.3
-8 -12 -2 -4.7 8.1
-8 -12 -2 3.5 9.3
-8 -12 -2 -11.8 9
8 12 2 0.4 9.5
4 -13 -2 42.9 17
4 -13 -2 3.1 10.4
-4 13 2 11.5 14.5
-4 13 2 3.2 8.8
3 -13 -2 15.3 8.3
3 -13 -2 23.9 11.4
3 -13 -2 16.9 14.9
-3 13 2 20.2 10.6
-3 13 2 13.5 7.5
-3 13 2 18.7 14.2
2 -13 -2 64.99 18
2 -13 -2 50.09 12
-2 13 2 43.3 14.6
-2 13 2 52.69 13.9
-2 13 2 56.19 11.8
1 -13 -2 2.4 10.3
1 -13 -2 -9.4 7
1 -13 -2 13.1 9.7
-1 13 2 0.8 6.2
-1 13 2 3.5 5.2
-1 13 2 0.9 11.5
0 -13 -2 10.6 8.1
0 -13 -2 -5.3 8
0 13 2 -1.8 3.9
0 13 2 -16.5 6.9
0 13 2 -9.8 8.9
-1 -13 -2 -6.8 5.5
-1 -13 -2 5.1 7.6
-1 -13 -2 1.8 8.4
1 13 2 5.3 4.6
1 13 2 6.1 6.1
1 13 2 4.6 8.4
-2 -13 -2 6.9 7.9
-2 -13 -2 3.9 6.7
-2 -13 -2 26.7 10.6
-2 -13 -2 5.7 11
-2 -13 -2 1.8 10.2
2 13 2 16.9 7.2
2 13 2 3.6 4.7
2 13 2 15.7 9.5
-3 -13 -2 -5.6 13.2
-3 -13 -2 10.1 6.6
-3 -13 -2 -0.7 7.5
-3 -13 -2 -4.8 7.2
-3 -13 -2 1.8 8.1
3 13 2 -0.1 5.6
3 13 2 -26.8 8.4
3 13 2 -4.2 4.8
3 13 2 -12 8.7
-4 -13 -2 -23.1 10.8
-4 -13 -2 4.1 7.5
-4 -13 -2 -3.3 7
-4 -13 -2 5.6 6.2
4 13 2 0.5 5.7
4 13 2 -6.1 5.3
4 13 2 -6.6 8.4
-5 -13 -2 4.3 8.9
-5 -13 -2 -13 6.8
-5 -13 -2 4 8.1
-5 -13 -2 1.3 9.8
-5 -13 -2 2.2 10.4
5 13 2 -6.9 7
5 13 2 2.9 4.7
5 13 2 -2.1 6
5 13 2 8 9.8
-6 -13 -2 -16.6 9.3
-6 -13 -2 4.8 7.3
-6 -13 -2 9.2 9.2
-6 -13 -2 7.3 9.1
6 13 2 -6.4 8.9
6 13 2 8.6 9.8
-7 -13 -2 17.5 10.5
-7 -13 -2 5.1 9.7
-7 -13 -2 -6.5 8.7
-7 -13 -2 -2.4 7.7
7 13 2 -3.4 11.7
7 13 2 2.9 11.6
3 -14 -2 0.6 8.4
3 -14 -2 -11.1 10.5
3 -14 -2 -18.7 12
-3 14 2 1.4 10.4
-3 14 2 3.9 13.7
-3 14 2 10.5 8.2
2 -14 -2 42.1 16.1
2 -14 -2 27.3 10.7
2 -14 -2 36 15.9
-2 14 2 14 13.1
-2 14 2 44 13.1
-2 14 2 8 8
1 -14 -2 -7.7 5.9
1 -14 -2 -5.9 10
1 -14 -2 18.4 10.4
-1 14 2 0.5 8.3
-1 14 2 3 5.7
-1 14 2 -3.5 10
0 -14 -2 0.9 9
0 -14 -2 -0.1 10.9
0 -14 -2 -1.2 6
0 14 2 -7.5 7.5
0 14 2 -3.1 11.7
0 14 2 -6.5 4.6
-1 -14 -2 -22 9.8
-1 -14 -2 5 6.9
-1 -14 -2 2.4 9.1
1 14 2 2.3 10.9
1 14 2 -0.2 6.9
1 14 2 3 6.1
-2 -14 -2 16.2 10.2
-2 -14 -2 -10.2 9.8
-2 -14 -2 7 9.8
2 14 2 21.7 11.2
2 14 2 11.1 8.7
2 14 2 16.6 6.5
-3 -14 -2 11 7.6
-3 -14 -2 18.9 14.1
-3 -14 -2 9.9 9.8
-3 -14 -2 17.4 11.7
3 14 2 -0.1 10.7
3 14 2 -2.3 6.4
3 14 2 4.1 5.6
-4 -14 -2 25.8 13.4
-4 -14 -2 10.1 8.8
-4 -14 -2 0.7 7.7
4 14 2 -6.3 7.2
4 14 2 -5.8 5.6
4 14 2 21.3 9.6
4 14 2 -3.9 9.7
-5 -14 -2 5.8 13.2
-5 -14 -2 -14.6 9.9
-5 -14 -2 4.6 9.2
5 14 2 -3 7.3
5 14 2 6.6 8.6
5 14 2 -4.4 9
-6 -14 -2 -6.2 9.2
-6 -14 -2 -11.8 7.2
-6 -14 -2 -26 12.3
6 14 2 3.5 9.2
6 14 2 -4.6 12.2
1 -15 -2 9.7 10.1
1 -15 -2 2.2 11.8
1 -15 -2 -11.5 12.8
-1 15 2 -7.1 9.6
-1 15 2 3.5 6.7
-1 15 2 13.7 12.2
0 -15 -2 -0.9 8.9
0 -15 -2 14.6 14.8
0 -15 -2 -14.1 8.5
0 15 2 4.7 12.8
0 15 2 2.6 8
0 15 2 -3.4 5.9
-1 -15 -2 -23.5 10.6
-1 -15 -2 -8.3 7.7
-1 -15 -2 10.4 9.2
1 15 2 0.1 5.4
1 15 2 -19.7 13
1 15 2 -1.3 9.6
-2 -15 -2 -6 8.5
-2 -15 -2 11.9 12.1
-2 -15 -2 4.6 10
2 15 2 17 11.3
2 15 2 4.4 6.1
-3 -15 -2 25.6 17.9
-3 -15 -2 -1.1 7.4
-3 -15 -2 -1.5 8
3 15 2 15.1 14.6
3 15 2 -12.2 6.5
3 15 2 9.5 8
-4 -15 -2 19.2 17.2
-4 -15 -2 -24.2 8.2
-4 -15 -2 9.7 8.5
-4 -15 -2 10.7 10.4
4 15 2 1.4 6.9
4 15 2 3 7.7
4 15 2 9.2 13.2
-5 -15 -2 110.69 21.1
-5 -15 -2 70.39 16.7
-5 -15 -2 42.9 20.5
-5 -15 -2 91.79 19.6
5 15 2 104.79 20.4
5 15 2 68.79 15.4
5 15 2 50.99 11.4
5 15 2 69.69 15.8
-1 -16 -2 -9.1 12.3
-1 -16 -2 4.4 13.1
-1 -16 -2 16.3 10.4
1 16 2 9.1 15
1 16 2 -11.8 8.4
-2 -16 -2 12.9 10.8
-2 -16 -2 23.4 15.4
-2 -16 -2 22.7 15.7
2 16 2 7 8
2 16 2 9.8 10
-3 -16 -2 9.8 10.7
-3 -16 -2 0.5 10.7
3 16 2 -2.7 12.7
3 16 2 -2.7 7.1
3 15 -3 30.4 15.4
3 15 -3 10.2 8
-3 -15 3 4.2 11.7
-3 -15 3 -2.7 8.6
-3 -15 3 11.9 13
2 15 -3 9.3 7.7
2 15 -3 40.7 12
-2 -15 3 46.8 18.1
-2 -15 3 34.7 12.4
-2 -15 3 25.7 11.9
1 15 -3 13.5 8.9
1 15 -3 -13.2 6.2
1 15 -3 -8.3 12
-1 -15 3 -4.2 8.1
-1 -15 3 9.2 10.6
-1 -15 3 10.4 11.6
0 15 -3 9.4 14.1
0 15 -3 -7.3 7.2
0 15 -3 -10.9 7.9
0 -15 3 11.1 14.1
0 -15 3 -2.8 9.5
0 -15 3 1.4 8.5
-1 15 -3 29.1 11.4
-1 15 -3 8.7 9
-1 15 -3 12.7 13.5
1 -15 3 -6.3 8.8
1 -15 3 11.5 13.2
1 -15 3 -11.1 15.2
5 14 -3 -3 7.6
5 14 -3 -7.8 12
5 14 -3 -8.7 9.3
5 14 -3 -0.2 15.1
-5 -14 3 -4.8 15.9
-5 -14 3 -2.5 8.9
-5 -14 3 -10.4 9.1
-5 -14 3 -2.1 9
4 14 -3 -9 11.3
4 14 -3 -0.4 6.8
-4 -14 3 -1.9 9.2
-4 -14 3 -4.5 10.6
-4 -14 3 14.6 8.8
3 14 -3 25.8 9.6
3 14 -3 22.8 12.7
3 14 -3 19.2 7.4
-3 -14 3 29.8 13.2
-3 -14 3 13.1 8.6
-3 -14 3 37.8 13.9
2 14 -3 2.1 7.2
2 14 -3 4.2 12.5
-2 -14 3 1.3 6.1
-2 -14 3 17 12
-2 -14 3 16.3 9.3
1 14 -3 8 8
1 14 -3 -1.3 11.8
1 14 -3 -14.8 9.2
-1 -14 3 10.8 8.5
-1 -14 3 -6.5 9.7
-1 -14 3 -2.9 10.2
0 14 -3 5.8 6.2
0 14 -3 23 13.6
0 14 -3 2.7 7.7
0 -14 3 9.6 10.5
0 -14 3 11.5 11.2
-1 14 -3 18.9 9.4
-1 14 -3 1.2 6.5
-1 14 -3 7.7 11.6
1 -14 3 36.4 13.5
1 -14 3 11 8.8
1 -14 3 6 10.9
-2 14 -3 8.6 7.2
-2 14 -3 -0.1 10.3
-2 14 -3 -11.3 10
2 -14 3 10.2 12.3
2 -14 3 10 12.5
2 -14 3 3.3 8.4
6 13 -3 -0.6 5.4
6 13 -3 9 11.3
6 13 -3 -2.2 10.6
-6 -13 3 12.3 10.1
-6 -13 3 -7.9 15.7
-6 -13 3 5.9 8.4
5 13 -3 7 6.5
5 13 -3 9.7 10.9
5 13 -3 9.1 11
-5 -13 3 20.1 9.4
-5 -13 3 8.2 15
-5 -13 3 6.5 7.8
-5 -13 3 3.9 8.9
4 13 -3 4.9 9.5
4 13 -3 6 6.5
-4 -13 3 3.8 7.3
-4 -13 3 5.6 9.2
-4 -13 3 14.9 13.8
-4 -13 3 -2.2 6.9
3 13 -3 82.99 14.9
3 13 -3 80.19 18.3
3 13 -3 55.99 12.5
-3 -13 3 37.8 17
-3 -13 3 43.2 12.3
-3 -13 3 80.09 16
2 13 -3 -7.2 5.7
2 13 -3 6.7 5.6
2 13 -3 13.4 11.1
-2 -13 3 9.9 8.6
-2 -13 3 7.7 6.4
1 13 -3 0.6 5.3
1 13 -3 0.7 6
1 13 -3 -1.2 9
-1 -13 3 15.6 9
-1 -13 3 4.6 7.3
-1 -13 3 -8.3 9.9
0 13 -3 6.8 5.7
0 13 -3 -8.7 6.4
0 13 -3 3.9 9.4
0 -13 3 3 9
0 -13 3 3 9.4
0 -13 3 -1.5 6.3
-1 13 -3 44.3 16.7
-1 13 -3 85.89 18.1
-1 13 -3 44.9 13.9
1 -13 3 37 12.2
1 -13 3 64.69 19.1
1 -13 3 49.2 13.6
-2 13 -3 12.3 8.5
-2 13 -3 1 10.2
-2 13 -3 6.8 6.6
2 -13 3 15.3 10
2 -13 3 6.2 11.1
2 -13 3 2.3 6.6
-3 13 -3 -3.8 8.7
-3 13 -3 -8.7 5.7
3 -13 3 -2.9 6.5
3 -13 3 -9.1 12
3 -13 3 -4.7 11
-4 13 -3 -7 10.9
-4 13 -3 12.1 9.4
-4 13 -3 18.1 14.2
4 -13 3 -19.3 10
4 -13 3 -8.3 6.5
4 -13 3 17.7 15.1
7 12 -3 9.6 11.7
7 12 -3 14.6 12.2
-7 -12 3 10.3 11.8
-7 -12 3 13.3 11.6
-7 -12 3 -6.2 8.6
-7 -12 3 18.3 8.8
6 12 -3 -8.3 9.8
6 12 -3 0 4.5
-6 -12 3 5.6 8.1
-6 -12 3 -8.4 12.4
-6 -12 3 0.6 8.8
5 12 -3 0 5.3
5 12 -3 -14.4 7.2
5 12 -3 4 8.4
5 12 -3 11.2 10
-5 -12 3 -5 7.2
-5 -12 3 6.4 6.7
-5 -12 3 2.9 7.6
-5 -12 3 -5.4 10.8
4 12 -3 10.5 10.2
4 12 -3 25.4 10.8
-4 -12 3 27.9 10.7
-4 -12 3 13.7 12.1
-4 -12 3 38.5 12.2
3 12 -3 197.58 22.8
3 12 -3 141.29 25.4
3 12 -3 185.18 21.2
-3 -12 3 157.78 26.7
-3 -12 3 146.39 24.6
-3 -12 3 159.48 27.7
-3 -12 3 137.39 25.4
2 12 -3 42.2 12.8
2 12 -3 26.6 6.4
2 12 -3 30.7 8.9
-2 -12 3 48.9 14.2
-2 -12 3 45.8 10.9
-2 -12 3 31 14
-2 -12 3 24.8 9.8
1 12 -3 15.3 9.5
1 12 -3 4.2 5
1 12 -3 25.4 7.9
-1 -12 3 9.3 9.5
-1 -12 3 0.3 8.4
-1 -12 3 -2.7 5.8
0 12 -3 7.4 6.3
0 12 -3 -0.2 7.4
0 12 -3 4.8 4.7
0 -12 3 2.9 6.6
0 -12 3 5.3 4.8
0 -12 3 8 8.5
-1 12 -3 17.9 6.7
-1 12 -3 18.8 8.9
-1 12 -3 23.1 11.5
1 -12 3 30.9 10.2
1 -12 3 31.8 12.6
1 -12 3 11.3 8.8
-2 12 -3 7.8 5
-2 12 -3 -5.6 6.2
2 -12 3 22.1 10.2
2 -12 3 11.2 6.4
-3 12 -3 9.2 7
-3 12 -3 5.7 9.2
-3 12 -3 11.2 12.7
-3 12 -3 1.9 7.9
3 -12 3 18.1 12
3 -12 3 7 5.3
3 -12 3 -3.2 10.6
-4 12 -3 3.7 8
-4 12 -3 -0.5 6.9
-4 12 -3 19.2 12.9
4 -12 3 5 6
4 -12 3 -4.9 10.3
4 -12 3 11.6 12.6
-5 12 -3 -0.3 10.7
-5 12 -3 3.8 8.8
-5 12 -3 10.3 13.3
5 -12 3 17.5 16.7
5 -12 3 3 6.2
7 11 -3 13.8 11.8
7 11 -3 18.3 10.6
-7 -11 3 13.3 10.3
-7 -11 3 6.5 10
-7 -11 3 6.9 8.3
6 11 -3 -21.2 7.6
6 11 -3 -2.3 7.2
-6 -11 3 -8.9 5.8
-6 -11 3 11.5 11
5 11 -3 -0.1 4.6
5 11 -3 -6.6 5.2
5 11 -3 1.8 7.9
5 11 -3 7.3 7.1
-5 -11 3 -11.4 6.4
-5 -11 3 -14.9 5.7
-5 -11 3 -0.2 9.6
4 11 -3 62.09 10.7
4 11 -3 32.3 10.7
4 11 -3 22.9 10.3
-4 -11 3 36.9 13.7
-4 -11 3 44 11.5
-4 -11 3 41.8 11.6
-4 -11 3 29.7 9.3
3 11 -3 210.38 23.7
3 11 -3 156.78 24.9
3 11 -3 215.88 23.2
3 11 -3 164.18 28
-3 -11 3 153.08 28.1
-3 -11 3 241.68 27.9
-3 -11 3 165.88 26.9
-3 -11 3 160.08 26.8
2 11 -3 18.2 7.4
2 11 -3 16.4 9.6
2 11 -3 28.9 7.4
2 11 -3 39.8 11.8
-2 -11 3 27.1 9.8
-2 -11 3 57.49 12
-2 -11 3 38.2 11.2
-2 -11 3 32.2 13.2
1 11 -3 2.8 5.4
1 11 -3 9.7 7.6
1 11 -3 4.9 3.6
-1 -11 3 -0.3 5.6
-1 -11 3 6.4 6.5
-1 -11 3 2.9 4.8
-1 -11 3 -3 9.2
0 11 -3 1.9 3.7
0 11 -3 2.1 5.1
0 11 -3 6.3 7.8
0 -11 3 -1.4 5.4
0 -11 3 4.5 7.8
0 -11 3 8.6 5.7
-1 11 -3 18.8 6.7
-1 11 -3 21.9 12.2
-1 11 -3 25.4 9.8
-1 11 -3 26.8 8.8
1 -11 3 23 7.9
1 -11 3 31.4 10.2
1 -11 3 49.8 13.3
-2 11 -3 17.7 9.2
-2 11 -3 23.6 8.1
-2 11 -3 26.2 8
-2 11 -3 32.9 11.7
2 -11 3 16 6.4
2 -11 3 44.4 13.1
2 -11 3 39.2 12.2
-3 11 -3 -7.7 7.2
-3 11 -3 -0.9 4.2
3 -11 3 6.6 5.3
3 -11 3 3 8.2
3 -11 3 -14.1 8.6
-4 11 -3 1.7 6.2
-4 11 -3 10 11
-4 11 -3 4.8 7.9
4 -11 3 5.2 10.8
4 -11 3 0.7 4.9
4 -11 3 6.4 10.5
-5 11 -3 3.8 6.4
-5 11 -3 2 8.5
-5 11 -3 4.9 10.8
5 -11 3 -2.6 9.8
5 -11 3 2.4 5
5 -11 3 -7.4 11
8 10 -3 26.2 13.3
-8 -10 3 27.3 10.2
-8 -10 3 37.9 13.1
-8 -10 3 31.2 11.9
7 10 -3 5.3 8.1
-7 -10 3 9.5 8
-7 -10 3 10.4 10.1
-7 -10 3 22.6 9
-7 -10 3 10 7.5
6 10 -3 -2.3 6.3
6 10 -3 -1.9 6.5
-6 -10 3 6.9 7.2
-6 -10 3 -8.9 5.4
-6 -10 3 -1.2 8.4
5 10 -3 -6 5.3
5 10 -3 4.2 6.3
5 10 -3 13.7 7
5 10 -3 -1.9 3.4
-5 -10 3 11.6 5.8
-5 -10 3 -0.2 4.9
-5 -10 3 8 8.4
-5 -10 3 2.9 6.6
4 10 -3 56.79 12.3
4 10 -3 35.1 10.4
-4 -10 3 48.1 11.2
-4 -10 3 55.79 12
-4 -10 3 52.49 12.6
-4 -10 3 38.4 10.7
-4 -10 3 61.99 11.9
3 10 -3 5.8 4.4
3 10 -3 7 4.2
3 10 -3 10.2 7.1
3 10 -3 10.3 7.8
-3 -10 3 -0.2 5.4
-3 -10 3 11.5 6.1
-3 -10 3 6.5 5.5
-3 -10 3 10.2 8.3
-3 -10 3 5.6 7.9
2 10 -3 6.1 3.7
2 10 -3 6.1 4.7
2 10 -3 12.4 6.4
2 10 -3 1.2 7.4
-2 -10 3 -1.7 4.1
-2 -10 3 3.3 7.8
-2 -10 3 2.5 5.6
-2 -10 3 -2.3 3.7
-2 -10 3 -1.8 4.1
1 10 -3 9.6 3.8
1 10 -3 16.4 5.8
1 10 -3 7.2 7.7
1 10 -3 26.8 9.1
1 10 -3 18.9 7.4
-1 -10 3 3.6 6.6
-1 -10 3 12.8 5.8
-1 -10 3 7.9 4.9
-1 -10 3 10.4 8.4
-1 -10 3 18.5 6.3
0 10 -3 4.4 5.9
0 10 -3 11.2 5.1
0 10 -3 11.7 4.6
0 10 -3 14 7.8
0 -10 3 0.1 7.7
0 -10 3 7.7 4.6
0 -10 3 8.2 6.2
0 -10 3 8.7 5.2
0 -10 3 3.9 6.7
-1 10 -3 22.1 7.9
-1 10 -3 38.1 8.2
-1 10 -3 28.6 9.3
-1 10 -3 44.8 12.2
1 -10 3 33.2 11.2
1 -10 3 21 8
1 -10 3 31 7.2
-2 10 -3 27.9 7.5
-2 10 -3 21.5 6.7
-2 10 -3 13.6 10.1
-2 10 -3 30.9 9.3
2 -10 3 31.6 11.9
2 -10 3 21 6.4
2 -10 3 27 9.2
-3 10 -3 60.39 16
-3 10 -3 36.6 10.5
-3 10 -3 37.4 11.4
-3 10 -3 45.4 10.7
3 -10 3 72.49 16
3 -10 3 37.3 11.2
3 -10 3 69.69 10.6
-4 10 -3 6.5 8.5
4 -10 3 18 11.2
4 -10 3 20.8 6
4 -10 3 10.5 8.7
-5 10 -3 4.2 6.7
-5 10 -3 1.5 7.2
-5 10 -3 -7.4 7.5
5 -10 3 -2.8 7.5
5 -10 3 -2.5 8.6
5 -10 3 -0.8 3.9
-6 10 -3 19.4 10.3
-6 10 -3 -4.4 10.8
-6 10 -3 21.1 11.3
6 -10 3 16.6 8.5
6 -10 3 22.4 10.3
6 -10 3 -1.7 13
8 9 -3 26.7 15.2
8 9 -3 24.3 10.3
-8 -9 3 17.7 6.7
-8 -9 3 21.4 9.4
-8 -9 3 7.3 7.3
-8 -9 3 17.1 9.5
7 9 -3 38.5 11.2
7 9 -3 50.69 13.3
-7 -9 3 49.99 12.6
-7 -9 3 38.3 9.4
-7 -9 3 44.5 11.1
-7 -9 3 41.1 10.5
6 9 -3 2.1 5.9
6 9 -3 7 8.4
-6 -9 3 7.2 6.7
-6 -9 3 0.5 7
-6 -9 3 1.1 6.7
-6 -9 3 11.3 5.8
-6 -9 3 0.8 5.9
5 9 -3 0.3 5.1
5 9 -3 0.1 4.7
5 9 -3 4.4 5.1
5 9 -3 -2.4 2.9
-5 -9 3 4.9 5.5
-5 -9 3 1.1 4.3
-5 -9 3 5.8 5.9
-5 -9 3 2.5 4.9
-5 -9 3 16 8.3
4 9 -3 17 7.1
4 9 -3 7.7 6.2
4 9 -3 21.8 5.8
-4 -9 3 15.7 6.4
-4 -9 3 15.2 6.5
-4 -9 3 15.4 8.3
-4 -9 3 9.6 5
-4 -9 3 19.5 7.5
-4 -9 3 12 5.9
3 9 -3 -2.7 6.5
3 9 -3 2.9 5.7
3 9 -3 3.7 6.9
3 9 -3 3.8 2.9
-3 -9 3 3 5.6
-3 -9 3 5.1 4.6
-3 -9 3 3.9 4.3
-3 -9 3 7.3 4.5
-3 -9 3 13.2 5.9
2 9 -3 8.9 4
2 9 -3 13.1 4.9
2 9 -3 10.9 7.2
2 9 -3 9.3 7
2 9 -3 4.6 6.2
2 9 -3 3 6.9
-2 -9 3 13.9 6.5
-2 -9 3 4.8 4.6
-2 -9 3 7.4 7.9
-2 -9 3 8.5 4.7
-2 -9 3 10.8 5.7
1 9 -3 31.9 11
1 9 -3 12.7 7.6
1 9 -3 14 9
1 9 -3 23.3 7
1 9 -3 17.2 5
1 9 -3 3.8 8.6
-1 -9 3 17.5 6.5
-1 -9 3 17.5 9.5
-1 -9 3 25.8 9.3
-1 -9 3 30.5 7.3
0 9 -3 47.9 13.2
0 9 -3 57.99 12.7
0 9 -3 46.5 10.4
0 9 -3 25.6 6.5
0 9 -3 35.7 11.6
0 9 -3 31.7 10.8
0 -9 3 26.9 7.7
0 -9 3 47.7 10.7
0 -9 3 44.3 10.8
0 -9 3 39.9 8.1
0 -9 3 52.19 11.1
-1 9 -3 9.5 5.2
-1 9 -3 15.9 7.6
-1 9 -3 -4.9 6.4
-1 9 -3 -0.6 5.2
-1 9 -3 2.4 3.5
-1 9 -3 8.1 6.1
1 -9 3 24.8 7.9
1 -9 3 3.4 6.6
1 -9 3 11.8 6.3
1 -9 3 7.9 4.1
1 -9 3 1 4.9
1 -9 3 8.6 7.8
-2 9 -3 23.9 9.1
-2 9 -3 26.3 10
-2 9 -3 38.5 8.8
-2 9 -3 37.6 11.2
-2 9 -3 22.3 6.7
2 -9 3 33.2 10.4
2 -9 3 29.5 10.7
2 -9 3 25.4 9.8
2 -9 3 20.9 6.8
-3 9 -3 20.8 11.3
-3 9 -3 7.5 5.1
-3 9 -3 15.4 7
-3 9 -3 18.1 8.4
3 -9 3 12 8.5
3 -9 3 20.6 8.2
3 -9 3 11.4 4.7
-4 9 -3 -2 4
-4 9 -3 8.2 6.5
-4 9 -3 1 4.4
-4 9 -3 2.3 10.2
-4 9 -3 8.9 7.3
4 -9 3 13.3 10.1
4 -9 3 4.3 5.9
4 -9 3 -5.2 3.5
-5 9 -3 -0.2 12.1
-5 9 -3 12.5 7.3
-5 9 -3 1.9 7.7
5 -9 3 13.5 3.8
5 -9 3 -11.6 8.6
5 -9 3 5.6 7
-6 9 -3 -3.4 7.5
-6 9 -3 -3.1 7.5
-6 9 -3 -17.5 7.6
-6 9 -3 8.2 15.7
6 -9 3 -11.7 7.1
6 -9 3 -2.5 11.5
6 -9 3 -1 8
6 -9 3 -11.8 11
-7 9 -3 7.1 10.5
-7 9 -3 20.6 16.1
-7 9 -3 11.3 14.3
-7 9 -3 22.9 10.3
7 -9 3 7.8 8
7 -9 3 24.8 9.8
7 -9 3 5.4 12.6
7 -9 3 4.5 14.3
7 -9 3 -3.2 8.9
9 8 -3 22.5 9.9
9 8 -3 -8 10.7
-9 -8 3 18.8 8.7
-9 -8 3 11.8 10.1
-9 -8 3 25 9.6
-9 -8 3 29.9 7.1
8 8 -3 9.7 8.5
-8 -8 3 20.5 7.3
-8 -8 3 15.6 10
-8 -8 3 29.7 9.2
-8 -8 3 25.4 9.8
7 8 -3 6.2 6.8
7 8 -3 5.4 7.8
-7 -8 3 7.2 6.9
-7 -8 3 10.3 6.3
-7 -8 3 8 5.1
-7 -8 3 12.9 8
-7 -8 3 11 7.2
6 8 -3 6.1 6.1
6 8 -3 1.4 6.6
-6 -8 3 9.1 4.5
-6 -8 3 -9.4 5.8
-6 -8 3 9.8 6
-6 -8 3 -0.3 5.6
-6 -8 3 14.3 6.3
5 8 -3 38.4 10.7
5 8 -3 17.5 6.3
5 8 -3 12.3 4.8
5 8 -3 12.9 5.6
5 8 -3 20.2 4.3
-5 -8 3 21.3 7.2
-5 -8 3 17.8 6.5
-5 -8 3 24.1 7.2
-5 -8 3 17.5 6.8
-5 -8 3 18.6 7.4
4 8 -3 7.3 4.5
4 8 -3 8.1 3.6
4 8 -3 1.5 5.7
4 8 -3 17.6 7.7
4 8 -3 12 5.5
-4 -8 3 5 4.8
-4 -8 3 8.3 7
-4 -8 3 0.3 3.4
-4 -8 3 11.8 7.1
-4 -8 3 23.2 6.5
-4 -8 3 4.2 3.7
3 8 -3 13.6 6.7
3 8 -3 21.8 7.1
3 8 -3 25.9 8.5
3 8 -3 15.3 4.8
3 8 -3 12.5 5.9
-3 -8 3 29 7.6
-3 -8 3 11.3 5.4
-3 -8 3 18.5 6.1
-3 -8 3 14.1 5.2
-3 -8 3 15.9 7.4
-3 -8 3 16.6 6.7
2 8 -3 72.69 13.8
2 8 -3 67.39 12.8
2 8 -3 63.39 11.4
2 8 -3 64.49 14.3
2 8 -3 76.39 11.6
2 8 -3 70.49 13.2
-2 -8 3 58.09 11.8
-2 -8 3 68.79 12.6
-2 -8 3 52.39 10.7
-2 -8 3 87.69 15.1
-2 -8 3 79.59 14.3
-2 -8 3 71.19 11.2
1 8 -3 -1.1 4
1 8 -3 -1.1 3
1 8 -3 -8.4 3.2
1 8 -3 -0.9 5.4
1 8 -3 1.4 4.4
-1 -8 3 6.8 5.7
-1 -8 3 -2.2 2.7
-1 -8 3 0.3 4.2
-1 -8 3 0.3 3.5
-1 -8 3 -1.6 2.9
-1 -8 3 2.7 5.2
0 8 -3 3 4.7
0 8 -3 5.3 3.8
0 8 -3 6.3 6.3
0 8 -3 1.5 2.3
0 8 -3 4.6 5.6
0 -8 3 3.1 5.6
0 -8 3 6.7 4
0 -8 3 9.3 4.6
0 -8 3 2.2 3.7
0 -8 3 0.8 3.4
-1 8 -3 1.4 2.6
-1 8 -3 0.9 5.4
-1 8 -3 1.2 3.6
-1 8 -3 2.1 4.1
-1 8 -3 5 5.4
-1 8 -3 4.1 5.4
1 -8 3 3 3.6
1 -8 3 1.9 2.7
1 -8 3 0.2 4.2
1 -8 3 2.7 4.7
-2 8 -3 1.5 3.4
-2 8 -3 6.6 6.9
-2 8 -3 4.6 4.3
-2 8 -3 5.8 5.7
-2 8 -3 2.6 3
-2 8 -3 -6.3 5.3
2 -8 3 -6 4.1
2 -8 3 -5.8 4
2 -8 3 -8.8 3.1
2 -8 3 1 2.4
2 -8 3 10.5 6
-3 8 -3 44.3 12.4
-3 8 -3 64.69 10.9
-3 8 -3 47.6 11
-3 8 -3 60.89 15.6
-3 8 -3 59.49 12.2
3 -8 3 38.5 10.5
3 -8 3 58.79 9
3 -8 3 68.09 11.2
3 -8 3 67.09 15.5
-4 8 -3 67.79 13.8
-4 8 -3 65.79 14.5
-4 8 -3 58.69 13.8
-4 8 -3 87.89 11.3
-4 8 -3 45 14.6
4 -8 3 56.89 9
4 -8 3 60.09 14.9
4 -8 3 79.19 14
4 -8 3 58.19 12.9
-5 8 -3 -5.6 6
-5 8 -3 10.3 6.6
-5 8 -3 14.1 10.8
-5 8 -3 12.8 10.3
5 -8 3 15.1 3.6
5 -8 3 19.5 8.2
5 -8 3 5.1 9
-6 8 -3 8.4 9.1
-6 8 -3 3.6 8.3
-6 8 -3 -2.5 12.1
-6 8 -3 -3.9 5.4
6 -8 3 -0.7 7.1
6 -8 3 3.4 5.7
6 -8 3 9 11.3
-7 8 -3 -4.1 12.5
-7 8 -3 15 10.8
-7 8 -3 22.1 9
-7 8 -3 0.8 8.4
7 -8 3 9.7 8
7 -8 3 23.9 12.5
7 -8 3 9.4 11.3
7 -8 3 1.9 9.3
9 7 -3 9.1 8.7
9 7 -3 3.9 10.7
-9 -7 3 13.7 7.2
-9 -7 3 5 6.7
-9 -7 3 12.9 9.5
8 7 -3 8 10.4
-8 -7 3 1.9 7
-8 -7 3 -0.3 6.6
-8 -7 3 7 4.6
-8 -7 3 4.8 6.8
-8 -7 3 6.7 7.4
7 7 -3 153.68 17.9
-7 -7 3 144.39 20.4
-7 -7 3 130.99 16.2
-7 -7 3 91.09 16.2
-7 -7 3 105.79 17.1
6 7 -3 -0.2 4.5
6 7 -3 1.7 5.6
6 7 -3 1 6.5
-6 -7 3 -0.7 6
-6 -7 3 11.8 6.6
-6 -7 3 4.6 5.1
-6 -7 3 -1.5 2.9
-6 -7 3 11.3 5.5
5 7 -3 13.4 7.1
5 7 -3 10.1 6.2
5 7 -3 10.5 5.8
5 7 -3 10.3 3
5 7 -3 14.1 3.7
5 7 -3 16.9 8.4
-5 -7 3 14.4 6
-5 -7 3 11.7 6.8
-5 -7 3 20.1 6.3
-5 -7 3 5.8 5.3
-5 -7 3 5 5.1
-5 -7 3 12.5 4.5
4 7 -3 4 4.4
4 7 -3 4 2.6
4 7 -3 6 4.2
4 7 -3 10.3 5.4
4 7 -3 -2.6 4.7
4 7 -3 12.7 5.7
-4 -7 3 7 4.9
-4 -7 3 -3.8 3.9
-4 -7 3 1.7 4
-4 -7 3 7.2 6
-4 -7 3 -0.6 3.1
-4 -7 3 5.1 3.8
3 7 -3 100.89 12.3
3 7 -3 92.59 13.8
3 7 -3 96.79 17.9
3 7 -3 86.19 15.5
3 7 -3 98.79 15.5
-3 -7 3 66.89 13.4
-3 -7 3 90.19 14.4
-3 -7 3 103.09 16.1
-3 -7 3 95.99 12
-3 -7 3 80.79 13.5
-3 -7 3 113.29 15.8
2 7 -3 49.9 11.4
2 7 -3 72.09 13
2 7 -3 61.39 11.1
2 7 -3 52.99 9.3
2 7 -3 60.59 11.6
2 7 -3 63.49 10.4
-2 -7 3 70.69 11.4
-2 -7 3 74.19 13.4
-2 -7 3 61.79 12.3
-2 -7 3 57.49 10.5
-2 -7 3 56.39 10.8
-2 -7 3 45.2 8.7
1 7 -3 15.7 4.7
1 7 -3 18.3 4.7
1 7 -3 7 5.3
1 7 -3 19.9 6.6
1 7 -3 12.8 6.1
1 7 -3 16 4.5
-1 -7 3 16.1 6
-1 -7 3 15.4 4.6
-1 -7 3 8.7 4.1
-1 -7 3 6.3 3.5
-1 -7 3 12.3 5.2
-1 -7 3 7.7 4.8
0 7 -3 2 4.4
0 7 -3 1 2.5
0 7 -3 -1.6 2.7
0 7 -3 0.3 2.1
0 7 -3 5 4.3
0 7 -3 -0.5 4.6
0 -7 3 -1.6 3.3
0 -7 3 2.3 2.7
0 -7 3 -3.5 3.4
0 -7 3 -0.5 1.7
0 -7 3 5.9 4.1
0 -7 3 1.7 4.3
-1 7 -3 134.39 15.3
-1 7 -3 120.49 20.4
-1 7 -3 77.09 16.5
-1 7 -3 109.89 15
-1 7 -3 85.49 15.5
1 -7 3 94.19 17
1 -7 3 86.99 14.3
1 -7 3 109.69 15.3
1 -7 3 89.89 13.5
1 -7 3 94.79 16.6
1 -7 3 96.79 17.1
-2 7 -3 14 4
-2 7 -3 8.6 6
-2 7 -3 3.4 2.9
-2 7 -3 7.6 5.2
-2 7 -3 3.3 4.9
-2 7 -3 0.6 3
2 -7 3 14.3 6.1
2 -7 3 7.5 5.3
2 -7 3 11.5 3.5
2 -7 3 9.1 5
2 -7 3 12.5 7.3
-3 7 -3 0.4 6.1
-3 7 -3 9.6 4.9
-3 7 -3 9.1 6.3
-3 7 -3 9.6 4.3
-3 7 -3 8.8 4.5
-3 7 -3 3 4.5
3 -7 3 5.4 3.8
3 -7 3 6.2 6.3
3 -7 3 -2.4 4.6
3 -7 3 16.2 6.2
3 -7 3 8.1 5.1
3 -7 3 3.3 2.7
-4 7 -3 9.9 4.7
-4 7 -3 -8.9 7.3
-4 7 -3 9 5.7
-4 7 -3 16.3 6.4
-4 7 -3 12.4 5.2
-4 7 -3 9.1 7.5
4 -7 3 8.8 5.8
4 -7 3 5.1 3.3
4 -7 3 10.6 7.1
4 -7 3 6.2 6.2
-5 7 -3 174.38 26.2
-5 7 -3 210.28 24.6
-5 7 -3 204.28 29.6
-5 7 -3 175.58 28.9
5 -7 3 186.58 23
5 -7 3 170.18 27.8
-6 7 -3 -2.5 6.4
-6 7 -3 -1.4 5
-6 7 -3 -3.4 6.7
-6 7 -3 12.5 10.4
6 -7 3 -2.1 8.7
6 -7 3 -3.8 5.6
6 -7 3 7.3 5.7
-7 7 -3 -7.5 6.2
-7 7 -3 11.1 9.3
-7 7 -3 0.1 7.9
-7 7 -3 -7.9 11.6
7 -7 3 6.8 10.1
7 -7 3 -8.6 8.3
7 -7 3 6.2 6.2
7 -7 3 -1.3 6.1
-8 7 -3 12.8 9.6
-8 7 -3 21.2 14.2
-8 7 -3 39.3 13.7
-8 7 -3 25.4 12
8 -7 3 25.5 9
8 -7 3 11 14.3
8 -7 3 20.3 12.2
9 6 -3 16.8 12.9
9 6 -3 2 7.6
-9 -6 3 -2.9 8.2
-9 -6 3 20.9 8.9
-9 -6 3 0.6 6.4
-9 -6 3 9.4 5.3
-9 -6 3 0.3 6.1
8 6 -3 47.1 13.5
8 6 -3 50.09 9.4
-8 -6 3 21.1 8.4
-8 -6 3 29.9 7
-8 -6 3 29.6 8.4
-8 -6 3 43.2 11.6
7 6 -3 32.4 7.5
7 6 -3 36.5 11.7
7 6 -3 47.5 9.7
-7 -6 3 41.3 8.4
-7 -6 3 30.6 8.9
-7 -6 3 24.4 7.8
-7 -6 3 56.99 12.8
-7 -6 3 30.6 7.5
-7 -6 3 20.3 7.6
6 6 -3 6.2 6.1
6 6 -3 0.8 4.7
6 6 -3 2.5 6.2
6 6 -3 9.9 6.7
-6 -6 3 2.3 5
-6 -6 3 -11.9 5.4
-6 -6 3 7 4.7
-6 -6 3 4 3.9
-6 -6 3 5 5.4
-6 -6 3 7.4 4
-6 -6 3 7.3 6
5 6 -3 47.7 11.8
5 6 -3 59.79 10.6
5 6 -3 34.9 9.7
-5 -6 3 48.6 9.7
-5 -6 3 61.19 9.9
-5 -6 3 67.39 10.1
-5 -6 3 48.4 10.6
-5 -6 3 57.59 10.3
-5 -6 3 44 10.1
-5 -6 3 60.09 10.5
4 6 -3 11.5 4.4
4 6 -3 8.2 4.2
4 6 -3 12.4 3.4
4 6 -3 9 4.9
4 6 -3 9.3 3.6
4 6 -3 5.4 5.3
-4 -6 3 6.4 3.4
-4 -6 3 8.7 4.2
-4 -6 3 9.5 3.7
-4 -6 3 1.7 4.8
-4 -6 3 0.5 2.3
-4 -6 3 0.2 4.1
3 6 -3 -1 3.5
3 6 -3 3.4 4.3
3 6 -3 -2.1 3.2
3 6 -3 -0.6 1.9
3 6 -3 -4.6 2.8
-3 -6 3 2.7 2.8
-3 -6 3 2.3 2.4
-3 -6 3 2 3.6
-3 -6 3 -1 2.3
-3 -6 3 -2.2 2.4
-3 -6 3 -0.6 2.3
2 6 -3 59.99 9.1
2 6 -3 44.9 9.9
2 6 -3 50.29 9.8
2 6 -3 69.09 11.8
2 6 -3 65.39 9.4
2 6 -3 59.09 11
-2 -6 3 44.2 7.7
-2 -6 3 51.69 10.1
-2 -6 3 53.69 9.9
-2 -6 3 46.4 8.2
-2 -6 3 49.5 9.4
-2 -6 3 67.39 11.8
1 6 -3 116.79 12.8
1 6 -3 104.19 11.6
1 6 -3 90.39 14.2
1 6 -3 88.39 14.2
1 6 -3 89.99 14.9
1 6 -3 105.39 15.8
-1 -6 3 86.89 14.5
-1 -6 3 84.39 13.2
-1 -6 3 69.59 13.3
-1 -6 3 106.29 15.5
-1 -6 3 95.69 11.5
-1 -6 3 101.19 14.3
0 6 -3 152.28 19.4
0 6 -3 152.78 17
0 6 -3 186.68 20.9
0 6 -3 153.28 18.4
0 6 -3 136.29 19
0 6 -3 172.28 18.6
0 -6 3 148.49 17.1
0 -6 3 153.78 19.4
0 -6 3 161.18 20.1
0 -6 3 195.48 18.9
0 -6 3 144.39 18.2
0 -6 3 143.89 19.1
-1 6 -3 4.3 4.2
-1 6 -3 5.2 4
-1 6 -3 11 3.5
-1 6 -3 11.5 3.3
-1 6 -3 5.9 3.1
-1 6 -3 9.6 5.8
1 -6 3 6.4 4.9
1 -6 3 13.5 3.9
1 -6 3 12.6 4.7
1 -6 3 8.3 3.6
1 -6 3 13 4.7
1 -6 3 5.1 3.9
-2 6 -3 1.1 2.5
-2 6 -3 -4.9 3.6
-2 6 -3 1.1 2.9
-2 6 -3 -2.1 2.2
-2 6 -3 7 5.3
-2 6 -3 -11.8 3.3
2 -6 3 0.8 3.7
2 -6 3 0.4 3.8
2 -6 3 -2.2 2.7
2 -6 3 -3.9 3.4
2 -6 3 0.5 1.9
2 -6 3 6.7 4.5
-3 6 -3 41.6 10.4
-3 6 -3 23 7.1
-3 6 -3 52.19 10.8
-3 6 -3 34.2 7.1
-3 6 -3 36 8.9
3 -6 3 19.9 6.8
3 -6 3 31.5 8.4
3 -6 3 39.4 6.4
3 -6 3 30.4 8
-4 6 -3 133.99 20.3
-4 6 -3 113.39 17.2
-4 6 -3 82.89 16.7
-4 6 -3 98.09 11.4
-4 6 -3 78.99 15.2
4 -6 3 114.69 18.5
4 -6 3 125.99 18.7
4 -6 3 92.89 10.7
4 -6 3 78.89 14.4
4 -6 3 113.09 18.4
4 -6 3 82.99 13.7
-5 6 -3 9.2 7.5
-5 6 -3 1.5 4.3
-5 6 -3 1 4.6
-5 6 -3 4.5 4.5
-5 6 -3 2.3 6.1
5 -6 3 -4.3 4.4
5 -6 3 -0.4 6.6
5 -6 3 -0.1 3.8
-6 6 -3 -5.6 4.9
-6 6 -3 2.2 5.8
-6 6 -3 -4.4 6.3
-6 6 -3 -2.7 5.3
6 -6 3 -3.8 6.2
6 -6 3 6.6 4.7
6 -6 3 0 4.5
6 -6 3 3.9 6.1
6 -6 3 -9.8 6.8
-7 6 -3 10.2 7.1
-7 6 -3 -1.8 6.4
-7 6 -3 21 10.6
7 -6 3 10.3 6.9
7 -6 3 6.5 4.9
7 -6 3 1 9.6
7 -6 3 -5.3 7.2
-8 6 -3 -4.3 7.1
-8 6 -3 -18.2 10.5
-8 6 -3 13 9.2
-8 6 -3 22.9 9.1
8 -6 3 12.5 10.7
8 -6 3 -2.7 7.4
8 -6 3 1 9.7
9 5 -3 0.9 7
9 5 -3 -9.5 7
-9 -5 3 4.8 7.4
-9 -5 3 -5.9 5.9
-9 -5 3 4 7
-9 -5 3 -3.9 5.6
-9 -5 3 2 4.3
8 5 -3 -3.8 7.5
8 5 -3 9.4 6.3
8 5 -3 -1.6 9.4
-8 -5 3 2.6 5.4
-8 -5 3 -0.3 5.5
-8 -5 3 10.3 5.8
7 5 -3 107.69 17.5
7 5 -3 107.59 20.8
7 5 -3 134.79 15.5
7 5 -3 104.09 15.7
-7 -5 3 66.59 13
-7 -5 3 124.49 17.4
-7 -5 3 139.99 15.5
-7 -5 3 88.49 16.2
-7 -5 3 78.79 12.9
-7 -5 3 101.29 14.3
6 5 -3 11.9 7.3
6 5 -3 3.8 4.9
6 5 -3 4.8 4.1
-6 -5 3 3.1 4.5
-6 -5 3 7.4 4
-6 -5 3 0.2 3.6
-6 -5 3 0.7 4.9
-6 -5 3 5.9 3.9
-6 -5 3 1.9 3.8
5 5 -3 -3.9 3.6
5 5 -3 -0.4 5
5 5 -3 1.2 3.5
5 5 -3 5.1 4.5
-5 -5 3 -0.6 2.9
-5 -5 3 2 4
-5 -5 3 2.6 2.9
-5 -5 3 -3.5 3
-5 -5 3 3.7 4
-5 -5 3 3.5 3.7
4 5 -3 25.4 7.3
4 5 -3 26.3 6.4
4 5 -3 33.9 5.1
4 5 -3 30.7 7
4 5 -3 27 8
4 5 -3 38.2 6.4
-4 -5 3 35 8
-4 -5 3 44.5 9.8
-4 -5 3 20.3 5.7
-4 -5 3 28.4 6.4
-4 -5 3 21.5 6.6
-4 -5 3 39.9 6.7
-4 -5 3 26.3 6.4
-4 -5 3 26.9 6
3 5 -3 164.18 20.4
3 5 -3 166.98 18.4
3 5 -3 150.38 20.6
3 5 -3 216.98 21
-3 -5 3 191.98 19.4
-3 -5 3 180.48 21
-3 -5 3 174.98 19.4
-3 -5 3 203.78 20.4
-3 -5 3 174.78 20.2
2 5 -3 26.9 6.3
2 5 -3 25.7 6.3
2 5 -3 29.1 5.5
2 5 -3 30.6 5.6
2 5 -3 31.6 7
2 5 -3 20 5.3
-2 -5 3 23.7 4.9
-2 -5 3 27.4 6.3
-2 -5 3 16.2 4.9
-2 -5 3 26.1 6.7
-2 -5 3 19.7 5.6
-2 -5 3 32.7 7
1 5 -3 155.48 18.7
1 5 -3 172.18 19.9
1 5 -3 161.58 19.8
1 5 -3 182.98 18.7
1 5 -3 169.48 17.7
1 5 -3 214.48 20.9
-1 -5 3 178.68 19.1
-1 -5 3 171.18 20.3
-1 -5 3 151.78 17.4
-1 -5 3 188.68 20.1
-1 -5 3 177.78 19.9
-1 -5 3 137.09 18.2
0 5 -3 -1.9 2.3
0 5 -3 -1.6 2.4
0 5 -3 1.6 2.8
0 5 -3 2.2 1.9
0 5 -3 6.8 3.7
0 -5 3 -0.7 2
0 -5 3 -1.2 2.3
0 -5 3 -0.9 1.8
0 -5 3 2.2 2
0 -5 3 0 2.2
0 -5 3 0 2.9
-1 5 -3 297.47 33.1
-1 5 -3 338.37 34.2
-1 5 -3 321.67 34
-1 5 -3 293.57 31.3
-1 5 -3 337.97 31.6
-1 5 -3 318.87 32.3
1 -5 3 298.67 31.5
1 -5 3 298.57 32.1
1 -5 3 346.97 34
1 -5 3 322.67 33.3
1 -5 3 323.37 33.9
-2 5 -3 139.79 14.1
-2 5 -3 105.69 13.1
-2 5 -3 122.39 14.5
-2 5 -3 69.69 13.7
-2 5 -3 104.89 16.4
-2 5 -3 104.69 16.9
2 -5 3 86.79 14.1
2 -5 3 113.59 14
2 -5 3 85.69 15.3
2 -5 3 91.59 15.1
2 -5 3 124.79 17.4
2 -5 3 107.69 12.1
-3 5 -3 76.99 8.9
-3 5 -3 63.79 10.6
-3 5 -3 42 11.1
-3 5 -3 66.19 12.1
3 -5 3 53.59 10.7
3 -5 3 74.29 8.3
3 -5 3 65.39 10.7
3 -5 3 68.99 13.2
3 -5 3 54.69 12.3
-4 5 -3 -4.6 4.9
-4 5 -3 -1.6 4.8
-4 5 -3 3.6 3.5
-4 5 -3 -1.5 4.6
-4 5 -3 2.4 3.3
-4 5 -3 3.7 2.2
-4 5 -3 6 3.9
4 -5 3 6.8 5.3
4 -5 3 -0.6 3.4
4 -5 3 2.3 3.5
4 -5 3 0 1.6
-5 5 -3 575.34 61.89
-5 5 -3 655.43 65.19
-5 5 -3 611.44 62.19
-5 5 -3 694.83 61.99
-5 5 -3 644.74 62.69
5 -5 3 614.94 62.49
5 -5 3 575.84 61.29
5 -5 3 641.84 59.69
5 -5 3 731.53 63.59
5 -5 3 530.25 58.19
-6 5 -3 48.8 10.3
-6 5 -3 52.69 12.3
-6 5 -3 66.49 14.8
-6 5 -3 35.2 10.8
-6 5 -3 29.5 10.2
6 -5 3 42.2 7.8
6 -5 3 39.2 9.6
6 -5 3 41.6 11.2
6 -5 3 41.7 11.6
-7 5 -3 14.3 8.3
-7 5 -3 19.9 8.8
-7 5 -3 12.8 8.2
7 -5 3 24.3 9
7 -5 3 6.7 7.1
7 -5 3 7.3 6.5
-8 5 -3 -8.4 8.9
-8 5 -3 2.2 7.3
-8 5 -3 8.2 7.9
-8 5 -3 10.4 8.2
8 -5 3 -2.6 7.3
8 -5 3 4.2 8.1
8 -5 3 0.6 9.1
9 4 -3 2.7 6.9
9 4 -3 9.2 10.5
-9 -4 3 -6.5 4.3
-9 -4 3 6.4 5.4
-9 -4 3 2 5.5
-9 -4 3 5.8 7.3
-9 -4 3 0.4 7.3
-9 -4 3 1.3 5.3
8 4 -3 55.89 9.8
8 4 -3 30 11.2
8 4 -3 45.9 8.7
8 4 -3 36.6 11.4
-8 -4 3 39.5 7.7
-8 -4 3 40 8.5
-8 -4 3 39.7 9.7
-8 -4 3 29.6 13.3
-8 -4 3 43.9 11.3
-8 -4 3 22.9 7
7 4 -3 3.8 5
7 4 -3 10.5 5.7
-7 -4 3 15.9 5.8
-7 -4 3 3.9 4.3
-7 -4 3 17.2 5.7
-7 -4 3 14.5 5.4
-7 -4 3 10.1 5
6 4 -3 130.99 18.9
6 4 -3 192.38 22.5
6 4 -3 126.29 23.3
-6 -4 3 181.18 19.3
-6 -4 3 178.58 20.7
-6 -4 3 163.68 19.8
-6 -4 3 197.68 19.1
-6 -4 3 152.48 19.1
-6 -4 3 179.28 21.5
5 4 -3 2.2 5.7
5 4 -3 -4.3 3.1
5 4 -3 -6.2 3.1
-5 -4 3 5.3 3.8
-5 -4 3 1.1 3.2
-5 -4 3 2.3 2.5
-5 -4 3 -0.8 2.3
-5 -4 3 -5.4 4.6
-5 -4 3 -0.6 2.4
-5 -4 3 -2.3 3.9
4 4 -3 1.4 1.5
4 4 -3 -2.8 2.4
4 4 -3 -0.5 2.8
4 4 -3 -1.4 3.3
4 4 -3 1.3 2.2
[truncated: 1,106,208 more chars]
